# Supplementary material for: Comparative transcriptomic analysis of mice liver treated with different AMPK activators in a mice model of atherosclerosis
Source: Oncotarget. 2017 Feb 2;8(10):16594–604. doi: 10.18632/oncotarget.15027 (PMC5369987; doi:10.18632/oncotarget.15027)
Supplement: Supplementary file 2 [file oncotarget-08-16594-s002.xlsx]

## Sheet: Sheet1
Gene	Model_2	Model	H007_2	H007	Metf_2	Metf	A76_2	A76	Symbol	Chromosome	Genetype	Description	GO Description	GO NO.	GO IDs
ENSMUSG00000000544	0	0.04	0	0	0	0	0	0	Gpa33	chr1	protein_coding	glycoprotein A33 (transmembrane)	glycoprotein A33 (transmembrane)	4	GO:0005886,GO:0016020,GO:0016021,GO:0070062
ENSMUSG00000002459	0	0	0	0.02	0.04	0	0	0	Rgs20	chr1	protein_coding	regulator of G-protein signaling 20	regulator of G-protein signaling 20	10	GO:0005096,GO:0005634,GO:0005737,GO:0005794,GO:0005886,GO:0007186,GO:0009968,GO:0016020,GO:0038032,GO:0043547
ENSMUSG00000004031	0	0	0	0	0.02	0	0	0	Brinp2	chr1	protein_coding	bone morphogenic protein/retinoic acid inducible neural-specific 2	--	--	--
ENSMUSG00000004552	0	0.03	0.04	0.06	0	0.06	0.07	0.03	Ctse	chr1	protein_coding	cathepsin E	cathepsin E	8	GO:0004190,GO:0005768,GO:0006508,GO:0008233,GO:0016540,GO:0016787,GO:0019886,GO:0042803
ENSMUSG00000004872	0	0	0	0.04	0	0.01	0	0	Pax3	chr1	protein_coding	paired box 3	paired box 3	32	GO:0000122,GO:0001755,GO:0001843,GO:0003677,GO:0003682,GO:0003700,GO:0003705,GO:0005515,GO:0005634,GO:0005667,GO:0006351,GO:0006355,GO:0006366,GO:0007275,GO:0007399,GO:0007507,GO:0007517,GO:0008283,GO:0008284,GO:0014807,GO:0016477,GO:0021527,GO:0021915,GO:0035914,GO:0043565,GO:0045893,GO:0045944,GO:0048066,GO:0048663,GO:0055007,GO:0060594,GO:0071837
ENSMUSG00000005339	0	0	0	0	0	0	0	0.17	Fcer1a	chr1	protein_coding	Fc receptor, IgE, high affinity I, alpha polypeptide	Fc receptor, IgE, high affinity I, alpha polypeptide	24	GO:0000187,GO:0001812,GO:0001820,GO:0005515,GO:0005623,GO:0005886,GO:0005887,GO:0007165,GO:0007166,GO:0007257,GO:0009897,GO:0009986,GO:0016020,GO:0016021,GO:0019370,GO:0019767,GO:0019863,GO:0038095,GO:0043306,GO:0045121,GO:0045401,GO:0045425,GO:0050731,GO:0050850
ENSMUSG00000007122	0	0.19	0.06	1.89	0	6.42	0.04	0.11	Casq1	chr1	protein_coding	calsequestrin 1	calsequestrin 1	20	GO:0005509,GO:0005622,GO:0005737,GO:0005739,GO:0005794,GO:0006937,GO:0007029,GO:0009408,GO:0010880,GO:0014802,GO:0014804,GO:0014809,GO:0016529,GO:0030016,GO:0030315,GO:0031674,GO:0033018,GO:0042383,GO:0043231,GO:0051282
ENSMUSG00000007805	0	0.02	0	0.01	0	0	0.05	0.01	Twist2	chr1	protein_coding	twist basic helix-loop-helix transcription factor 2	twist basic helix-loop-helix transcription factor 2	30	GO:0000122,GO:0001076,GO:0001649,GO:0003677,GO:0003682,GO:0003700,GO:0005515,GO:0005634,GO:0005667,GO:0005737,GO:0006351,GO:0006355,GO:0006357,GO:0006366,GO:0007275,GO:0008285,GO:0010838,GO:0019904,GO:0030154,GO:0032720,GO:0043066,GO:0043392,GO:0044092,GO:0045638,GO:0045668,GO:0045892,GO:0046983,GO:0048701,GO:0060325,GO:0061303
ENSMUSG00000010311	0	0.04	0.02	0.04	0.08	0.02	0.04	0.01	Optc	chr1	protein_coding	opticin	opticin	5	GO:0003674,GO:0005576,GO:0005578,GO:0016525,GO:0031012
ENSMUSG00000015484	0	0	0	0.01	0	0	0.03	0	Fam163a	chr1	protein_coding	family with sequence similarity 163, member A	family with sequence similarity 163, member A	5	GO:0003674,GO:0005575,GO:0008150,GO:0016020,GO:0016021
ENSMUSG00000015829	0	0.01	0	0.01	0	0	0	0.01	Tnr	chr1	protein_coding	tenascin R	tenascin R	27	GO:0005178,GO:0005576,GO:0005578,GO:0005634,GO:0005737,GO:0007155,GO:0007158,GO:0007162,GO:0008306,GO:0009986,GO:0010977,GO:0022029,GO:0022408,GO:0030198,GO:0030517,GO:0035641,GO:0045121,GO:0046625,GO:0048692,GO:0050804,GO:0050805,GO:0050808,GO:0050885,GO:0051968,GO:0051971,GO:0060291,GO:0072534
ENSMUSG00000015962	0	0	0	0	0.13	0	0	0	1700016C15Rik	chr1	protein_coding	RIKEN cDNA 1700016C15 gene	RIKEN cDNA 1700016C15 gene	3	GO:0003674,GO:0005575,GO:0008150
ENSMUSG00000016179	0	0	0	0.03	0	0	0	0	Camk1g	chr1	protein_coding	calcium/calmodulin-dependent protein kinase I gamma	calcium/calmodulin-dependent protein kinase I gamma	20	GO:0000166,GO:0003824,GO:0004672,GO:0004674,GO:0004683,GO:0005516,GO:0005524,GO:0005737,GO:0005794,GO:0005886,GO:0005954,GO:0006468,GO:0008152,GO:0012505,GO:0016020,GO:0016301,GO:0016310,GO:0016740,GO:0016772,GO:0043005
ENSMUSG00000016200	0	0	0	0	0	0.01	0	0	Syt14	chr1	protein_coding	synaptotagmin XIV	synaptotagmin XIV	7	GO:0005543,GO:0005544,GO:0008150,GO:0016020,GO:0016021,GO:0042803,GO:0046982
ENSMUSG00000016529	0	0.05	0	0.09	0.19	0.02	0.06	0.04	Il10	chr1	protein_coding	interleukin 10	interleukin 10	34	GO:0001818,GO:0002237,GO:0002740,GO:0002875,GO:0002904,GO:0005125,GO:0005141,GO:0005576,GO:0005615,GO:0006954,GO:0006955,GO:0010468,GO:0030886,GO:0030889,GO:0032689,GO:0032695,GO:0032715,GO:0032720,GO:0032800,GO:0042536,GO:0042742,GO:0043066,GO:0044130,GO:0045019,GO:0045348,GO:0045893,GO:0045944,GO:0050715,GO:0050728,GO:0051045,GO:0051091,GO:0051384,GO:0051930,GO:0060670
ENSMUSG00000025776	0	0.02	0	0.01	0	0.01	0	0.01	Crispld1	chr1	protein_coding	cysteine-rich secretory protein LCCL domain containing 1	cysteine-rich secretory protein LCCL domain containing 1	4	GO:0003674,GO:0005576,GO:0060325,GO:0070062
ENSMUSG00000025905	0	0	0	0.01	0	0	0	0	Oprk1	chr1	protein_coding	opioid receptor, kappa 1	opioid receptor, kappa 1	19	GO:0004871,GO:0004930,GO:0004985,GO:0005886,GO:0005887,GO:0006955,GO:0007165,GO:0007186,GO:0007200,GO:0007610,GO:0007626,GO:0016020,GO:0016021,GO:0019233,GO:0031635,GO:0038003,GO:0038048,GO:0046877,GO:0051607
ENSMUSG00000025916	0	0	0	0.09	0	0.16	0.03	0.26	Ppp1r42	chr1	protein_coding	protein phosphatase 1, regulatory subunit 42	protein phosphatase 1, regulatory subunit 42	11	GO:0002177,GO:0003779,GO:0005515,GO:0005737,GO:0005813,GO:0005815,GO:0005856,GO:0010921,GO:0015630,GO:0015631,GO:0045502
ENSMUSG00000025932	0	0	0	0.04	0	0.05	0.03	0	Eya1	chr1	protein_coding	eyes absent 1 homolog (Drosophila)	eyes absent 1 homolog (Drosophila)	57	GO:0000132,GO:0001656,GO:0001657,GO:0001658,GO:0003151,GO:0003723,GO:0004721,GO:0004725,GO:0005515,GO:0005623,GO:0005634,GO:0005737,GO:0006281,GO:0006302,GO:0006351,GO:0006355,GO:0006470,GO:0006974,GO:0007275,GO:0007389,GO:0007501,GO:0009887,GO:0010212,GO:0014706,GO:0016568,GO:0016576,GO:0016787,GO:0016925,GO:0032993,GO:0034613,GO:0035088,GO:0035335,GO:0035909,GO:0042471,GO:0042472,GO:0042473,GO:…
ENSMUSG00000025938	0	0.01	0	0.02	0	0.01	0	0	Slco5a1	chr1	protein_coding	solute carrier organic anion transporter family, member 5A1	--	--	--
ENSMUSG00000025946	0	0	0	0	0	0	0.03	0	Pth2r	chr1	protein_coding	parathyroid hormone 2 receptor	parathyroid hormone 2 receptor	10	GO:0004871,GO:0004888,GO:0004930,GO:0004991,GO:0005886,GO:0007165,GO:0007166,GO:0007186,GO:0016020,GO:0016021
ENSMUSG00000025961	0	0.02	0	0	0	0	0	0.03	4933402D24Rik	chr1	protein_coding	RIKEN cDNA 4933402D24 gene	--	--	--
ENSMUSG00000026011	0	0	0	0.13	0.05	0.24	0	0.21	Ctla4	chr1	protein_coding	cytotoxic T-lymphocyte-associated protein 4	cytotoxic T-lymphocyte-associated protein 4	16	GO:0002376,GO:0005794,GO:0005886,GO:0006955,GO:0006974,GO:0009897,GO:0016020,GO:0016021,GO:0030889,GO:0042130,GO:0043065,GO:0045334,GO:0045590,GO:0048471,GO:0050777,GO:0050853
ENSMUSG00000026039	0	0.05	0	0.02	0.02	0.03	0	0.01	Sgol2a	chr1	protein_coding	shugoshin-like 2a (S. pombe)	--	--	--
ENSMUSG00000026051	0	0	0.17	0	0	0	0.79	0	1500015O10Rik	chr1	protein_coding	RIKEN cDNA 1500015O10 gene	RIKEN cDNA 1500015O10 gene	7	GO:0003674,GO:0005576,GO:0005615,GO:0008054,GO:0031410,GO:0070314,GO:0090398
ENSMUSG00000026058	0	0	0	0.01	0	0	0	0	Khdrbs2	chr1	protein_coding	KH domain containing, RNA binding, signal transduction associated 2	KH domain containing, RNA binding, signal transduction associated 2	11	GO:0003723,GO:0005070,GO:0005634,GO:0006351,GO:0006355,GO:0008143,GO:0008266,GO:0009967,GO:0017124,GO:0042169,GO:0046982
ENSMUSG00000026062	0	0.01	0	0.05	0	0.07	0	0	Slc9a2	chr1	protein_coding	solute carrier family 9 (sodium/hydrogen exchanger), member 2	--	--	--
ENSMUSG00000026080	0	0.01	0.05	0.02	0	0.02	0.01	0	Chst10	chr1	protein_coding	carbohydrate sulfotransferase 10	carbohydrate sulfotransferase 10	10	GO:0005794,GO:0005975,GO:0007612,GO:0007616,GO:0008146,GO:0016020,GO:0016021,GO:0016051,GO:0016232,GO:0016740
ENSMUSG00000026100	0	0	0	0.09	0	0.09	0	0	Mstn	chr1	protein_coding	myostatin	myostatin	15	GO:0005102,GO:0005125,GO:0005515,GO:0005576,GO:0005615,GO:0005737,GO:0007179,GO:0008083,GO:0008201,GO:0014741,GO:0040007,GO:0042802,GO:0045893,GO:0048632,GO:0071549
ENSMUSG00000026114	0	0	0	0.03	0	0.03	0	0.02	Cnga3	chr1	protein_coding	cyclic nucleotide gated channel alpha 3	cyclic nucleotide gated channel alpha 3	32	GO:0000166,GO:0001750,GO:0005216,GO:0005221,GO:0005222,GO:0005223,GO:0005249,GO:0005515,GO:0005737,GO:0005886,GO:0005887,GO:0006810,GO:0006811,GO:0006812,GO:0007601,GO:0007603,GO:0016020,GO:0016021,GO:0030425,GO:0030553,GO:0032026,GO:0034220,GO:0034765,GO:0042391,GO:0042622,GO:0043025,GO:0043204,GO:0046549,GO:0050896,GO:0051591,GO:0055085,GO:0071805
ENSMUSG00000026147	0	0	0	0.04	0	0	0	0	Col9a1	chr1	protein_coding	collagen, type IX, alpha 1	collagen, type IX, alpha 1	8	GO:0001894,GO:0003417,GO:0005576,GO:0005578,GO:0005581,GO:0005594,GO:0046872,GO:0051216
ENSMUSG00000026149	0	0	0.1	0	0.07	0.08	0	0.04	Tm4sf20	chr1	protein_coding	transmembrane 4 L six family member 20	transmembrane 4 L six family member 20	6	GO:0003674,GO:0005575,GO:0005886,GO:0008150,GO:0016020,GO:0016021
ENSMUSG00000026166	0	0	0	0.03	0	0	0	0	Ccl20	chr1	protein_coding	chemokine (C-C motif) ligand 20	chemokine (C-C motif) ligand 20	12	GO:0005125,GO:0005515,GO:0005576,GO:0005615,GO:0006935,GO:0006954,GO:0006955,GO:0008009,GO:0050726,GO:0051770,GO:0060326,GO:2000406
ENSMUSG00000026167	0	0	0	0	0.04	0	0	0	Wnt10a	chr1	protein_coding	wingless-type MMTV integration site family, member 10A	wingless related MMTV integration site 10a	22	GO:0001942,GO:0005102,GO:0005109,GO:0005576,GO:0005578,GO:0005615,GO:0007165,GO:0007267,GO:0007275,GO:0009887,GO:0010628,GO:0014033,GO:0016055,GO:0030182,GO:0031069,GO:0042476,GO:0042487,GO:0043586,GO:0043588,GO:0045165,GO:0048730,GO:0048733
ENSMUSG00000026173	0	0	0	0	0	0.03	0.07	0	Plcd4	chr1	protein_coding	phospholipase C, delta 4	phospholipase C, delta 4	19	GO:0004435,GO:0004629,GO:0004871,GO:0005509,GO:0005622,GO:0005623,GO:0005634,GO:0005737,GO:0005783,GO:0006629,GO:0007165,GO:0007340,GO:0008081,GO:0016020,GO:0016042,GO:0016787,GO:0035556,GO:0046488,GO:0046872
ENSMUSG00000026204	0	0	0	0.02	0	0.01	0.02	0	Ptprn	chr1	protein_coding	protein tyrosine phosphatase, receptor type, N	protein tyrosine phosphatase, receptor type, N	16	GO:0000302,GO:0004721,GO:0004725,GO:0005515,GO:0005886,GO:0006470,GO:0007185,GO:0016020,GO:0016021,GO:0016311,GO:0016787,GO:0016791,GO:0019221,GO:0030507,GO:0035335,GO:0051020
ENSMUSG00000026220	0	0	0	0	0	0	0	0.03	Slc16a14	chr1	protein_coding	solute carrier family 16 (monocarboxylic acid transporters), member 14	solute carrier family 16 (monocarboxylic acid transporters), member 14	9	GO:0003674,GO:0005575,GO:0005886,GO:0006810,GO:0008150,GO:0015293,GO:0016020,GO:0016021,GO:0055085
ENSMUSG00000026241	0	0	0	0	0	0	0.07	0	Nppc	chr1	protein_coding	natriuretic peptide type C	natriuretic peptide type C	26	GO:0001503,GO:0003418,GO:0003419,GO:0005102,GO:0005179,GO:0005184,GO:0005576,GO:0005615,GO:0006182,GO:0007168,GO:0008285,GO:0009791,GO:0030141,GO:0030814,GO:0030823,GO:0030828,GO:0040014,GO:0042803,GO:0045669,GO:0045909,GO:0048513,GO:0050880,GO:0051053,GO:0051428,GO:0051447,GO:1900194
ENSMUSG00000026251	0	0	0	0	0	0.03	0	0	Chrnd	chr1	protein_coding	cholinergic receptor, nicotinic, delta polypeptide	cholinergic receptor, nicotinic, delta polypeptide	21	GO:0003009,GO:0004889,GO:0005216,GO:0005230,GO:0005515,GO:0005886,GO:0005892,GO:0006810,GO:0006811,GO:0006812,GO:0015276,GO:0016020,GO:0016021,GO:0030054,GO:0034220,GO:0042166,GO:0042391,GO:0045202,GO:0045211,GO:0048630,GO:0050881
ENSMUSG00000026253	0	0	0	0	0	0.01	0	0.04	Chrng	chr1	protein_coding	cholinergic receptor, nicotinic, gamma polypeptide	cholinergic receptor, nicotinic, gamma polypeptide	18	GO:0003009,GO:0004889,GO:0005216,GO:0005230,GO:0005515,GO:0005886,GO:0005892,GO:0006810,GO:0006811,GO:0006812,GO:0015276,GO:0016020,GO:0016021,GO:0030054,GO:0034220,GO:0042391,GO:0045202,GO:0045211
ENSMUSG00000026255	0	0.06	0.19	0.11	0	0.05	0.14	0.09	Efhd1	chr1	protein_coding	EF hand domain containing 1	EF hand domain containing 1	5	GO:0005509,GO:0005739,GO:0005743,GO:0031175,GO:0046872
ENSMUSG00000026274	0	0.04	0.01	0.02	0	0.06	0.03	0	Pask	chr1	protein_coding	PAS domain containing serine/threonine kinase	PAS domain containing serine/threonine kinase	22	GO:0000166,GO:0004672,GO:0004674,GO:0004871,GO:0005524,GO:0005622,GO:0005634,GO:0005737,GO:0005794,GO:0006468,GO:0007165,GO:0008289,GO:0016301,GO:0016310,GO:0016740,GO:0016772,GO:0035091,GO:0043576,GO:0045719,GO:0046777,GO:0070092,GO:2000505
ENSMUSG00000026301	0	0.03	0	0	0.06	0.01	0	0.02	Iqca	chr1	protein_coding	IQ motif containing with AAA domain	IQ motif containing with AAA domain	6	GO:0000166,GO:0003674,GO:0005524,GO:0005575,GO:0008150,GO:0017111
ENSMUSG00000026308	0	0	0.03	0.01	0	0.12	0	0	Klhl30	chr1	protein_coding	kelch-like 30	kelch-like 30	3	GO:0003674,GO:0005575,GO:0008150
ENSMUSG00000026331	0	0.01	0	0.03	0	0.01	0	0.04	Slco6c1	chr1	protein_coding	solute carrier organic anion transporter family, member 6c1	--	--	--
ENSMUSG00000026415	0	0	0.08	0	0.05	0.04	0	0.24	Fcamr	chr1	protein_coding	Fc receptor, IgA, IgM, high affinity	Fc receptor, IgA, IgM, high affinity	9	GO:0001791,GO:0002376,GO:0004888,GO:0005886,GO:0006955,GO:0007165,GO:0016020,GO:0016021,GO:0019862
ENSMUSG00000026418	0	0	0	0.06	0.04	0.81	0	0	Tnni1	chr1	protein_coding	troponin I, skeletal, slow 1	troponin I, skeletal, slow 1	5	GO:0003779,GO:0005861,GO:0006937,GO:0046872,GO:0055010
ENSMUSG00000026420	0	0	0	0.03	0	0	0	0	Il24	chr1	protein_coding	interleukin 24	interleukin 24	15	GO:0005125,GO:0005515,GO:0005576,GO:0005615,GO:0005783,GO:0006915,GO:0008284,GO:0008285,GO:0030336,GO:0033136,GO:0042517,GO:0043065,GO:0043066,GO:0043154,GO:0043280
ENSMUSG00000026424	0	0	0	0	0	0	0	0.03	Gpr37l1	chr1	protein_coding	G protein-coupled receptor 37-like 1	G protein-coupled receptor 37-like 1	13	GO:0004871,GO:0004930,GO:0005515,GO:0005886,GO:0007165,GO:0007186,GO:0016020,GO:0016021,GO:0021940,GO:0043235,GO:0045665,GO:0045879,GO:0048712
ENSMUSG00000026443	0	0	0	0	0	0	0	0.02	Lrrn2	chr1	protein_coding	leucine rich repeat protein 2, neuronal	--	--	--
ENSMUSG00000026450	0	0	0	0	0	0.02	0	0	Chit1	chr1	protein_coding	chitinase 1 (chitotriosidase)	chitinase 1 (chitotriosidase)	14	GO:0000272,GO:0004553,GO:0004568,GO:0005576,GO:0005615,GO:0005764,GO:0005975,GO:0006030,GO:0006032,GO:0008061,GO:0008152,GO:0008843,GO:0016787,GO:0016798
ENSMUSG00000026452	0	0	0	0.01	0	0	0	0	Syt2	chr1	protein_coding	synaptotagmin II	synaptotagmin II	16	GO:0005215,GO:0005509,GO:0005515,GO:0005544,GO:0005737,GO:0005886,GO:0006810,GO:0008021,GO:0016020,GO:0016021,GO:0019905,GO:0030054,GO:0031410,GO:0043231,GO:0045202,GO:0046872
ENSMUSG00000026459	0	0	0	0.08	0	0	0	0	Myog	chr1	protein_coding	myogenin	myogenin	45	GO:0000977,GO:0000987,GO:0001047,GO:0001228,GO:0001503,GO:0003677,GO:0003700,GO:0003705,GO:0005515,GO:0005634,GO:0006351,GO:0006355,GO:0006357,GO:0006366,GO:0007049,GO:0007275,GO:0007517,GO:0007519,GO:0008285,GO:0010831,GO:0014737,GO:0014842,GO:0014873,GO:0014878,GO:0014891,GO:0014894,GO:0014902,GO:0030154,GO:0031490,GO:0032993,GO:0042789,GO:0043565,GO:0043966,GO:0043967,GO:0045663,GO:0045893,GO:…
ENSMUSG00000026497	0	0	0	0.02	0	0	0	0	Mixl1	chr1	protein_coding	Mix1 homeobox-like 1 (Xenopus laevis)	Mix1 homeobox-like 1 (Xenopus laevis)	30	GO:0000790,GO:0000978,GO:0000980,GO:0000987,GO:0001077,GO:0001085,GO:0001103,GO:0001190,GO:0001205,GO:0001706,GO:0002244,GO:0003677,GO:0003700,GO:0005634,GO:0006351,GO:0006355,GO:0006366,GO:0007275,GO:0007369,GO:0007492,GO:0007507,GO:0030097,GO:0030154,GO:0035987,GO:0042074,GO:0042803,GO:0043565,GO:0045944,GO:0048565,GO:2000382
ENSMUSG00000026514	0	0	0	0.03	0	0	0	0	Cnih3	chr1	protein_coding	cornichon homolog 3 (Drosophila)	cornichon homolog 3 (Drosophila)	14	GO:0005886,GO:0016020,GO:0016021,GO:0016247,GO:0030054,GO:0032281,GO:0035249,GO:0035556,GO:0042391,GO:0043198,GO:0045202,GO:0045211,GO:0051668,GO:2000311
ENSMUSG00000026523	0	0.03	0	0.02	0	0	0	0.01	Wdr64	chr1	protein_coding	WD repeat domain 64	WD repeat domain 64	3	GO:0003674,GO:0005575,GO:0008150
ENSMUSG00000026527	0	0	0	0.18	0	0.08	0.12	0.1	Rgs7	chr1	protein_coding	regulator of G protein signaling 7	regulator of G protein signaling 7	17	GO:0004871,GO:0005096,GO:0005515,GO:0005634,GO:0005737,GO:0005829,GO:0005834,GO:0005886,GO:0007186,GO:0008277,GO:0009968,GO:0031681,GO:0035556,GO:0038032,GO:0043234,GO:0043547,GO:0044292
ENSMUSG00000026532	0	0	0.01	0.01	0.02	0.04	0	0.02	Spta1	chr1	protein_coding	spectrin alpha, erythrocytic 1	--	--	--
ENSMUSG00000026564	0	0.03	0	0.2	0	0.49	0.01	0	Dusp27	chr1	protein_coding	dual specificity phosphatase 27 (putative)	dual specificity phosphatase 27 (putative)	5	GO:0005575,GO:0006470,GO:0008138,GO:0016311,GO:0016791
ENSMUSG00000026567	0	0	0	0.01	0	0	0.01	0.02	Adcy10	chr1	protein_coding	adenylate cyclase 10	adenylate cyclase 10	25	GO:0000166,GO:0000287,GO:0004016,GO:0005524,GO:0005737,GO:0005829,GO:0005856,GO:0005886,GO:0006171,GO:0007283,GO:0009190,GO:0016020,GO:0016829,GO:0016849,GO:0030145,GO:0030424,GO:0030425,GO:0030426,GO:0035556,GO:0043025,GO:0043065,GO:0045177,GO:0045178,GO:0046872,GO:0051117
ENSMUSG00000026582	0	0	0	0	0	0.01	0	0.09	Sele	chr1	protein_coding	selectin, endothelial cell	selectin, endothelial cell	24	GO:0002092,GO:0002687,GO:0004888,GO:0005615,GO:0005901,GO:0005905,GO:0006954,GO:0007155,GO:0007157,GO:0007159,GO:0007165,GO:0007202,GO:0016020,GO:0016021,GO:0030029,GO:0030246,GO:0030863,GO:0033691,GO:0043274,GO:0045121,GO:0048471,GO:0050901,GO:0070492,GO:0070555
ENSMUSG00000026592	0	0.04	0.04	0.04	0	0.13	0.07	0.17	Tex35	chr1	protein_coding	testis expressed 35	--	--	--
ENSMUSG00000026601	0	0.02	0	0.03	0	0.04	0	0.1	Axdnd1	chr1	protein_coding	axonemal dynein light chain domain containing 1	axonemal dynein light chain domain containing 1	3	GO:0003674,GO:0005575,GO:0008150
ENSMUSG00000026659	0	0.13	0.09	0.12	0.07	0.17	0.19	0.14	Dusp12	chr1	protein_coding	dual specificity phosphatase 12	--	--	--
ENSMUSG00000026686	0	0	0	0	0	0	0.01	0	Lmx1a	chr1	protein_coding	LIM homeobox transcription factor 1 alpha	LIM homeobox transcription factor 1 alpha	22	GO:0001558,GO:0003677,GO:0003700,GO:0005634,GO:0006351,GO:0006355,GO:0007275,GO:0007411,GO:0007417,GO:0007420,GO:0008270,GO:0010468,GO:0021542,GO:0021549,GO:0021766,GO:0021953,GO:0030182,GO:0030901,GO:0043565,GO:0045665,GO:0046872,GO:0071542
ENSMUSG00000026691	0	0.1	0.11	0	0.05	0	0.04	0.1	Fmo3	chr1	protein_coding	flavin containing monooxygenase 3	flavin containing monooxygenase 3	13	GO:0004497,GO:0004499,GO:0005783,GO:0016020,GO:0016021,GO:0016491,GO:0016597,GO:0017144,GO:0034899,GO:0043231,GO:0050660,GO:0050661,GO:0055114
ENSMUSG00000026697	0	0.03	0.04	0.1	0	0.62	0.04	0	Myoc	chr1	protein_coding	myocilin	myocilin	42	GO:0001649,GO:0001953,GO:0001968,GO:0005109,GO:0005515,GO:0005576,GO:0005578,GO:0005615,GO:0005737,GO:0005739,GO:0005741,GO:0005743,GO:0005758,GO:0005783,GO:0005794,GO:0005929,GO:0014068,GO:0014734,GO:0016020,GO:0022011,GO:0030335,GO:0030971,GO:0031012,GO:0031175,GO:0031410,GO:0032027,GO:0033268,GO:0035024,GO:0035748,GO:0038031,GO:0038133,GO:0042995,GO:0043408,GO:0045162,GO:0051496,GO:0051497,GO:…
ENSMUSG00000026700	0	0	0	0	0.37	0	0.02	0	Tnfsf4	chr1	protein_coding	tumor necrosis factor (ligand) superfamily, member 4	tumor necrosis factor (ligand) superfamily, member 4	62	GO:0001568,GO:0001816,GO:0002215,GO:0002526,GO:0002699,GO:0002726,GO:0002819,GO:0002830,GO:0002891,GO:0005125,GO:0005164,GO:0005615,GO:0006954,GO:0006955,GO:0008203,GO:0009615,GO:0009986,GO:0016020,GO:0016021,GO:0032689,GO:0032700,GO:0032729,GO:0032733,GO:0032735,GO:0032736,GO:0032743,GO:0032753,GO:0032755,GO:0032813,GO:0035709,GO:0035712,GO:0035713,GO:0035714,GO:0035783,GO:0042098,GO:0042104,GO:…
ENSMUSG00000026725	0	0	0	0.01	0	0	0	0	Tnn	chr1	protein_coding	tenascin N	tenascin N	9	GO:0005178,GO:0005576,GO:0005578,GO:0007160,GO:0007409,GO:0009986,GO:0016049,GO:0016477,GO:0042802
ENSMUSG00000027520	0	0	0	0.01	0	0	0.01	0	Zdbf2	chr1	protein_coding	zinc finger, DBF-type containing 2	zinc finger, DBF-type containing 2	3	GO:0003674,GO:0005575,GO:0008150
ENSMUSG00000032719	0	0.03	0	0.04	0.11	0.01	0	0.01	Sbspon	chr1	protein_coding	somatomedin B and thrombospondin, type 1 domain containing	--	--	--
ENSMUSG00000032968	0	0.05	0	0.03	0	0.01	0.1	0	Inha	chr1	protein_coding	inhibin alpha	inhibin alpha	19	GO:0001541,GO:0001750,GO:0001917,GO:0005102,GO:0005179,GO:0005576,GO:0005615,GO:0005737,GO:0008083,GO:0008584,GO:0034673,GO:0034711,GO:0042127,GO:0042541,GO:0043025,GO:0043512,GO:0046882,GO:0046982,GO:0051726
ENSMUSG00000033007	0	0	0	0	0	0	0.01	0.01	Asic4	chr1	protein_coding	acid-sensing (proton-gated) ion channel family member 4	--	--	--
ENSMUSG00000033569	0	0.01	0	0	0	0	0	0	Adgrb3	chr1	protein_coding	adhesion G protein-coupled receptor B3	--	--	--
ENSMUSG00000033740	0	0	0.01	0.06	0.01	0.01	0	0	St18	chr1	protein_coding	suppression of tumorigenicity 18	suppression of tumorigenicity 18	8	GO:0000122,GO:0003677,GO:0003700,GO:0005634,GO:0006351,GO:0006355,GO:0008270,GO:0046872
ENSMUSG00000033774	0	0	0	0.03	0	0.01	0	0	Npbwr1	chr1	protein_coding	neuropeptides B/W receptor 1	neuropeptides B/W receptor 1	9	GO:0004871,GO:0004930,GO:0005886,GO:0007165,GO:0007186,GO:0008188,GO:0016020,GO:0016021,GO:0019222
ENSMUSG00000034107	0	0.01	0	0	0	0	0.01	0	Ano7	chr1	protein_coding	anoctamin 7	anoctamin 7	10	GO:0005229,GO:0005622,GO:0005634,GO:0005783,GO:0005886,GO:0006821,GO:0015914,GO:0016020,GO:0016021,GO:0017128
ENSMUSG00000034159	0	0	0.03	0	0.04	0.01	0	0	2310007B03Rik	chr1	protein_coding	RIKEN cDNA 2310007B03 gene	RIKEN cDNA 2310007B03 gene	3	GO:0003674,GO:0005575,GO:0008150
ENSMUSG00000034212	0	0	0.06	0	0.03	0.01	0	0	Ankmy1	chr1	protein_coding	ankyrin repeat and MYND domain containing 1	ankyrin repeat and MYND domain containing 1	4	GO:0003674,GO:0005575,GO:0008150,GO:0046872
ENSMUSG00000034486	0	0	0	0	0	0.03	0	0	Gbx2	chr1	protein_coding	gastrulation brain homeobox 2	gastrulation brain homeobox 2	21	GO:0001569,GO:0001755,GO:0003677,GO:0003700,GO:0005634,GO:0006351,GO:0006355,GO:0007411,GO:0008283,GO:0021549,GO:0021555,GO:0021568,GO:0021794,GO:0021884,GO:0021930,GO:0030902,GO:0030917,GO:0035239,GO:0042472,GO:0043565,GO:0048483
ENSMUSG00000035131	0	0.02	0	0	0	0	0	0	Brinp3	chr1	protein_coding	bone morphogenetic protein/retinoic acid inducible neural specific 3	--	--	--
ENSMUSG00000036766	0	0	0.02	0	0	0	0	0	Dner	chr1	protein_coding	delta/notch-like EGF-related receptor	delta/notch-like EGF-related receptor	14	GO:0005112,GO:0005509,GO:0005769,GO:0005886,GO:0007219,GO:0007220,GO:0007275,GO:0010001,GO:0016020,GO:0016021,GO:0030154,GO:0030425,GO:0043025,GO:0048741
ENSMUSG00000037432	0	0.01	0	0	0	0.01	0	0.01	Fer1l5	chr1	protein_coding	fer-1-like 5 (C. elegans)	--	--	--
ENSMUSG00000037568	0	0.02	0.02	0	0	0	0	0.03	Vash2	chr1	protein_coding	vasohibin 2	vasohibin 2	5	GO:0001938,GO:0003674,GO:0005737,GO:0045765,GO:0045766
ENSMUSG00000038209	0	0	0	0.04	0	0	0	0	Itln1	chr1	protein_coding	intelectin 1 (galactofuranose binding)	intelectin 1 (galactofuranose binding)	12	GO:0001934,GO:0005576,GO:0005886,GO:0009624,GO:0016020,GO:0030246,GO:0031225,GO:0031526,GO:0043235,GO:0045121,GO:0046326,GO:0070062
ENSMUSG00000038242	0	0	0	0	0	0	0.01	0	Aox4	chr1	protein_coding	aldehyde oxidase 4	aldehyde oxidase 4	15	GO:0003824,GO:0004031,GO:0005506,GO:0005737,GO:0008762,GO:0009055,GO:0016491,GO:0016614,GO:0030151,GO:0046872,GO:0050660,GO:0051287,GO:0051536,GO:0051537,GO:0055114
ENSMUSG00000039372	0	0.02	0	0.03	0	0.01	0	0	March4	chr1	protein_coding	membrane-associated ring finger (C3HC4) 4	membrane-associated ring finger (C3HC4) 4	10	GO:0004842,GO:0005794,GO:0005795,GO:0005802,GO:0008270,GO:0016020,GO:0016021,GO:0016567,GO:0016874,GO:0046872
ENSMUSG00000039748	0	0	0.03	0.02	0.03	0.05	0	0.03	Exo1	chr1	protein_coding	exonuclease 1	exonuclease 1	28	GO:0000737,GO:0000738,GO:0002376,GO:0002455,GO:0003677,GO:0003824,GO:0004518,GO:0004519,GO:0004527,GO:0005634,GO:0006139,GO:0006281,GO:0006298,GO:0006310,GO:0006974,GO:0007126,GO:0008409,GO:0016446,GO:0016787,GO:0016788,GO:0035312,GO:0043566,GO:0045145,GO:0045190,GO:0046872,GO:0048256,GO:0051908,GO:0090305
ENSMUSG00000040113	0	0.02	0	0	0	0	0	0	Mettl11b	chr1	protein_coding	methyltransferase like 11B	methyltransferase like 11B	7	GO:0003674,GO:0005575,GO:0005634,GO:0008150,GO:0008168,GO:0016740,GO:0032259
ENSMUSG00000040485	0	0	0	0.07	0	0	0	0	Lrrc52	chr1	protein_coding	leucine rich repeat containing 52	leucine rich repeat containing 52	8	GO:0003674,GO:0005575,GO:0005886,GO:0006810,GO:0006811,GO:0008150,GO:0016020,GO:0016021
ENSMUSG00000040693	0	0	0	0	0.03	0.03	0	0.01	Slco4c1	chr1	protein_coding	solute carrier organic anion transporter family, member 4C1	solute carrier organic anion transporter family, member 4C1	14	GO:0005215,GO:0005886,GO:0006810,GO:0006811,GO:0007275,GO:0007283,GO:0008514,GO:0015711,GO:0016020,GO:0016021,GO:0016323,GO:0030154,GO:0034220,GO:0070062
ENSMUSG00000041144	0	0	0	0	0	0	0	0.01	Dnah7b	chr1	protein_coding	dynein, axonemal, heavy chain 7B	--	--	--
ENSMUSG00000041498	0	0.02	0	0.03	0	0.05	0.03	0.06	Kif14	chr1	protein_coding	kinesin family member 14	--	--	--
ENSMUSG00000041605	0	0	0	0	0.03	0	0.13	0.01	5730559C18Rik	chr1	protein_coding	RIKEN cDNA 5730559C18 gene	RIKEN cDNA 5730559C18 gene	3	GO:0003674,GO:0005575,GO:0008150
ENSMUSG00000041809	0	0.05	0	0.02	0.05	0.03	0.05	0	Efhc1	chr1	protein_coding	EF-hand domain (C-terminal) containing 1	EF-hand domain (C-terminal) containing 1	7	GO:0005509,GO:0005929,GO:0005930,GO:0006874,GO:0008022,GO:0043025,GO:0043065
ENSMUSG00000041872	0	0	0	0	0	0.02	0.13	0	Il17f	chr1	protein_coding	interleukin 17F	interleukin 17F	19	GO:0005125,GO:0005126,GO:0005576,GO:0005615,GO:0006029,GO:0006954,GO:0016525,GO:0017015,GO:0019955,GO:0042089,GO:0042109,GO:0042803,GO:0045076,GO:0045408,GO:0045414,GO:0045423,GO:0045944,GO:0051216,GO:1900017
ENSMUSG00000041907	0	0	0	0.01	0	0	0	0	Gpr45	chr1	protein_coding	G protein-coupled receptor 45	G protein-coupled receptor 45	7	GO:0004871,GO:0004930,GO:0005886,GO:0007165,GO:0007186,GO:0016020,GO:0016021
ENSMUSG00000041945	0	0	0	0.01	0	0	0	0.05	Mfsd9	chr1	protein_coding	major facilitator superfamily domain containing 9	major facilitator superfamily domain containing 9	9	GO:0003674,GO:0005215,GO:0005575,GO:0005886,GO:0006810,GO:0008150,GO:0016020,GO:0016021,GO:0055085
ENSMUSG00000042268	0	0	0	0	0	0	0	0.01	Slc26a9	chr1	protein_coding	solute carrier family 26, member 9	solute carrier family 26, member 9	19	GO:0005254,GO:0006820,GO:0006821,GO:0006885,GO:0008271,GO:0008272,GO:0009986,GO:0010628,GO:0015106,GO:0015116,GO:0015301,GO:0015701,GO:0016020,GO:0016021,GO:0016324,GO:0034220,GO:0051117,GO:0055085,GO:0070062
ENSMUSG00000042451	0	0	0	0.07	0	0.14	0	0	Mybph	chr1	protein_coding	myosin binding protein H	myosin binding protein H	5	GO:0003674,GO:0005575,GO:0007155,GO:0008150,GO:0032982
ENSMUSG00000042501	0	0.04	0	0	0	0	0	0	Cpa6	chr1	protein_coding	carboxypeptidase A6	carboxypeptidase A6	12	GO:0003674,GO:0004180,GO:0004181,GO:0005575,GO:0005576,GO:0005578,GO:0006508,GO:0008233,GO:0008237,GO:0008270,GO:0016787,GO:0046872
ENSMUSG00000042554	0	0.02	0.02	0	0	0	0	0.01	Zp3r	chr1	protein_coding	zona pellucida 3 receptor	zona pellucida 3 receptor	10	GO:0001669,GO:0002081,GO:0002199,GO:0005515,GO:0005886,GO:0007338,GO:0007339,GO:0031410,GO:0043159,GO:0044297
ENSMUSG00000042641	0	0.13	0	0.14	0.04	0.03	0.03	0.06	Rgsl1	chr1	protein_coding	regulator of G-protein signaling like 1	--	--	--
ENSMUSG00000042671	0	0.01	0	0	0	0	0	0	Rgs8	chr1	protein_coding	regulator of G-protein signaling 8	regulator of G-protein signaling 8	7	GO:0005096,GO:0005737,GO:0005886,GO:0007186,GO:0009968,GO:0038032,GO:0043547
ENSMUSG00000042793	0	0.01	0.03	0.02	0	0.01	0.02	0.01	Lgr6	chr1	protein_coding	leucine-rich repeat-containing G protein-coupled receptor 6	leucine-rich repeat-containing G protein-coupled receptor 6	13	GO:0003674,GO:0004871,GO:0004930,GO:0005886,GO:0007165,GO:0007186,GO:0016020,GO:0016021,GO:0016055,GO:0016500,GO:0030177,GO:0030335,GO:0031982
ENSMUSG00000043230	0	0	0.03	0	0	0	0	0	Fam124b	chr1	protein_coding	family with sequence similarity 124, member B	family with sequence similarity 124, member B	3	GO:0003674,GO:0005575,GO:0008150
ENSMUSG00000043629	0	0	0	0	0	0.02	0	0	1700019D03Rik	chr1	protein_coding	RIKEN cDNA 1700019D03 gene	RIKEN cDNA 1700019D03 gene	6	GO:0003674,GO:0005575,GO:0005886,GO:0008150,GO:0016020,GO:0034237
ENSMUSG00000044055	0	0	0	0	0	0	0	0.08	Otos	chr1	protein_coding	otospiralin	otospiralin	2	GO:0005576,GO:0007605
ENSMUSG00000044457	0	0.01	0	0	0	0	0	0	Stk-ps2	chr1	transcribed_processed_pseudogene	serine/threonine kinase 2	--	--	--
ENSMUSG00000044835	0	0.01	0	0	0	0.01	0	0	Ankrd45	chr1	protein_coding	ankyrin repeat domain 45	ankyrin repeat domain 45	3	GO:0003674,GO:0005575,GO:0008150
ENSMUSG00000045091	0	0	0	0	0	0.02	0	0	Aqp12	chr1	protein_coding	aquaporin 12	aquaporin 12	5	GO:0005215,GO:0005737,GO:0006810,GO:0016020,GO:0016021
ENSMUSG00000045648	0	0.01	0	0	0	0	0	0.01	Vwc2l	chr1	protein_coding	von Willebrand factor C domain-containing protein 2-like	von Willebrand factor C domain-containing protein 2-like	9	GO:0003674,GO:0005576,GO:0005615,GO:0007275,GO:0030054,GO:0030514,GO:0032281,GO:0045202,GO:0045666
ENSMUSG00000046101	0	0.05	0.02	0.03	0.02	0.01	0.01	0.02	Mcmdc2	chr1	protein_coding	minichromosome maintenance domain containing 2	--	--	--
ENSMUSG00000046828	0	0.01	0	0.04	0	0.03	0	0	Mettl21e	chr1	protein_coding	methyltransferase like 21E	--	--	--
ENSMUSG00000047216	0	0.09	0.02	0.03	0	0.09	0.02	0.01	Cdh19	chr1	protein_coding	cadherin 19, type 2	--	--	--
ENSMUSG00000047343	0	0	0	0	0	0.04	0	0	Mettl21c	chr1	protein_coding	methyltransferase like 21C	--	--	--
ENSMUSG00000047443	0	0	0	0	0	0.03	0	0	Fam132b	chr1	protein_coding	family with sequence similarity 132, member B	family with sequence similarity 132, member B	5	GO:0005576,GO:0005615,GO:0019217,GO:0042803,GO:2000193
ENSMUSG00000048402	0	0.01	0.04	0.01	0.04	0.02	0.06	0.02	Gli2	chr1	protein_coding	GLI-Kruppel family member GLI2	GLI-Kruppel family member GLI2	75	GO:0000122,GO:0001501,GO:0001649,GO:0001701,GO:0001822,GO:0002009,GO:0002062,GO:0002076,GO:0003676,GO:0003677,GO:0003682,GO:0003700,GO:0005515,GO:0005634,GO:0005737,GO:0005929,GO:0006351,GO:0006355,GO:0007224,GO:0007389,GO:0007411,GO:0007418,GO:0007442,GO:0007507,GO:0008270,GO:0008283,GO:0008284,GO:0008589,GO:0009913,GO:0009953,GO:0009954,GO:0016020,GO:0016607,GO:0021508,GO:0021513,GO:0021517,GO:…
ENSMUSG00000048411	0	0.01	0	0	0	0	0	0	Gm597	chr1	protein_coding	predicted gene 597	--	--	--
ENSMUSG00000048814	0	0	0	0	0	0.01	0	0.01	Lonrf2	chr1	protein_coding	LON peptidase N-terminal domain and ring finger 2	--	--	--
ENSMUSG00000049515	0	0.02	0	0.02	0	0	0.01	0	Espnl	chr1	protein_coding	espin-like	espin-like	3	GO:0003674,GO:0005575,GO:0008150
ENSMUSG00000049598	0	0	0	0	0	0.04	0	0	Vsig8	chr1	protein_coding	V-set and immunoglobulin domain containing 8	V-set and immunoglobulin domain containing 8	4	GO:0005622,GO:0008150,GO:0016020,GO:0016021
ENSMUSG00000049608	0	0	0	0	0	0.02	0	0	Gpr55	chr1	protein_coding	G protein-coupled receptor 55	G protein-coupled receptor 55	14	GO:0004871,GO:0004930,GO:0004949,GO:0005886,GO:0005887,GO:0007165,GO:0007186,GO:0007202,GO:0016020,GO:0016021,GO:0035025,GO:0045453,GO:0045671,GO:0070374
ENSMUSG00000050526	0	0	0	0.02	0	0	0	0	4933406M09Rik	chr1	protein_coding	RIKEN cDNA 4933406M09 gene	--	--	--
ENSMUSG00000050788	0	0	0	0.04	0	0	0	0	Olfr419	chr1	protein_coding	olfactory receptor 419	--	--	--
ENSMUSG00000050840	0	0	0	0	0	0.01	0	0	Cdh20	chr1	protein_coding	cadherin 20	cadherin 20	7	GO:0005509,GO:0005886,GO:0007155,GO:0007156,GO:0016020,GO:0016021,GO:0046872
ENSMUSG00000050967	0	0	0	0	0	0.01	0	0.04	Creg2	chr1	protein_coding	cellular repressor of E1A-stimulated genes 2	cellular repressor of E1A-stimulated genes 2	8	GO:0003674,GO:0005576,GO:0005783,GO:0005794,GO:0008150,GO:0010181,GO:0016491,GO:0055114
ENSMUSG00000051079	0	0	0	0	0	0	0.02	0	Rgs13	chr1	protein_coding	regulator of G-protein signaling 13	regulator of G-protein signaling 13	10	GO:0005096,GO:0005515,GO:0005634,GO:0005829,GO:0005886,GO:0007186,GO:0009968,GO:0038032,GO:0043547,GO:0045744
ENSMUSG00000051251	0	0.01	0	0.03	0	0	0	0	Nhlh1	chr1	protein_coding	nescient helix loop helix 1	nescient helix loop helix 1	7	GO:0003677,GO:0005634,GO:0006351,GO:0006355,GO:0007275,GO:0030154,GO:0046983
ENSMUSG00000051590	0	0	0	0	0	0	0	0.01	Map3k19	chr1	protein_coding	mitogen-activated protein kinase kinase kinase 19	--	--	--
ENSMUSG00000051616	0	0.13	0	0	0	0.04	0.14	0	C230029F24Rik	chr1	lincRNA	RIKEN cDNA C230029F24 gene	--	--	--
ENSMUSG00000053161	0	0	0	0	0	0.03	0	0	Daw1	chr1	protein_coding	dynein assembly factor with WDR repeat domains 1	--	--	--
ENSMUSG00000053185	0	0	0	0	0	0	0	0.02	Gm9898	chr1	lincRNA	predicted gene 9898	--	--	--
ENSMUSG00000053640	0	0.05	0	0	0	0	0	0	Gm9915	chr1	lincRNA	predicted gene 9915	--	--	--
ENSMUSG00000054135	0	0.08	0.02	0.13	0.27	0.09	0	0.32	A430110L20Rik	chr1	lincRNA	RIKEN cDNA A430110L20 gene	--	--	--
ENSMUSG00000054976	0	0.01	0	0.01	0	0.01	0	0	Nyap2	chr1	protein_coding	neuronal tyrosine-phophorylated phosphoinositide 3-kinase adaptor 2	--	--	--
ENSMUSG00000055567	0	0	0	0.01	0	0	0	0	Unc80	chr1	protein_coding	unc-80 homolog (C. elegans)	unc-80 homolog (C. elegans)	5	GO:0003674,GO:0005575,GO:0008150,GO:0016020,GO:0016021
ENSMUSG00000055676	0	0.05	0	0	0	0.03	0.06	0.06	Gm5069	chr1	transcribed_processed_pseudogene	predicted pseudogene 5069	--	--	--
ENSMUSG00000056128	0	0	0	0	0	0	0	0.05	Gm9991	chr1	lincRNA	predicted gene 9991	--	--	--
ENSMUSG00000057072	0	0	0	0.08	0	0	0	0	Spata45	chr1	protein_coding	spermatogenesis associated 45	--	--	--
ENSMUSG00000058248	0	0	0	0.01	0	0	0	0	Kcnh1	chr1	protein_coding	potassium voltage-gated channel, subfamily H (eag-related), member 1	potassium voltage-gated channel, subfamily H (eag-related), member 1	21	GO:0000155,GO:0000160,GO:0004871,GO:0005216,GO:0005244,GO:0005249,GO:0005267,GO:0005516,GO:0005634,GO:0005886,GO:0005887,GO:0006810,GO:0006811,GO:0006813,GO:0007165,GO:0016020,GO:0016021,GO:0034765,GO:0042391,GO:0055085,GO:0071805
ENSMUSG00000058665	0	0.03	0	0	0	0.05	0	0	En1	chr1	protein_coding	engrailed 1	engrailed 1	22	GO:0003677,GO:0003700,GO:0005515,GO:0005634,GO:0006355,GO:0007275,GO:0009953,GO:0009954,GO:0010468,GO:0016020,GO:0030182,GO:0030326,GO:0030901,GO:0030902,GO:0030917,GO:0035115,GO:0035264,GO:0043473,GO:0043565,GO:0045944,GO:0048666,GO:0060173
ENSMUSG00000059149	0	0	0	0.01	0	0.01	0	0.02	Mfsd4	chr1	protein_coding	major facilitator superfamily domain containing 4	major facilitator superfamily domain containing 4	7	GO:0003674,GO:0005575,GO:0006810,GO:0008150,GO:0016020,GO:0016021,GO:0055085
ENSMUSG00000059956	0	0	0.02	0	0	0	0	0	Serpinb12	chr1	protein_coding	serine (or cysteine) peptidase inhibitor, clade B (ovalbumin), member 12	serine (or cysteine) peptidase inhibitor, clade B (ovalbumin), member 12	9	GO:0002244,GO:0004867,GO:0005575,GO:0005615,GO:0005737,GO:0010466,GO:0010951,GO:0030162,GO:0030414
ENSMUSG00000060128	0	0	0	0	0	0.03	0	0	Gm2710	chr1	processed_pseudogene	predicted gene 2710	--	--	--
ENSMUSG00000060424	0	0	0	0.02	0	0	0	0	Pantr1	chr1	lincRNA	POU domain, class 3, transcription factor 3 adjacent noncoding transcript 1	--	--	--
ENSMUSG00000060715	0	0	0	0	0	0	0	0.04	1700019A02Rik	chr1	protein_coding	RIKEN cDNA 1700019A02 gene	--	--	--
ENSMUSG00000060985	0	0.01	0	0	0	0	0	0	Tdrd5	chr1	protein_coding	tudor domain containing 5	tudor domain containing 5	10	GO:0003674,GO:0005737,GO:0007275,GO:0007283,GO:0007286,GO:0030154,GO:0030719,GO:0033391,GO:0043046,GO:0071546
ENSMUSG00000061816	0	0	0	20.94	0.07	52.59	0.03	0	Myl1	chr1	protein_coding	myosin, light polypeptide 1	myosin, light polypeptide 1	6	GO:0005509,GO:0006936,GO:0016459,GO:0030016,GO:0043292,GO:0060048
ENSMUSG00000063681	0	0	0	0	0	0	0	0.01	Crb1	chr1	protein_coding	crumbs family member 1, photoreceptor morphogenesis associated	crumbs homolog 1 (Drosophila)	9	GO:0005509,GO:0005515,GO:0005886,GO:0005902,GO:0007009,GO:0016020,GO:0016021,GO:0042462,GO:0061024
ENSMUSG00000066752	0	0	0	0.02	0	0	0	0.01	Gm10176	chr1	TEC	predicted gene 10176	--	--	--
ENSMUSG00000066755	0	0	0	0	0	0.05	0	0	Tnfsf18	chr1	protein_coding	tumor necrosis factor (ligand) superfamily, member 18	tumor necrosis factor (ligand) superfamily, member 18	15	GO:0002309,GO:0002376,GO:0005125,GO:0005164,GO:0005515,GO:0005615,GO:0005886,GO:0006955,GO:0009986,GO:0016020,GO:0016021,GO:0032813,GO:0033209,GO:0042129,GO:0051092
ENSMUSG00000066797	0	0.11	0	0.04	0.03	0.02	0.02	0.11	Zfp648	chr1	protein_coding	zinc finger protein 648	--	--	--
ENSMUSG00000067006	0	0.03	0	0	0	0.02	0.05	0	Serpinb5	chr1	protein_coding	serine (or cysteine) peptidase inhibitor, clade B, member 5	serine (or cysteine) peptidase inhibitor, clade B, member 5	10	GO:0002009,GO:0004867,GO:0005576,GO:0005615,GO:0005737,GO:0010951,GO:0030162,GO:0030198,GO:0050678,GO:0060512
ENSMUSG00000067736	0	0.24	0.13	0.28	0.17	0	0	0.1	Gm10222	chr1	unprocessed_pseudogene	predicted gene 10222	--	--	--
ENSMUSG00000067750	0	0	0	0	0	0	0	0.01	Khdc1a	chr1	protein_coding	KH domain containing 1A	KH domain containing 1A	7	GO:0003723,GO:0005515,GO:0005737,GO:0006915,GO:0008150,GO:0008266,GO:0042802
ENSMUSG00000067780	0	0.02	0.02	0.01	0.03	0	0.03	0.02	Pi15	chr1	protein_coding	peptidase inhibitor 15	peptidase inhibitor 15	3	GO:0005576,GO:0010466,GO:0030414
ENSMUSG00000067795	0	0.03	0	0.02	0	0	0	0.01	4930444P10Rik	chr1	protein_coding	RIKEN cDNA 4930444P10 gene	--	--	--
ENSMUSG00000070504	0	0.04	0	0.04	0	0.02	0	0.1	Fcrl6	chr1	protein_coding	Fc receptor-like 6	Fc receptor-like 6	5	GO:0008150,GO:0009897,GO:0016020,GO:0016021,GO:0019903
ENSMUSG00000070532	0	0.18	0	0	0	0	0	0.02	1700084C01Rik	chr1	protein_coding	RIKEN cDNA 1700084C01 gene	RIKEN cDNA 1700084C01 gene	3	GO:0003674,GO:0005575,GO:0008150
ENSMUSG00000070732	0	0	0	0.04	0	0.01	0	0	Rbm44	chr1	protein_coding	RNA binding motif protein 44	RNA binding motif protein 44	8	GO:0000166,GO:0003676,GO:0003723,GO:0005515,GO:0005737,GO:0008150,GO:0042803,GO:0045171
ENSMUSG00000073482	0	0.05	0	0	0	0	0	0	Gm10517	chr1	TEC	predicted gene 10517	--	--	--
ENSMUSG00000073530	0	0	0	0	0.01	0	0	0	Pappa2	chr1	protein_coding	pappalysin 2	--	--	--
ENSMUSG00000073535	0	0.04	0.11	0.07	0	0.05	0.09	0	Gm5532	chr1	lincRNA	predicted gene 5532	--	--	--
ENSMUSG00000073538	0	0	0	0	0.13	0	0	0.04	E330020D12Rik	chr1	processed_transcript	Riken cDNA E330020D12 gene	--	--	--
ENSMUSG00000073608	0	0	0	0	0	0	0	0.01	Gm6086	chr1	protein_coding	predicted gene 6086	--	--	--
ENSMUSG00000073627	0	0.05	0	0.03	0	0	0	0	C130036L24Rik	chr1	processed_transcript	RIKEN cDNA C130036L24 gene	RIKEN cDNA C130036L24 gene	3	GO:0003674,GO:0005575,GO:0008150
ENSMUSG00000073650	0	0	0.02	0	0	0.1	0	0	Catip	chr1	protein_coding	ciliogenesis associated TTC17 interacting protein	--	--	--
ENSMUSG00000079330	0	0	0	0.05	0	0.01	0	0.01	Lemd1	chr1	protein_coding	LEM domain containing 1	LEM domain containing 1	3	GO:0003674,GO:0005575,GO:0008150
ENSMUSG00000079455	0	0	0	0	0.01	0.01	0	0	Gm16026	chr1	transcribed_unprocessed_pseudogene	predicted pseudogene 16026	--	--	--
ENSMUSG00000079554	0	0.06	0	0.05	0	0.04	0.03	0.03	Aox2	chr1	protein_coding	aldehyde oxidase 2	--	--	--
ENSMUSG00000079588	0	0	0	0.42	0	0.74	0	0	Tmem182	chr1	protein_coding	transmembrane protein 182	transmembrane protein 182	5	GO:0003674,GO:0005575,GO:0008150,GO:0016020,GO:0016021
ENSMUSG00000081185	0	0	0	0.11	0	0	0.05	0.04	Gm4852	chr1	processed_pseudogene	predicted pseudogene 4852	--	--	--
ENSMUSG00000081402	0	0	0	0	0	0	0	0.01	Gm15455	chr1	processed_pseudogene	predicted gene 15455	--	--	--
ENSMUSG00000081557	0	0.01	0	0	0	0	0	0	Gm5697	chr1	processed_pseudogene	predicted gene 5697	--	--	--
ENSMUSG00000082193	0	0.48	0	0.36	0.11	0.24	0	0.19	Rpl5-ps1	chr1	processed_pseudogene	ribosomal protein L5, pseudogene 1	--	--	--
ENSMUSG00000082373	0	0	0	0	0	0	0	0.03	Gm13754	chr1	unitary_pseudogene	predicted gene 13754	--	--	--
ENSMUSG00000083355	0	0	0	0	0.06	0.28	0.05	0.07	Gm11581	chr1	processed_pseudogene	predicted gene 11581	--	--	--
ENSMUSG00000083478	0	0	0	0.19	0.12	0	0	0	Gm15375	chr1	unprocessed_pseudogene	predicted gene 15375	--	--	--
ENSMUSG00000083582	0	0.32	0	0	0	0	0	0	Gm15393	chr1	processed_pseudogene	predicted gene 15393	--	--	--
ENSMUSG00000084021	0	0	0	0	0	0	0	0.02	Gm5832	chr1	processed_pseudogene	predicted gene 5832	--	--	--
ENSMUSG00000084558	0	0	0	0	0	0.19	0	0	Gm24836	chr1	snRNA	predicted gene, 24836	--	--	--
ENSMUSG00000084799	0	0.05	0.02	0.21	0.05	0.02	0.16	0.03	Ino80dos	chr1	lincRNA	INO80 complex subunit D, opposite strand	--	--	--
ENSMUSG00000084989	0	0	0	0.01	0	0	0	0	Crocc2	chr1	protein_coding	ciliary rootlet coiled-coil, rootletin family member 2	--	--	--
ENSMUSG00000085125	0	0	0	0	0	0.01	0	0	Gm16070	chr1	antisense	predicted gene 16070	--	--	--
ENSMUSG00000085184	0	0.01	0	0.02	0	0	0	0	4933439K11Rik	chr1	processed_transcript	RIKEN cDNA 4933439K11 gene	--	--	--
ENSMUSG00000085447	0	0	0	0	0	0	0	0.03	9530026F06Rik	chr1	lincRNA	RIKEN cDNA 9530026F06 gene	--	--	--
ENSMUSG00000085526	0	0	0	0	0.04	0	0	0	Gm16083	chr1	antisense	predicted gene 16083	--	--	--
ENSMUSG00000086151	0	0	0	0	0	0	0	0.04	Gm5698	chr1	processed_pseudogene	predicted gene 5698	--	--	--
ENSMUSG00000086240	0	0	0	0.15	0	0	0	0	Gm7846	chr1	processed_pseudogene	predicted gene 7846	--	--	--
ENSMUSG00000086706	0	0	0.11	0.04	0	0	0.07	0	Gm15848	chr1	antisense	predicted gene 15848	--	--	--
ENSMUSG00000086727	0	0.05	0	0	0	0.01	0	0	4931428L18Rik	chr1	protein_coding	RIKEN cDNA 4931428L18 gene	--	--	--
ENSMUSG00000086795	0	0	0	0	0	0	0	0.07	Gm11579	chr1	lincRNA	predicted gene 11579	--	--	--
ENSMUSG00000086925	0	0.05	0	0	0	0	0	0	Gm6286	chr1	processed_pseudogene	predicted gene 6286	--	--	--
ENSMUSG00000087022	0	0.01	0	0	0	0	0	0	9130024F11Rik	chr1	processed_transcript	RIKEN cDNA 9130024F11 gene	--	--	--
ENSMUSG00000087538	0	0.09	0	0	0	0	0	0	Gm16341	chr1	antisense	predicted gene 16341	--	--	--
ENSMUSG00000087561	0	0	0	0	0	0.02	0	0	Gm11608	chr1	lincRNA	predicted gene 11608	--	--	--
ENSMUSG00000087589	0	0	0	0.09	0	0	0	0.19	D430040D24Rik	chr1	processed_transcript	RIKEN cDNA D430040D24 gene	--	--	--
ENSMUSG00000087691	0	0.01	0	0	0	0.02	0	0	Gm15674	chr1	antisense	predicted gene 15674	--	--	--
ENSMUSG00000089683	0	0	0	0.12	0	0	0	0	4930570N18Rik	chr1	antisense	RIKEN cDNA 4930570N18 gene	--	--	--
ENSMUSG00000089808	0	0	0	0	0.14	0	0	0	Gm7241	chr1	processed_pseudogene	predicted pseudogene 7241	--	--	--
ENSMUSG00000089812	0	0	0	0	0	0	0.1	0	Gm15867	chr1	antisense	predicted gene 15867	--	--	--
ENSMUSG00000090486	0	0.24	0	0.21	0	0.21	0.02	0.11	BC035947	chr1	protein_coding	cDNA sequence BC035947	--	--	--
ENSMUSG00000090533	0	0	0	0.12	0	0	0	0	Gm8214	chr1	processed_pseudogene	predicted gene 8214	--	--	--
ENSMUSG00000091199	0	0.07	0	0.16	0	0	0.15	0	Gm2619	chr1	transcribed_unprocessed_pseudogene	predicted gene 2619	--	--	--
ENSMUSG00000091937	0	0	0	0	0	0	0	0.08	Gm3646	chr1	protein_coding	predicted gene 3646	--	--	--
ENSMUSG00000092083	0	0	0.01	0	0	0	0	0.01	Kcnb2	chr1	protein_coding	potassium voltage gated channel, Shab-related subfamily, member 2	potassium voltage gated channel, Shab-related subfamily, member 2	16	GO:0005216,GO:0005244,GO:0005249,GO:0005251,GO:0005267,GO:0006810,GO:0006811,GO:0006813,GO:0008076,GO:0016020,GO:0016021,GO:0034765,GO:0043025,GO:0051260,GO:0055085,GO:0071805
ENSMUSG00000092627	0	0	0	0	0	0	0	0.04	D130058E05Rik	chr1	processed_transcript	RIKEN cDNA D130058E05 gene	--	--	--
ENSMUSG00000092705	0	0	0	0	0	0.15	0	0	Gm24513	chr1	miRNA	predicted gene, 24513	--	--	--
ENSMUSG00000092932	0	0	0	0	0	0.08	0	0	Gm22906	chr1	misc_RNA	predicted gene, 22906	--	--	--
ENSMUSG00000093436	0	0.04	0	0	0	0	0	0	Gm20646	chr1	sense_overlapping	predicted gene 20646	--	--	--
ENSMUSG00000093538	0	0	0	0.06	0	0	0	0	Gm20711	chr1	antisense	predicted gene 20711	--	--	--
ENSMUSG00000093805	0	0	0	0	0	0.01	0	0	Gm9994	chr1	protein_coding	predicted gene 9994	--	--	--
ENSMUSG00000094429	0	0	0	0.03	0	0	0	0	Gm19965	chr1	protein_coding	predicted gene, 19965	--	--	--
ENSMUSG00000094655	0	0	0	0	0.26	0	0	0	Gm25360	chr1	snRNA	predicted gene, 25360	--	--	--
ENSMUSG00000096126	0	0	0.36	0	0	0.2	0	0.27	Gm22307	chr1	snRNA	predicted gene, 22307	--	--	--
ENSMUSG00000096802	0	0	0	0	0	0	0	0.03	Gm15433	chr1	processed_pseudogene	predicted pseudogene 15433	--	--	--
ENSMUSG00000096968	0	0	0	0	0.06	0	0.05	0	Gm26620	chr1	protein_coding	predicted gene, 26620	--	--	--
ENSMUSG00000097268	0	0	0	0.03	0	0	0	0	Gm26805	chr1	antisense	predicted gene, 26805	--	--	--
ENSMUSG00000097281	0	0.05	0	0	0	0	0	0.01	Gm26685	chr1	lincRNA	predicted gene, 26685	--	--	--
ENSMUSG00000097283	0	0	0	0	0	0	0	0.01	Gm26686	chr1	lincRNA	predicted gene, 26686	--	--	--
ENSMUSG00000097325	0	0.03	0	0	0	0	0	0.02	Gm16897	chr1	antisense	predicted gene, 16897	--	--	--
ENSMUSG00000097398	0	0	0	0	0	0.04	0	0	Platr5	chr1	lincRNA	pluripotency associated transcript 5	--	--	--
ENSMUSG00000097408	0	0	0	0.03	0	0	0	0	Gm26831	chr1	lincRNA	predicted gene, 26831	--	--	--
ENSMUSG00000097416	0	0.03	0	0.18	0.02	0.01	0.01	0.03	Gm26670	chr1	antisense	predicted gene, 26670	--	--	--
ENSMUSG00000097519	0	0.02	0.06	0.12	0.05	0.02	0.04	0	4930558J18Rik	chr1	lincRNA	RIKEN cDNA 4930558J18 gene	--	--	--
ENSMUSG00000097573	0	0	0.12	0.05	0	0	0.1	0.1	G730003C15Rik	chr1	antisense	RIKEN cDNA G730003C15 gene	--	--	--
ENSMUSG00000097648	0	0	0	0.08	0	0.04	0	0.06	9330185C12Rik	chr1	lincRNA	RIKEN cDNA 9330185C12 gene	--	--	--
ENSMUSG00000097744	0	0	0	0.01	0	0.02	0	0.02	D030040B21Rik	chr1	lincRNA	RIKEN cDNA D030040B21 gene	--	--	--
ENSMUSG00000097754	0	0.04	0	0	0	0.04	0	0.03	Ptgs2os2	chr1	lincRNA	prostaglandin-endoperoxide synthase 2, opposite strand 2	--	--	--
ENSMUSG00000097892	0	0.02	0	0	0.06	0	0	0.05	Gm26801	chr1	antisense	predicted gene, 26801	--	--	--
ENSMUSG00000097934	0	0	0	0.07	0	0	0	0	6720483E21Rik	chr1	lincRNA	RIKEN cDNA 6720483E21 gene	--	--	--
ENSMUSG00000097993	0	0.01	0	0	0.02	0.01	0	0	Ptprv	chr1	processed_transcript	protein tyrosine phosphatase, receptor type, V	protein tyrosine phosphatase, receptor type, V	20	GO:0004721,GO:0004725,GO:0005622,GO:0006470,GO:0006977,GO:0008285,GO:0016020,GO:0016021,GO:0016311,GO:0016787,GO:0016791,GO:0018214,GO:0031016,GO:0031571,GO:0032869,GO:0042593,GO:0044242,GO:0044342,GO:0046676,GO:0072332
ENSMUSG00000099364	0	0	0	0.02	0	0.03	0	0	5730419F03Rik	chr1	lincRNA	RIKEN cDNA 5730419F03 gene	--	--	--
ENSMUSG00000099375	0	0.07	0	0.08	0.02	0.07	0	0.07	Gm28187	chr1	lincRNA	predicted gene 28187	--	--	--
ENSMUSG00000099377	0	0	0	0.02	0	0	0	0	Gm6159	chr1	processed_pseudogene	predicted gene 6159	--	--	--
ENSMUSG00000099392	0	0	0	0	0	0	0	0.06	Gm29414	chr1	lincRNA	predicted gene 29414	--	--	--
ENSMUSG00000099403	0	0	0	0	0	0.05	0	0	Gm29599	chr1	processed_pseudogene	predicted gene 29599	--	--	--
ENSMUSG00000099492	0	0.11	0	0	0	0	0.03	0	Gm5525	chr1	processed_pseudogene	predicted gene 5525	--	--	--
ENSMUSG00000099503	0	0	0	0	0	0.03	0	0	Gm28822	chr1	lincRNA	predicted gene 28822	--	--	--
ENSMUSG00000099552	0	0.03	0	0	0	0.03	0	0.04	9830004L10Rik	chr1	lincRNA	RIKEN cDNA 9830004L10 gene	--	--	--
ENSMUSG00000099562	0	0	0	0	0	0	0	0.02	Gm19027	chr1	processed_pseudogene	predicted gene, 19027	--	--	--
ENSMUSG00000099576	0	0.06	0	0.03	0	0	0.09	0	Gm29040	chr1	lincRNA	predicted gene 29040	--	--	--
ENSMUSG00000099625	0	0.04	0	0.03	0.04	0	0.01	0.01	Gm29325	chr1	lincRNA	predicted gene 29325	--	--	--
ENSMUSG00000099669	0	1.06	0.17	0.78	0.42	0.18	0	0.3	Gm29012	chr1	lincRNA	predicted gene 29012	--	--	--
ENSMUSG00000099693	0	0	0	0	0	0	0.44	0	Gm29284	chr1	unprocessed_pseudogene	predicted gene 29284	--	--	--
ENSMUSG00000099706	0	0	0	0	0	0.01	0	0	Gm29536	chr1	lincRNA	predicted gene 29536	--	--	--
ENSMUSG00000099719	0	0	0	0.04	0	0.16	0	0	Gm28802	chr1	unprocessed_pseudogene	predicted gene 28802	--	--	--
ENSMUSG00000099784	0	0.02	0	0.04	0	0	0	0	Dalir	chr1	lincRNA	DNMT1 associated long intergenic non-coding RNA	--	--	--
ENSMUSG00000099801	0	0	0	0	0	0	0	0.04	Gm29011	chr1	processed_pseudogene	predicted gene 29011	--	--	--
ENSMUSG00000099842	0	0	0	0	0	0	0	0.06	Gm4034	chr1	processed_pseudogene	predicted gene 4034	--	--	--
ENSMUSG00000099850	0	0	0	0	0	0	0	0.02	Gm28906	chr1	processed_pseudogene	predicted gene 28906	--	--	--
ENSMUSG00000099858	0	0.03	0	0.04	0	0	0.04	0	Gm6652	chr1	processed_pseudogene	predicted gene 6652	--	--	--
ENSMUSG00000099860	0	0	0	0.05	0	0	0	0	Gm29456	chr1	lincRNA	predicted gene 29456	--	--	--
ENSMUSG00000099874	0	0	0	0	0.13	0	0.1	0	Gm29629	chr1	antisense	predicted gene 29629	--	--	--
ENSMUSG00000099875	0	0	0	0	0	0	0.16	0	Gm15453	chr1	processed_pseudogene	predicted gene 15453	--	--	--
ENSMUSG00000099884	0	0	0	0	0	0	0	0.01	Gm8204	chr1	processed_pseudogene	predicted gene 8204	--	--	--
ENSMUSG00000099906	0	0.01	0	0	0	0	0	0	Gm28653	chr1	lincRNA	predicted gene 28653	--	--	--
ENSMUSG00000099936	0	0	0	0	0	0	0	0.01	Gm28867	chr1	lincRNA	predicted gene 28867	--	--	--
ENSMUSG00000099938	0	0.06	0	0	0	0	0	0.1	C030007H22Rik	chr1	lincRNA	RIKEN cDNA C030007H22 gene	--	--	--
ENSMUSG00000099941	0	0	0	0.25	0	0	0	0	Gm20118	chr1	processed_pseudogene	predicted gene, 20118	--	--	--
ENSMUSG00000099945	0	0	0	0	0	0	0	0.03	1700126A01Rik	chr1	lincRNA	RIKEN cDNA 1700126A01 gene	--	--	--
ENSMUSG00000099960	0	0	0	0.1	0	0.01	0	0.05	Gm28590	chr1	lincRNA	predicted gene 28590	--	--	--
ENSMUSG00000099964	0	0	0	0.02	0	0.02	0	0.03	Gm29514	chr1	antisense	predicted gene 29514	--	--	--
ENSMUSG00000099971	0	0	0	0	0	0	0.34	0	Gm28287	chr1	antisense	predicted gene 28287	--	--	--
ENSMUSG00000100007	0	0	0	0	0	0.03	0	0.04	Gm5527	chr1	processed_pseudogene	predicted gene 5527	--	--	--
ENSMUSG00000100009	0	0.24	0.01	0.1	0	0.08	0.06	0.1	Gm7967	chr1	lincRNA	predicted gene 7967	--	--	--
ENSMUSG00000100025	0	0.02	0	0.02	0	0	0	0.02	Gm8141	chr1	processed_pseudogene	predicted gene 8141	--	--	--
ENSMUSG00000100033	0	0.04	0	0	0	0	0	0	Gm8337	chr1	processed_pseudogene	predicted gene 8337	--	--	--
ENSMUSG00000100041	0	0.01	0	0	0	0	0	0.02	Gm5702	chr1	processed_pseudogene	predicted gene 5702	--	--	--
ENSMUSG00000100078	0	0.05	0.03	0.03	0	0.02	0	0.02	Gm6170	chr1	processed_pseudogene	predicted gene 6170	--	--	--
ENSMUSG00000100093	0	0	0	0	0.24	0	0	0	Gm29649	chr1	processed_pseudogene	predicted gene 29649	--	--	--
ENSMUSG00000100106	0	0.01	0	0	0.02	0.03	0	0.05	Gm28856	chr1	lincRNA	predicted gene 28856	--	--	--
ENSMUSG00000100120	0	0	0.11	0	0	0	0	0	Gm553	chr1	lincRNA	predicted gene 553	--	--	--
ENSMUSG00000100151	0	0	0	0	0	0.03	0.05	0	Gm28382	chr1	lincRNA	predicted gene 28382	--	--	--
ENSMUSG00000100182	0	0	0	0	0	0.02	0	0	1810006J02Rik	chr1	lincRNA	RIKEN cDNA 1810006J02 gene	--	--	--
ENSMUSG00000100261	0	0.03	0	0.03	0	0	0	0	Gm6473	chr1	unprocessed_pseudogene	predicted gene 6473	--	--	--
ENSMUSG00000100336	0	0.05	0	0	0	0	0	0.04	Gm29601	chr1	lincRNA	predicted gene 29601	--	--	--
ENSMUSG00000100372	0	0	0	0	0	0	0	0.07	1700003I22Rik	chr1	lincRNA	RIKEN cDNA 1700003I22 gene	--	--	--
ENSMUSG00000100426	0	0	0	0	0.28	0	0	0	Gm4208	chr1	lincRNA	predicted gene 4208	--	--	--
ENSMUSG00000100444	0	0	0	0.02	0	0	0	0.03	C530043A13Rik	chr1	lincRNA	RIKEN cDNA C530043A13 gene	--	--	--
ENSMUSG00000100451	0	0	0	0.08	0	0	0	0	Gm29665	chr1	lincRNA	predicted gene 29665	--	--	--
ENSMUSG00000100457	0	0.04	0	0.02	0.03	0.01	0	0.08	D830032E09Rik	chr1	lincRNA	RIKEN cDNA D830032E09 gene	--	--	--
ENSMUSG00000100459	0	0	0	0	0	0	0	0.04	Gm5833	chr1	lincRNA	predicted gene 5833	--	--	--
ENSMUSG00000100480	0	0	0.08	0	0.1	0.59	0	0.4	Gm29156	chr1	lincRNA	predicted gene 29156	--	--	--
ENSMUSG00000100481	0	0	0	0	0	0	0	0.03	Gm7114	chr1	processed_pseudogene	predicted gene 7114	--	--	--
ENSMUSG00000100497	0	0	0	0.02	0	0	0	0	Gm28624	chr1	processed_pseudogene	predicted gene 28624	--	--	--
ENSMUSG00000100504	0	0.05	0	0	0	0	0	0	Gm28926	chr1	unprocessed_pseudogene	predicted gene 28926	--	--	--
ENSMUSG00000100518	0	0.02	0	0	0	0	0	0	4930440C22Rik	chr1	lincRNA	RIKEN cDNA 4930440C22 gene	--	--	--
ENSMUSG00000100580	0	0	0	0	0	0	0	0.01	4933436I20Rik	chr1	lincRNA	RIKEN cDNA 4933436I20 gene	--	--	--
ENSMUSG00000100589	0	0	0	0.14	0	0	0	0	4930533P14Rik	chr1	lincRNA	RIKEN cDNA 4930533P14 gene	--	--	--
ENSMUSG00000100595	0	0	0	0	0	0	0.04	0	Gm19087	chr1	processed_pseudogene	predicted gene, 19087	--	--	--
ENSMUSG00000100627	0	0.01	0.01	0.02	0	0.01	0	0.01	A830008E24Rik	chr1	lincRNA	RIKEN cDNA A830008E24 gene	--	--	--
ENSMUSG00000100632	0	0.08	0	0.02	0	0.01	0.04	0	9430060I03Rik	chr1	antisense	RIKEN cDNA 9430060I03 gene	--	--	--
ENSMUSG00000100696	0	0	0	0	0	0.05	0.09	0	Gm8419	chr1	processed_pseudogene	predicted gene 8419	--	--	--
ENSMUSG00000100762	0	0.03	0	0.12	0	0.23	0	0	Gm8403	chr1	processed_pseudogene	predicted gene 8403	--	--	--
ENSMUSG00000100764	0	0.46	0	0.18	0.32	0.09	0.9	0.56	Gm29155	chr1	antisense	predicted gene 29155	--	--	--
ENSMUSG00000100774	0	0	0	0	0	0.1	0	0	Gm7329	chr1	processed_pseudogene	predicted gene 7329	--	--	--
ENSMUSG00000100775	0	0.1	0	0.23	0	0.06	0	0	Gm29107	chr1	lincRNA	predicted gene 29107	--	--	--
ENSMUSG00000100816	0	0	0	0.03	0.02	0.03	0	0	Gm28321	chr1	lincRNA	predicted gene 28321	--	--	--
ENSMUSG00000100819	0	0.12	0	0	0	0.07	0.13	0.1	Gm2693	chr1	unprocessed_pseudogene	predicted gene 2693	--	--	--
ENSMUSG00000100830	0	0	0	0.06	0	0	0	0	Gm28441	chr1	lincRNA	predicted gene 28441	--	--	--
ENSMUSG00000100846	0	0	0	0	0.13	0.03	0.05	0	Gm28845	chr1	protein_coding	predicted gene 28845	--	--	--
ENSMUSG00000100894	0	0	0	0	0	0.04	0	0	Gm8304	chr1	processed_pseudogene	predicted gene 8304	--	--	--
ENSMUSG00000100959	0	0.05	0	0	0.22	0	0	0	Gm7654	chr1	processed_pseudogene	predicted gene 7654	--	--	--
ENSMUSG00000100980	0	0	0	0	0	0.02	0	0	Gm29100	chr1	antisense	predicted gene 29100	--	--	--
ENSMUSG00000100981	0	0.1	0	0	0	0	0	0	Gm29072	chr1	processed_pseudogene	predicted gene 29072	--	--	--
ENSMUSG00000101011	0	0	0	0.03	0	0	0	0	Gm29398	chr1	lincRNA	predicted gene 29398	--	--	--
ENSMUSG00000101028	0	0	0	0	0.05	0	0	0	Gm28723	chr1	lincRNA	predicted gene 28723	--	--	--
ENSMUSG00000101049	0	0.03	0	0	0	0	0	0	Gm8856	chr1	processed_pseudogene	predicted gene 8856	--	--	--
ENSMUSG00000101061	0	0	0	0	0	0.01	0	0	Platr1	chr1	lincRNA	pluripotency associated transcript 1	--	--	--
ENSMUSG00000101093	0	0	0	0	0	0.02	0	0	Gm10307	chr1	processed_pseudogene	predicted gene 10307	--	--	--
ENSMUSG00000101171	0	0	0	0	0	0	0	0.18	Gm7593	chr1	processed_pseudogene	predicted gene 7593	--	--	--
ENSMUSG00000101179	0	0.02	0	0	0	0	0	0	Gm29455	chr1	lincRNA	predicted gene 29455	--	--	--
ENSMUSG00000101188	0	0.03	0.03	0	0.04	0	0.06	0.02	Eif4a-ps4	chr1	processed_pseudogene	eukaryotic translation initiation factor 4A, pseudogene 4	--	--	--
ENSMUSG00000101189	0	0.05	0	0	0	0	0	0	1700029M03Rik	chr1	lincRNA	RIKEN cDNA 1700029M03 gene	--	--	--
ENSMUSG00000101199	0	0	0	0.07	0	0	0	0	Gm9687	chr1	processed_pseudogene	predicted gene 9687	--	--	--
ENSMUSG00000101214	0	0.01	0	0	0	0	0	0	Gm28403	chr1	sense_overlapping	predicted gene 28403	--	--	--
ENSMUSG00000101223	0	0.03	0	0	0	0.06	0	0.02	4930568A12Rik	chr1	lincRNA	RIKEN cDNA 4930568A12 gene	--	--	--
ENSMUSG00000101224	0	0	0	0	0	0	0	0.04	Gm28209	chr1	lincRNA	predicted gene 28209	--	--	--
ENSMUSG00000101226	0	0	0	0.06	0	0	0	0	Gm20954	chr1	processed_pseudogene	predicted gene, 20954	--	--	--
ENSMUSG00000101227	0	0	0	0	0	0.03	0	0.01	Gm29506	chr1	sense_overlapping	predicted gene 29506	--	--	--
ENSMUSG00000101251	0	0	0	0.05	0	0	0	0	Gm3496	chr1	processed_pseudogene	predicted gene 3496	--	--	--
ENSMUSG00000101262	0	0.02	0	0.02	0	0.04	0	0.01	Gm8326	chr1	processed_pseudogene	predicted gene 8326	--	--	--
ENSMUSG00000101303	0	0	0	0	0	0.01	0	0	B020011L13Rik	chr1	protein_coding	RIKEN cDNA B020011L13 gene	--	--	--
ENSMUSG00000101315	0	0	0	0	0	0	0	0.03	Krtap28-13	chr1	protein_coding	keratin associated protein 28-13	--	--	--
ENSMUSG00000101328	0	0	0	0	0	0.06	0	0	Rpl30-ps6	chr1	processed_pseudogene	ribosomal protein L30, pseudogene 6	--	--	--
ENSMUSG00000101332	0	0	0	0	0	0.01	0	0	Gm28240	chr1	lincRNA	predicted gene 28240	--	--	--
ENSMUSG00000101378	0	0	0	0	0	0.2	0.47	0.18	Gm28086	chr1	lincRNA	predicted gene 28086	--	--	--
ENSMUSG00000101385	0	0.1	0	0	0	0	0	0.08	Gm5261	chr1	processed_pseudogene	predicted gene 5261	--	--	--
ENSMUSG00000101400	0	0.09	0	0.21	0	0	0	0.07	Gm29596	chr1	processed_pseudogene	predicted gene 29596	--	--	--
ENSMUSG00000101429	0	0	0.02	0	0	0	0	0	BC055402	chr1	lincRNA	cDNA sequence BC055402	--	--	--
ENSMUSG00000101457	0	0.02	0	0	0	0	0	0	Gm18701	chr1	processed_pseudogene	predicted gene, 18701	--	--	--
ENSMUSG00000101462	0	0	0.08	0.08	0	0.03	0	0.06	Gm3052	chr1	transcribed_processed_pseudogene	predicted gene 3052	--	--	--
ENSMUSG00000101564	0	0.01	0	0	0	0	0	0	Gm5703	chr1	processed_pseudogene	predicted gene 5703	--	--	--
ENSMUSG00000101583	0	0.06	0	0.22	0	0	0	0.16	Gm20753	chr1	lincRNA	predicted gene, 20753	--	--	--
ENSMUSG00000101600	0	0	0	0	0	0.11	0	0	4930599A14Rik	chr1	lincRNA	RIKEN cDNA 4930599A14 gene	--	--	--
ENSMUSG00000101612	0	0.05	0	0	0	0.03	0	0.01	Gm7933	chr1	processed_pseudogene	predicted gene 7933	--	--	--
ENSMUSG00000101625	0	0	0	0.05	0	0	0	0	Gm29371	chr1	lincRNA	predicted gene 29371	--	--	--
ENSMUSG00000101661	0	0.09	0	0	0	0	0	0	Gm28392	chr1	processed_pseudogene	predicted gene 28392	--	--	--
ENSMUSG00000101731	0	0	0	0	0	0	0	0.01	3830432H09Rik	chr1	lincRNA	RIKEN cDNA 3830432H09 gene	--	--	--
ENSMUSG00000101741	0	0	0	0	0	0	0	0.09	Gm28055	chr1	lincRNA	predicted gene 28055	--	--	--
ENSMUSG00000101763	0	0	0	0.1	0	0	0	0	Gm29068	chr1	processed_pseudogene	predicted gene 29068	--	--	--
ENSMUSG00000101799	0	0	0	0.02	0	0	0	0	9330175M20Rik	chr1	antisense	RIKEN cDNA 9330175M20 gene	--	--	--
ENSMUSG00000101849	0	0	0	0	0	0.01	0	0	Gm28386	chr1	lincRNA	predicted gene 28386	--	--	--
ENSMUSG00000101877	0	0	0	0	0	0	0	0.05	Gm8176	chr1	processed_pseudogene	predicted gene 8176	--	--	--
ENSMUSG00000101895	0	0	0	0	0	0.03	0	0.18	Gm28981	chr1	lincRNA	predicted gene 28981	--	--	--
ENSMUSG00000101896	0	0	0	0.05	0	0	0	0	Gm6244	chr1	processed_pseudogene	predicted gene 6244	--	--	--
ENSMUSG00000101905	0	0	0	0	0	0.12	0	0.4	4930439D14Rik	chr1	antisense	RIKEN cDNA 4930439D14 gene	--	--	--
ENSMUSG00000101923	0	0	0	0.21	0	0	0	0	Gm29041	chr1	processed_pseudogene	predicted gene 29041	--	--	--
ENSMUSG00000101940	0	0	0	0.03	0	0	0	0	Akp-ps1	chr1	unprocessed_pseudogene	alkaline phosphatase pseudogene 1	--	--	--
ENSMUSG00000101951	0	0.04	0	0	0	0	0	0	Gm28721	chr1	lincRNA	predicted gene 28721	--	--	--
ENSMUSG00000101955	0	0.08	0	0	0	0.03	0.05	0	Gm29376	chr1	unprocessed_pseudogene	predicted gene 29376	--	--	--
ENSMUSG00000101973	0	0	0	0	0	0	0	0.06	Gm29516	chr1	processed_pseudogene	predicted gene 29516	--	--	--
ENSMUSG00000101997	0	0.14	0	0	0	0	0	0	Gm28722	chr1	lincRNA	predicted gene 28722	--	--	--
ENSMUSG00000102014	0	0	0	0	0	0	0	0.17	2900009J06Rik	chr1	antisense	RIKEN cDNA 2900009J06 gene	--	--	--
ENSMUSG00000102063	0	0.2	0	0.11	0	0	0	0	Gm28706	chr1	lincRNA	predicted gene 28706	--	--	--
ENSMUSG00000102083	0	0	0	0.05	0	0	0	0.07	Gm5259	chr1	processed_pseudogene	predicted gene 5259	--	--	--
ENSMUSG00000102135	0	0.06	0	0.13	0	0.03	0	0.05	Gm37108	chr1	processed_pseudogene	predicted gene, 37108	--	--	--
ENSMUSG00000102158	0	0	0	0	0	0.13	0	0	Gm34342	chr1	lincRNA	predicted gene, 34342	--	--	--
ENSMUSG00000102166	0	0.02	0	0	0	0	0	0	Gm36947	chr1	TEC	predicted gene, 36947	--	--	--
ENSMUSG00000102187	0	0	0	0	0	0.04	0	0	Gm7897	chr1	unprocessed_pseudogene	predicted gene 7897	--	--	--
ENSMUSG00000102198	0	0.02	0	0	0	0	0	0	Gm38173	chr1	TEC	predicted gene, 38173	--	--	--
ENSMUSG00000102217	0	0	0	0	0	0.06	0	0	Gm37491	chr1	TEC	predicted gene, 37491	--	--	--
ENSMUSG00000102266	0	0	0	0	0	0	0	0.01	Gm38106	chr1	TEC	predicted gene, 38106	--	--	--
ENSMUSG00000102269	0	0.02	0	0	0.03	0.01	0	0.02	Gm7357	chr1	processed_pseudogene	predicted gene 7357	--	--	--
ENSMUSG00000102278	0	0.03	0.01	0	0	0.02	0	0.02	Gm37145	chr1	TEC	predicted gene, 37145	--	--	--
ENSMUSG00000102279	0	0.23	0	0	0	0	0	0	Gm37146	chr1	lincRNA	predicted gene, 37146	--	--	--
ENSMUSG00000102291	0	0	0	0.01	0	0	0	0	Gm37542	chr1	TEC	predicted gene, 37542	--	--	--
ENSMUSG00000102325	0	0.01	0	0	0	0.01	0	0	Gm37789	chr1	TEC	predicted gene, 37789	--	--	--
ENSMUSG00000102336	0	0	0	0	0	0	0	0.01	Gm37233	chr1	lincRNA	predicted gene, 37233	--	--	--
ENSMUSG00000102337	0	0	0	0	0	0.06	0	0	Gm37232	chr1	processed_pseudogene	predicted gene, 37232	--	--	--
ENSMUSG00000102343	0	0	0	0.06	0	0.66	0	0.02	Gm37381	chr1	lincRNA	predicted gene, 37381	--	--	--
ENSMUSG00000102348	0	0	0	0.02	0	0	0	0	Gm10568	chr1	TEC	predicted gene 10568	--	--	--
ENSMUSG00000102360	0	0.01	0	0	0	0	0	0	Gm37043	chr1	TEC	predicted gene, 37043	--	--	--
ENSMUSG00000102365	0	0.03	0.02	0	0	0.02	0	0.02	Gm37045	chr1	TEC	predicted gene, 37045	--	--	--
ENSMUSG00000102367	0	0	0.53	0	0.6	0.09	0	0.04	Kiss1	chr1	protein_coding	KiSS-1 metastasis-suppressor	--	--	--
ENSMUSG00000102380	0	0	0	0	0.07	0	0	0	Gm38140	chr1	TEC	predicted gene, 38140	--	--	--
ENSMUSG00000102398	0	0	0	0	0	0	0.03	0.01	Gm37580	chr1	TEC	predicted gene, 37580	--	--	--
ENSMUSG00000102404	0	0.07	0	0.08	0	0.07	0	0.04	5530400K19Rik	chr1	TEC	RIKEN cDNA 5530400K19 gene	--	--	--
ENSMUSG00000102408	0	0.01	0	0.01	0	0.02	0	0.01	4930568G15Rik	chr1	lincRNA	RIKEN cDNA 4930568G15 gene	--	--	--
ENSMUSG00000102418	0	0.03	0	0.02	0.08	0.05	0.03	0	Sh2d1b1	chr1	protein_coding	SH2 domain containing 1B1	SH2 domain protein 1B1	15	GO:0001784,GO:0002366,GO:0002717,GO:0002769,GO:0005515,GO:0005622,GO:0009967,GO:0018108,GO:0032689,GO:0035591,GO:0045089,GO:0045953,GO:0045954,GO:0050731,GO:0050732
ENSMUSG00000102447	0	0.05	0	0	0	0	0	0	Gm6621	chr1	processed_pseudogene	predicted gene 6621	--	--	--
ENSMUSG00000102457	0	0	0	0.04	0	0	0	0.02	Gm38342	chr1	TEC	predicted gene, 38342	--	--	--
ENSMUSG00000102471	0	0	0	0	0	0.11	0	0.05	Gm5100	chr1	processed_pseudogene	predicted gene 5100	--	--	--
ENSMUSG00000102483	0	0.02	0	0	0	0	0	0	Gm7068	chr1	unprocessed_pseudogene	predicted gene 7068	--	--	--
ENSMUSG00000102501	0	0	0	0.01	0	0	0	0.02	Gm37372	chr1	TEC	predicted gene, 37372	--	--	--
ENSMUSG00000102536	0	0	0	0.08	0	0.04	0	0	1700039I01Rik	chr1	TEC	RIKEN cDNA 1700039I01 gene	--	--	--
ENSMUSG00000102546	0	0.13	0	0.1	0	0	0	0.04	Gm9722	chr1	processed_pseudogene	predicted gene 9722	--	--	--
ENSMUSG00000102548	0	0	0	0.09	0	0	0	0	Gm16701	chr1	lincRNA	predicted gene, 16701	--	--	--
ENSMUSG00000102549	0	0	0.11	0	0	0.03	0.16	0.06	Gm38137	chr1	TEC	predicted gene, 38137	--	--	--
ENSMUSG00000102597	0	0	0	0.03	0	0	0	0	Gm38382	chr1	TEC	predicted gene, 38382	--	--	--
ENSMUSG00000102619	0	0	0	0	0	0.01	0	0	Gm37849	chr1	TEC	predicted gene, 37849	--	--	--
ENSMUSG00000102628	0	0.02	0	0	0	0	0	0.03	Gm37671	chr1	TEC	predicted gene, 37671	--	--	--
ENSMUSG00000102633	0	0.12	0	0.06	0.05	0.15	0	0.22	Gm38224	chr1	TEC	predicted gene, 38224	--	--	--
ENSMUSG00000102658	0	0	0	0	0	0	0	0.01	Gm37076	chr1	TEC	predicted gene, 37076	--	--	--
ENSMUSG00000102661	0	0.07	0	0	0	0	0	0	Gm34816	chr1	lincRNA	predicted gene, 34816	--	--	--
ENSMUSG00000102669	0	0	0	0.07	0	0	0	0	Dnah14	chr1	lincRNA	dynein, axonemal, heavy chain 14	--	--	--
ENSMUSG00000102685	0	0.09	0.01	0.12	0	0.03	0.01	0.06	Gm37373	chr1	TEC	predicted gene, 37373	--	--	--
ENSMUSG00000102689	0	0.01	0	0	0	0.01	0	0.01	Gm37217	chr1	TEC	predicted gene, 37217	--	--	--
ENSMUSG00000102709	0	0.02	0	0	0	0	0	0	Gm38308	chr1	TEC	predicted gene, 38308	--	--	--
ENSMUSG00000102718	0	0.14	0	0.04	0	0.01	0	0.05	Gm37761	chr1	TEC	predicted gene, 37761	--	--	--
ENSMUSG00000102722	0	0	0	0.08	0	0	0	0	Gm37935	chr1	TEC	predicted gene, 37935	--	--	--
ENSMUSG00000102735	0	0.04	0	0.09	0	0.07	0	0.03	Gm7369	chr1	processed_pseudogene	predicted gene 7369	--	--	--
ENSMUSG00000102745	0	0	0	0	0	0.01	0	0.01	Gm37600	chr1	TEC	predicted gene, 37600	--	--	--
ENSMUSG00000102833	0	0	0	0	0	0	0.16	0.05	Gm9694	chr1	TEC	predicted gene 9694	--	--	--
ENSMUSG00000102840	0	0.11	0	0	0.06	0.12	0.25	0.12	Gm38037	chr1	antisense	predicted gene, 38037	--	--	--
ENSMUSG00000102907	0	0.05	0	0	0	0.03	0	0.03	Gm38264	chr1	TEC	predicted gene, 38264	--	--	--
ENSMUSG00000102917	0	0	0	0.2	0	0.07	0.03	0.07	Gm37724	chr1	lincRNA	predicted gene, 37724	--	--	--
ENSMUSG00000102985	0	0.03	0	0	0	0	0	0.02	4930456G14Rik	chr1	TEC	RIKEN cDNA 4930456G14 gene	--	--	--
ENSMUSG00000103055	0	0	0	0	0	0.01	0	0	Gm38269	chr1	TEC	predicted gene, 38269	--	--	--
ENSMUSG00000103070	0	0.01	0	0.02	0.02	0.02	0	0	Gm37903	chr1	TEC	predicted gene, 37903	--	--	--
ENSMUSG00000103083	0	0.27	0	0.15	0	0.1	0	0.05	A630035G10Rik	chr1	processed_transcript	RIKEN cDNA A630035G10 gene	--	--	--
ENSMUSG00000103100	0	0.02	0	0.02	0	0.03	0	0.01	Gm37664	chr1	TEC	predicted gene, 37664	--	--	--
ENSMUSG00000103102	0	0	0	0	0	0	0	0.01	Gm37049	chr1	TEC	predicted gene, 37049	--	--	--
ENSMUSG00000103156	0	0	0	0	0	0.07	0.13	0.05	Gm38293	chr1	lincRNA	predicted gene, 38293	--	--	--
ENSMUSG00000103174	0	0	0	0.03	0	0	0	0.08	Gm37168	chr1	lincRNA	predicted gene, 37168	--	--	--
ENSMUSG00000103182	0	0.03	0	0	0	0	0	0	Gm37091	chr1	TEC	predicted gene, 37091	--	--	--
ENSMUSG00000103215	0	0.17	0.05	0.09	0.17	0.16	0.11	0.14	Gm38388	chr1	TEC	predicted gene, 38388	--	--	--
ENSMUSG00000103241	0	0	0	0.03	0	0	0	0.04	Gm38089	chr1	TEC	predicted gene, 38089	--	--	--
ENSMUSG00000103242	0	0.07	0	0.15	0	0	0	0.11	Gm34767	chr1	processed_pseudogene	predicted gene, 34767	--	--	--
ENSMUSG00000103263	0	0	0	0	0	0	0	0.05	Gm36982	chr1	TEC	predicted gene, 36982	--	--	--
ENSMUSG00000103289	0	0	0	0	0	0.12	0	0	Gm31256	chr1	processed_pseudogene	predicted gene, 31256	--	--	--
ENSMUSG00000103305	0	0.06	0	0	0	0.03	0	0.13	Gm34068	chr1	lincRNA	predicted gene, 34068	--	--	--
ENSMUSG00000103329	0	0.01	0	0	0	0	0	0.01	Gm37405	chr1	TEC	predicted gene, 37405	--	--	--
ENSMUSG00000103357	0	0	0	0	0	0.02	0	0	Gm7804	chr1	transcribed_processed_pseudogene	predicted gene 7804	--	--	--
ENSMUSG00000103379	0	0	0	0	0	0.1	0	0	Gm37177	chr1	processed_pseudogene	predicted gene, 37177	--	--	--
ENSMUSG00000103400	0	0.07	0	0.08	0	0.04	0	0.14	Gm15853	chr1	lincRNA	predicted gene 15853	--	--	--
ENSMUSG00000103404	0	0	0	0.03	0	0	0	0	Gm37932	chr1	TEC	predicted gene, 37932	--	--	--
ENSMUSG00000103411	0	0.05	0	0	0	0	0	0.06	Gm18300	chr1	processed_pseudogene	predicted gene, 18300	--	--	--
ENSMUSG00000103451	0	0	0.15	0	0	0	0	0	Gm33973	chr1	lincRNA	predicted gene, 33973	--	--	--
ENSMUSG00000103478	0	0	0	0	0	0	0.05	0.02	4930433J02Rik	chr1	lincRNA	RIKEN cDNA 4930433J02 gene	--	--	--
ENSMUSG00000103492	0	0	0.01	0	0	0.03	0	0.02	Gm37412	chr1	TEC	predicted gene, 37412	--	--	--
ENSMUSG00000103494	0	0.09	0	0.16	0	0.08	0	0.06	Gm37410	chr1	TEC	predicted gene, 37410	--	--	--
ENSMUSG00000103498	0	0	0	0.04	0	0	0	0	Gm18984	chr1	processed_pseudogene	predicted gene, 18984	--	--	--
ENSMUSG00000103540	0	0.04	0	0	0	0	0	0.01	Gm37668	chr1	TEC	predicted gene, 37668	--	--	--
ENSMUSG00000103553	0	0.06	0.03	0.03	0	0.05	0	0.08	Gm38218	chr1	TEC	predicted gene, 38218	--	--	--
ENSMUSG00000103557	0	0.03	0	0	0	0	0	0	Gm38216	chr1	processed_pseudogene	predicted gene, 38216	--	--	--
ENSMUSG00000103625	0	0.29	0.02	0.17	0.02	0.03	0	0.12	Gm37357	chr1	TEC	predicted gene, 37357	--	--	--
ENSMUSG00000103630	0	0.14	0.02	0.02	0.02	0.02	0	0.01	Gm37242	chr1	TEC	predicted gene, 37242	--	--	--
ENSMUSG00000103685	0	0.02	0	0	0	0	0	0	Gm37074	chr1	TEC	predicted gene, 37074	--	--	--
ENSMUSG00000103686	0	0.06	0	0	0	0	0	0	Gm37073	chr1	lincRNA	predicted gene, 37073	--	--	--
ENSMUSG00000103690	0	0	0	0	0	0.05	0	0	A730004F24Rik	chr1	lincRNA	RIKEN cDNA A730004F24 gene	--	--	--
ENSMUSG00000103692	0	0	0	0	0	0	0	0.05	4930503O07Rik	chr1	lincRNA	RIKEN cDNA 4930503O07 gene	--	--	--
ENSMUSG00000103705	0	0.02	0	0	0	0	0	0	4930518J20Rik	chr1	antisense	RIKEN cDNA 4930518J20 gene	--	--	--
ENSMUSG00000103727	0	0	0	0.12	0	0	0	0	Gm37097	chr1	processed_pseudogene	predicted gene, 37097	--	--	--
ENSMUSG00000103728	0	0	0	0	0	0	0	0.01	Gm37099	chr1	TEC	predicted gene, 37099	--	--	--
ENSMUSG00000103746	0	0.2	0.13	0	0.11	0.02	0	0.03	1700001G17Rik	chr1	TEC	RIKEN cDNA 1700001G17 gene	--	--	--
ENSMUSG00000103767	0	0	0.06	0	0	0.02	0	0	Gm37858	chr1	TEC	predicted gene, 37858	--	--	--
ENSMUSG00000103845	0	0.02	0	0.02	0.03	0.02	0	0	Gm19026	chr1	processed_pseudogene	predicted gene, 19026	--	--	--
ENSMUSG00000103914	0	0	0	0.01	0	0.01	0	0	Gm38073	chr1	TEC	predicted gene, 38073	--	--	--
ENSMUSG00000103960	0	0.18	0	0	0	0	0	0	Gm37119	chr1	processed_pseudogene	predicted gene, 37119	--	--	--
ENSMUSG00000103966	0	0.01	0	0	0	0	0.03	0.01	Gm37120	chr1	TEC	predicted gene, 37120	--	--	--
ENSMUSG00000104014	0	0	0	0	0	0.04	0	0	4930562F17Rik	chr1	lincRNA	RIKEN cDNA 4930562F17 gene	--	--	--
ENSMUSG00000104025	0	0	0	0.03	0	0.03	0	0	E330040D14Rik	chr1	TEC	RIKEN cDNA E330040D14 gene	--	--	--
ENSMUSG00000104029	0	0	0	0	0.02	0	0	0	Gm37210	chr1	TEC	predicted gene, 37210	--	--	--
ENSMUSG00000104111	0	0.07	0	0	0.2	0.09	0	0	Gm37294	chr1	lincRNA	predicted gene, 37294	--	--	--
ENSMUSG00000104117	0	0.02	0	0	0	0	0	0	Gm20743	chr1	processed_transcript	predicted gene, 20743	--	--	--
ENSMUSG00000104147	0	0	0	0.01	0	0	0	0	Gm37142	chr1	TEC	predicted gene, 37142	--	--	--
ENSMUSG00000104157	0	0.01	0	0	0	0.01	0	0	Gm38101	chr1	lincRNA	predicted gene, 38101	--	--	--
ENSMUSG00000104163	0	0	0	0	0	0.04	0	0.02	Gm19057	chr1	processed_pseudogene	predicted gene, 19057	--	--	--
ENSMUSG00000104180	0	0.04	0	0.23	0	0.15	0	0.1	Gm37970	chr1	TEC	predicted gene, 37970	--	--	--
ENSMUSG00000104209	0	0.01	0	0.02	0	0.01	0	0	Gm37400	chr1	TEC	predicted gene, 37400	--	--	--
ENSMUSG00000104212	0	0	0	0.42	0	0	0	0	Gm37986	chr1	lincRNA	predicted gene, 37986	--	--	--
ENSMUSG00000104238	0	0	0	0	0	0	0	0.06	Gm37587	chr1	processed_transcript	predicted gene, 37587	--	--	--
ENSMUSG00000104248	0	0.01	0	0	0	0	0	0	Gm38152	chr1	TEC	predicted gene, 38152	--	--	--
ENSMUSG00000104266	0	0	0.07	0	0.17	0.04	0	0	Gm37748	chr1	lincRNA	predicted gene, 37748	--	--	--
ENSMUSG00000104312	0	0	0	0	0	0	0	0.01	Gm37912	chr1	antisense	predicted gene, 37912	--	--	--
ENSMUSG00000104332	0	0.05	0	0	0	0	0	0	Gm38283	chr1	TEC	predicted gene, 38283	--	--	--
ENSMUSG00000104340	0	0	0	0.03	0.04	0	0	0.02	Gm10522	chr1	lincRNA	predicted gene 10522	--	--	--
ENSMUSG00000104351	0	0	0	0	0	0	0.02	0.02	Gm37125	chr1	TEC	predicted gene, 37125	--	--	--
ENSMUSG00000104367	0	0.92	0.51	1.05	0.32	0.41	0.73	2.4	Gm38079	chr1	lincRNA	predicted gene, 38079	--	--	--
ENSMUSG00000104376	0	0	0	0	0	0.03	0.04	0	Gm37516	chr1	TEC	predicted gene, 37516	--	--	--
ENSMUSG00000104379	0	0	0	0.01	0	0.04	0	0.06	Gm37509	chr1	TEC	predicted gene, 37509	--	--	--
ENSMUSG00000104385	0	0.05	0	0	0	0	0	0	Gm7449	chr1	processed_pseudogene	predicted gene 7449	--	--	--
ENSMUSG00000104395	0	0	0	0.02	0	0.01	0	0	Gm37957	chr1	TEC	predicted gene, 37957	--	--	--
ENSMUSG00000104413	0	0.05	0	0	0	0	0	0.01	Gm37065	chr1	antisense	predicted gene, 37065	--	--	--
ENSMUSG00000104418	0	0	0	0	0	0	0	0.06	Gm37070	chr1	processed_pseudogene	predicted gene, 37070	--	--	--
ENSMUSG00000104461	0	0	0	0	0	0.03	0	0	Gm37662	chr1	lincRNA	predicted gene, 37662	--	--	--
ENSMUSG00000104464	0	0	0	0.06	0	0	0	0	Gm18698	chr1	processed_pseudogene	predicted gene, 18698	--	--	--
ENSMUSG00000104509	0	0	0	0.07	0	0	0	0.04	Gm33994	chr1	lincRNA	predicted gene, 33994	--	--	--
ENSMUSG00000104516	0	0.14	0	0	0	0	0	0	Gm9884	chr1	TEC	predicted gene 9884	--	--	--
ENSMUSG00000107202	0	0.27	0	0	0	0	0.14	0	RP24-358J4.2	chr1	lincRNA		--	--	--	--
ENSMUSG00000000435	0	0	0	0	0	0	0	0.01	Myf5	chr10	protein_coding	myogenic factor 5	myogenic factor 5	24	GO:0001502,GO:0001503,GO:0001756,GO:0001952,GO:0003677,GO:0003705,GO:0005634,GO:0006351,GO:0006355,GO:0006357,GO:0006366,GO:0007275,GO:0007517,GO:0007519,GO:0030154,GO:0030198,GO:0035914,GO:0043010,GO:0043565,GO:0045944,GO:0046983,GO:0048644,GO:0048704,GO:0060415
ENSMUSG00000000730	0	0	0	0.02	0	0	0	0	Dnmt3l	chr10	protein_coding	DNA (cytosine-5-)-methyltransferase 3-like	DNA (cytosine-5-)-methyltransferase 3-like	18	GO:0000794,GO:0001701,GO:0001890,GO:0005515,GO:0005634,GO:0005720,GO:0005737,GO:0005829,GO:0008047,GO:0008168,GO:0016740,GO:0019899,GO:0032259,GO:0043085,GO:0045892,GO:0046872,GO:0060718,GO:0071514
ENSMUSG00000000731	0	0	0	0	0	0	0	0.01	Aire	chr10	protein_coding	autoimmune regulator (autoimmune polyendocrinopathy candidiasis ectodermal dystrophy)	autoimmune regulator (autoimmune polyendocrinopathy candidiasis ectodermal dystrophy)	16	GO:0003677,GO:0003682,GO:0005622,GO:0005634,GO:0005737,GO:0006351,GO:0006355,GO:0006959,GO:0008270,GO:0042393,GO:0042802,GO:0044212,GO:0045182,GO:0045893,GO:0045944,GO:0046872
ENSMUSG00000000903	0	0	0	0.05	0	0	0	0.1	Vpreb3	chr10	protein_coding	pre-B lymphocyte gene 3	--	--	--
ENSMUSG00000004360	0	0	0	0	0	0.04	0	0	9330159F19Rik	chr10	protein_coding	RIKEN cDNA 9330159F19 gene	--	--	--
ENSMUSG00000005355	0	0	0	0	0	0	0	0.02	Casp14	chr10	protein_coding	caspase 14	caspase 14	12	GO:0004197,GO:0005634,GO:0005737,GO:0006508,GO:0006915,GO:0008233,GO:0008234,GO:0008630,GO:0016787,GO:0030154,GO:0045095,GO:0097192
ENSMUSG00000005357	0	0.03	0.02	0.06	0.05	0.06	0.11	0	Slc1a6	chr10	protein_coding	solute carrier family 1 (high affinity aspartate/glutamate transporter), member 6	solute carrier family 1 (high affinity aspartate/glutamate transporter), member 6	13	GO:0005313,GO:0005794,GO:0006810,GO:0006820,GO:0006835,GO:0008509,GO:0015293,GO:0015813,GO:0016020,GO:0016021,GO:0017153,GO:0034220,GO:0042391
ENSMUSG00000010461	0	0.03	0.06	0.05	0.08	0.11	0	0.01	Eya4	chr10	protein_coding	eyes absent 4 homolog (Drosophila)	eyes absent 4 homolog (Drosophila)	16	GO:0003674,GO:0004721,GO:0004725,GO:0005575,GO:0005634,GO:0005737,GO:0006281,GO:0006351,GO:0006355,GO:0006974,GO:0007275,GO:0007605,GO:0016568,GO:0016787,GO:0042474,GO:0046872
ENSMUSG00000012819	0	0.01	0	0.01	0	0.01	0	0.02	Cdh23	chr10	protein_coding	cadherin 23 (otocadherin)	cadherin 23 (otocadherin)	29	GO:0001917,GO:0005509,GO:0005515,GO:0005813,GO:0005886,GO:0006816,GO:0007155,GO:0007156,GO:0007605,GO:0007626,GO:0008344,GO:0016020,GO:0016021,GO:0016339,GO:0032420,GO:0032426,GO:0042472,GO:0042491,GO:0045202,GO:0045494,GO:0046872,GO:0048563,GO:0048839,GO:0050953,GO:0050957,GO:0051480,GO:0060013,GO:0060088,GO:0060091
ENSMUSG00000015519	0	0	0	0	0.03	0	0	0	2310057J18Rik	chr10	protein_coding	RIKEN cDNA 2310057J18 gene	RIKEN cDNA 2310057J18 gene	3	GO:0003674,GO:0005576,GO:0008150
ENSMUSG00000019767	0	0.02	0	0.02	0.03	0.02	0	0.01	Ccdc170	chr10	protein_coding	coiled-coil domain containing 170	--	--	--
ENSMUSG00000019785	0	0	0	0.01	0	0	0	0	Clvs2	chr10	protein_coding	clavesin 2	clavesin 2	12	GO:0005215,GO:0005622,GO:0005768,GO:0005794,GO:0005802,GO:0006810,GO:0007040,GO:0008289,GO:0016020,GO:0030136,GO:0031410,GO:0080025
ENSMUSG00000019787	0	0.01	0.03	5.9	0	4.21	0.01	0.01	Trdn	chr10	protein_coding	triadin	--	--	--
ENSMUSG00000019803	0	0.03	0	0	0	0	0	0	Nr2e1	chr10	protein_coding	nuclear receptor subfamily 2, group E, member 1	nuclear receptor subfamily 2, group E, member 1	52	GO:0000122,GO:0001077,GO:0001078,GO:0001662,GO:0002118,GO:0003677,GO:0003700,GO:0003707,GO:0005515,GO:0005634,GO:0006351,GO:0006355,GO:0006366,GO:0007275,GO:0007420,GO:0007601,GO:0008270,GO:0008284,GO:0008347,GO:0019899,GO:0021542,GO:0021764,GO:0021772,GO:0021819,GO:0021872,GO:0021895,GO:0021960,GO:0021987,GO:0030198,GO:0035019,GO:0035176,GO:0042826,GO:0043010,GO:0043066,GO:0043401,GO:0043565,GO:…
ENSMUSG00000019815	0	0.03	0	0	0	0	0	0	Zc2hc1b	chr10	protein_coding	zinc finger, C2HC-type containing 1B	--	--	--
ENSMUSG00000019828	0	0.01	0	0.01	0	0.01	0	0.04	Grm1	chr10	protein_coding	glutamate receptor, metabotropic 1	glutamate receptor, metabotropic 1	35	GO:0000186,GO:0000187,GO:0001639,GO:0004871,GO:0004930,GO:0005515,GO:0005634,GO:0005886,GO:0005887,GO:0007165,GO:0007186,GO:0007205,GO:0007206,GO:0007216,GO:0007626,GO:0008066,GO:0014069,GO:0016020,GO:0016021,GO:0019233,GO:0019722,GO:0030331,GO:0030424,GO:0030425,GO:0038038,GO:0042734,GO:0042802,GO:0043005,GO:0043025,GO:0043197,GO:0043408,GO:0045211,GO:0051930,GO:0051966,GO:0071257
ENSMUSG00000019834	0	0.03	0	0	0	0	0	0.05	Slc22a16	chr10	protein_coding	solute carrier family 22 (organic cation transporter), member 16	solute carrier family 22 (organic cation transporter), member 16	21	GO:0003333,GO:0005275,GO:0005886,GO:0006810,GO:0006811,GO:0007275,GO:0007283,GO:0007338,GO:0015101,GO:0015226,GO:0015695,GO:0015837,GO:0015879,GO:0016020,GO:0016021,GO:0022857,GO:0030154,GO:0030317,GO:0046717,GO:0055085,GO:0072337
ENSMUSG00000019852	0	0	0.01	0.01	0	0.01	0	0.01	Arfgef3	chr10	protein_coding	ARFGEF family member 3	--	--	--
ENSMUSG00000019888	0	0	0	0	0	0	0	0.01	Mgat4c	chr10	protein_coding	MGAT4 family, member C	mannosyl (alpha-1,3-)-glycoprotein beta-1,4-N-acetylglucosaminyltransferase, isozyme C (putative)	12	GO:0003674,GO:0005575,GO:0005794,GO:0005975,GO:0008150,GO:0008454,GO:0016020,GO:0016021,GO:0016740,GO:0016757,GO:0016758,GO:0046872
ENSMUSG00000019890	0	0.09	0	0	0	0.16	0	0	Nts	chr10	protein_coding	neurotensin	neurotensin	4	GO:0005184,GO:0005576,GO:0031410,GO:0050880
ENSMUSG00000019892	0	0.01	0	0.02	0.02	0.01	0	0.01	Lrriq1	chr10	protein_coding	leucine-rich repeats and IQ motif containing 1	leucine-rich repeats and IQ motif containing 1	3	GO:0003674,GO:0005575,GO:0008150
ENSMUSG00000019894	0	0	0	0.01	0	0	0	0	Slc6a15	chr10	protein_coding	solute carrier family 6 (neurotransmitter transporter), member 15	solute carrier family 6 (neurotransmitter transporter), member 15	16	GO:0005298,GO:0005328,GO:0005887,GO:0006810,GO:0006811,GO:0006814,GO:0006836,GO:0006865,GO:0015293,GO:0015804,GO:0015820,GO:0015824,GO:0016020,GO:0016021,GO:0035524,GO:0035725
ENSMUSG00000019932	0	0	0	0	0	0.02	0	0	Kera	chr10	protein_coding	keratocan	keratocan	3	GO:0005576,GO:0005578,GO:0061303
ENSMUSG00000019933	0	0	0	0.19	0	0.05	0.04	0	Mrln	chr10	processed_transcript	myoregulin	--	--	--
ENSMUSG00000020007	0	0	0	0	0.05	0.02	0.13	0.03	Il20ra	chr10	protein_coding	interleukin 20 receptor, alpha	interleukin 20 receptor, alpha	7	GO:0005575,GO:0016020,GO:0016021,GO:0019221,GO:0042015,GO:0045124,GO:2001244
ENSMUSG00000020020	0	0.02	0	0	0	0.01	0	0	Usp44	chr10	protein_coding	ubiquitin specific peptidase 44	ubiquitin specific peptidase 44	19	GO:0004221,GO:0004843,GO:0005634,GO:0006508,GO:0006511,GO:0007049,GO:0007067,GO:0008233,GO:0008234,GO:0008270,GO:0016579,GO:0016787,GO:0043161,GO:0046872,GO:0051301,GO:0051322,GO:0060564,GO:0090231,GO:0090266
ENSMUSG00000020052	0	0	0	0.03	0	0	0	0.01	Ascl1	chr10	protein_coding	achaete-scute complex homolog 1 (Drosophila)	achaete-scute complex homolog 1 (Drosophila)	73	GO:0000989,GO:0001764,GO:0003358,GO:0003359,GO:0003677,GO:0003682,GO:0003690,GO:0003700,GO:0005515,GO:0005634,GO:0006351,GO:0006355,GO:0006357,GO:0007219,GO:0007275,GO:0007346,GO:0007389,GO:0007399,GO:0007400,GO:0007405,GO:0008593,GO:0010001,GO:0010468,GO:0014003,GO:0021527,GO:0021529,GO:0021530,GO:0021750,GO:0021779,GO:0021879,GO:0021902,GO:0021954,GO:0021987,GO:0022008,GO:0030154,GO:0030182,GO:…
ENSMUSG00000020061	0	0.04	0.04	4.17	0	8.19	0	0.06	Mybpc1	chr10	protein_coding	myosin binding protein C, slow-type	--	--	--
ENSMUSG00000020081	0	0.03	0	0.07	0	0.13	0.03	0.01	Tacr2	chr10	protein_coding	tachykinin receptor 2	tachykinin receptor 2	18	GO:0004871,GO:0004930,GO:0004995,GO:0005886,GO:0007165,GO:0007186,GO:0007217,GO:0014057,GO:0014827,GO:0016020,GO:0016021,GO:0016497,GO:0033685,GO:0035106,GO:0043117,GO:0043270,GO:0070459,GO:0070474
ENSMUSG00000020090	0	0	0	0	0.01	0	0	0	Npffr1	chr10	protein_coding	neuropeptide FF receptor 1	--	--	--
ENSMUSG00000020135	0	0	0.02	0.02	0	0.01	0	0.02	Apc2	chr10	protein_coding	adenomatosis polyposis coli 2	--	--	--
ENSMUSG00000020151	0	0.02	0.03	0	0	0.02	0	0.02	Ptprr	chr10	protein_coding	protein tyrosine phosphatase, receptor type, R	protein tyrosine phosphatase, receptor type, R	14	GO:0004721,GO:0004725,GO:0005515,GO:0005615,GO:0005737,GO:0005886,GO:0006470,GO:0016020,GO:0016021,GO:0016311,GO:0016787,GO:0016791,GO:0019901,GO:0035335
ENSMUSG00000020181	0	0.01	0	0	0	0.01	0.01	0.02	Nav3	chr10	protein_coding	neuron navigator 3	neuron navigator 3	8	GO:0000166,GO:0003674,GO:0005524,GO:0005634,GO:0005635,GO:0008150,GO:0016020,GO:0017111
ENSMUSG00000020185	0	0.04	0.02	0	0.06	0.06	0	0.05	E2f7	chr10	protein_coding	E2F transcription factor 7	E2F transcription factor 7	26	GO:0000122,GO:0001047,GO:0001890,GO:0002040,GO:0003677,GO:0003700,GO:0003714,GO:0005515,GO:0005622,GO:0005634,GO:0005667,GO:0006351,GO:0006355,GO:0006974,GO:0007049,GO:0008285,GO:0030330,GO:0032466,GO:0032877,GO:0042802,GO:0045944,GO:0060707,GO:0060718,GO:0070365,GO:0071930,GO:2000134
ENSMUSG00000020214	0	0.02	0	0	0	0	0	0.01	Glipr1l2	chr10	protein_coding	GLI pathogenesis-related 1 like 2	GLI pathogenesis-related 1 like 2	5	GO:0003674,GO:0005575,GO:0008150,GO:0016020,GO:0016021
ENSMUSG00000020216	0	0	0	2.94	0	4.53	0.03	0	Jsrp1	chr10	protein_coding	junctional sarcoplasmic reticulum protein 1	junctional sarcoplasmic reticulum protein 1	8	GO:0003009,GO:0005515,GO:0005783,GO:0006941,GO:0016020,GO:0016529,GO:0060314,GO:0072657
ENSMUSG00000020226	0	0	0	0	0	0	0	0.02	Slc5a4b	chr10	protein_coding	solute carrier family 5 (neutral amino acid transporters, system A), member 4b	--	--	--
ENSMUSG00000020229	0	0	0	0.02	0	0.01	0	0	Slc5a4a	chr10	protein_coding	solute carrier family 5, member 4a	solute carrier family 5, member 4a	11	GO:0005215,GO:0006810,GO:0006811,GO:0006814,GO:0008643,GO:0015078,GO:0015293,GO:0015992,GO:0016020,GO:0016021,GO:0055085
ENSMUSG00000020251	0	0.02	0.12	0	0	0.01	0.11	0	Glt8d2	chr10	protein_coding	glycosyltransferase 8 domain containing 2	glycosyltransferase 8 domain containing 2	7	GO:0003674,GO:0005575,GO:0008150,GO:0016020,GO:0016021,GO:0016740,GO:0016757
ENSMUSG00000020310	0	0	0	0	0	0	0	0.02	Madcam1	chr10	protein_coding	mucosal vascular addressin cell adhesion molecule 1	mucosal vascular addressin cell adhesion molecule 1	6	GO:0002687,GO:0007155,GO:0016020,GO:0016021,GO:0030216,GO:0050900
ENSMUSG00000020323	0	0	0	0	0	0.01	0	0	Prss57	chr10	protein_coding	protease, serine 57	protease, serine 57	8	GO:0003824,GO:0004252,GO:0005575,GO:0005576,GO:0006508,GO:0008233,GO:0008236,GO:0016787
ENSMUSG00000025389	0	0.03	0	0.02	0	0	0	0	Mip	chr10	protein_coding	major intrinsic protein of eye lens fiber	major intrinsic protein of eye lens fiber	20	GO:0002088,GO:0005212,GO:0005215,GO:0005515,GO:0005886,GO:0005921,GO:0006810,GO:0006833,GO:0007154,GO:0007601,GO:0015250,GO:0015267,GO:0015722,GO:0016020,GO:0016021,GO:0030054,GO:0043231,GO:0046691,GO:0050896,GO:0055085
ENSMUSG00000025400	0	0	0	0	0	0.05	0	0	Tac2	chr10	protein_coding	tachykinin 2	tachykinin 2	4	GO:0005576,GO:0007217,GO:0007218,GO:0045777
ENSMUSG00000025401	0	0.01	0	0	0.01	0	0.01	0	Myo1a	chr10	protein_coding	myosin IA	myosin IA	26	GO:0000166,GO:0003774,GO:0003779,GO:0005516,GO:0005524,GO:0005737,GO:0005902,GO:0005903,GO:0007605,GO:0009925,GO:0015629,GO:0016323,GO:0016324,GO:0016328,GO:0016459,GO:0030030,GO:0030033,GO:0030426,GO:0030864,GO:0031252,GO:0031941,GO:0032880,GO:0043005,GO:0043025,GO:0045121,GO:0051648
ENSMUSG00000033208	0	0.1	0	0	0	0.03	0.08	0	S100b	chr10	protein_coding	S100 protein, beta polypeptide, neural	S100 protein, beta polypeptide, neural	30	GO:0001726,GO:0005102,GO:0005509,GO:0005576,GO:0005615,GO:0005634,GO:0005737,GO:0006112,GO:0006874,GO:0007611,GO:0007613,GO:0008270,GO:0008284,GO:0008360,GO:0042035,GO:0042802,GO:0042803,GO:0043025,GO:0043065,GO:0043123,GO:0043231,GO:0044548,GO:0046872,GO:0048168,GO:0048169,GO:0048306,GO:0048471,GO:0050786,GO:0050806,GO:2001015
ENSMUSG00000034057	0	0	0	0.01	0.02	0.03	0	0.04	Myrfl	chr10	protein_coding	myelin regulatory factor-like	--	--	--
ENSMUSG00000034818	0	0.01	0	0.03	0	0.02	0.01	0	Celf5	chr10	protein_coding	CUGBP, Elav-like family member 5	--	--	--
ENSMUSG00000035365	0	0.16	0	0.03	0.12	0.15	0.05	0.1	Parpbp	chr10	protein_coding	PARP1 binding protein	--	--	--
ENSMUSG00000035681	0	0	0	0.01	0	0	0	0	Kcnc2	chr10	protein_coding	potassium voltage gated channel, Shaw-related subfamily, member 2	potassium voltage gated channel, Shaw-related subfamily, member 2	16	GO:0001508,GO:0005216,GO:0005244,GO:0005249,GO:0005251,GO:0005267,GO:0006810,GO:0006811,GO:0006813,GO:0008076,GO:0016020,GO:0016021,GO:0034765,GO:0051260,GO:0055085,GO:0071805
ENSMUSG00000035694	0	0	0	0	0	0.02	0	0	Caps2	chr10	protein_coding	calcyphosphine 2	calcyphosphine 2	5	GO:0003674,GO:0005509,GO:0005575,GO:0008150,GO:0046872
ENSMUSG00000035745	0	0.02	0	0.02	0.03	0	0	0.02	Grin3b	chr10	protein_coding	glutamate receptor, ionotropic, NMDA3B	glutamate receptor, ionotropic, NMDA3B	28	GO:0004872,GO:0004970,GO:0004972,GO:0005215,GO:0005216,GO:0005234,GO:0005261,GO:0005262,GO:0005886,GO:0006810,GO:0006811,GO:0006812,GO:0016020,GO:0016021,GO:0016594,GO:0017146,GO:0030054,GO:0030425,GO:0030594,GO:0034220,GO:0035235,GO:0035249,GO:0042165,GO:0043025,GO:0045202,GO:0045211,GO:0051205,GO:0051924
ENSMUSG00000035773	0	0.1	0.05	0.03	0	0.03	0.13	0.04	Kiss1r	chr10	protein_coding	KISS1 receptor	KISS1 receptor	24	GO:0000186,GO:0004871,GO:0004930,GO:0005515,GO:0005622,GO:0005886,GO:0005887,GO:0007165,GO:0007186,GO:0007218,GO:0007268,GO:0008188,GO:0008285,GO:0008528,GO:0009986,GO:0016020,GO:0016021,GO:0019722,GO:0030336,GO:0042923,GO:0046887,GO:0050482,GO:0050806,GO:0051496
ENSMUSG00000035923	0	0	0	0	0	0.29	0	0	Myf6	chr10	protein_coding	myogenic factor 6	myogenic factor 6	17	GO:0001756,GO:0003677,GO:0003705,GO:0005634,GO:0006355,GO:0006357,GO:0006366,GO:0007275,GO:0007517,GO:0007519,GO:0030154,GO:0035914,GO:0043403,GO:0045892,GO:0045893,GO:0046983,GO:0060415
ENSMUSG00000037490	0	0	0.03	0.04	0	0.02	0.04	0.01	Slc2a12	chr10	protein_coding	solute carrier family 2 (facilitated glucose transporter), member 12	solute carrier family 2 (facilitated glucose transporter), member 12	10	GO:0003674,GO:0005215,GO:0006810,GO:0008643,GO:0015758,GO:0016020,GO:0016021,GO:0022857,GO:0022891,GO:0055085
ENSMUSG00000037535	0	0.25	0	0	0	0.09	0	0	1700021A07Rik	chr10	lincRNA	RIKEN cDNA 1700021A07 gene	--	--	--
ENSMUSG00000037846	0	0	0	0	0	0.05	0	0	Rtkn2	chr10	protein_coding	rhotekin 2	rhotekin 2	4	GO:0003674,GO:0005886,GO:0008284,GO:0030097
ENSMUSG00000038528	0	0.02	0.02	0.03	0.01	0.03	0.03	0.05	BC021785	chr10	protein_coding	cDNA sequence BC021785	--	--	--
ENSMUSG00000038624	0	0	0	0	0	0.02	0	0	Nepn	chr10	protein_coding	nephrocan	--	--	--
ENSMUSG00000039339	0	0.02	0	0	0	0	0	0	2010001E11Rik	chr10	protein_coding	RIKEN cDNA 2010001E11 gene	RIKEN cDNA 2010001E11 gene	12	GO:0003674,GO:0005575,GO:0005886,GO:0006810,GO:0006811,GO:0006814,GO:0008150,GO:0008643,GO:0015293,GO:0016020,GO:0016021,GO:0055085
ENSMUSG00000039684	0	0	0.01	0	0	0	0	0.01	Gm5422	chr10	protein_coding	predicted pseudogene 5422	--	--	--
ENSMUSG00000039760	0	0	0	0.03	0	0.02	0	0	Il22ra2	chr10	protein_coding	interleukin 22 receptor, alpha 2	interleukin 22 receptor, alpha 2	8	GO:0005515,GO:0005576,GO:0005829,GO:0019221,GO:0042017,GO:0042018,GO:0042516,GO:0050728
ENSMUSG00000040653	0	0.01	0.11	0.16	0.04	0.13	0.01	0.03	Ppp1r14c	chr10	protein_coding	protein phosphatase 1, regulatory (inhibitor) subunit 14c	protein phosphatase 1, regulatory (inhibitor) subunit 14c	7	GO:0004864,GO:0004865,GO:0005737,GO:0007165,GO:0016020,GO:0042325,GO:0043086
ENSMUSG00000042774	0	0	0	0.03	0	0	0	0	Olfr1353	chr10	protein_coding	olfactory receptor 1353	--	--	--
ENSMUSG00000043126	0	0	0	0.02	0	0.02	0	0	D830039M14Rik	chr10	protein_coding	RIKEN cDNA D830039M14 gene	--	--	--
ENSMUSG00000043670	0	0.01	0	0.04	0	0	0	0.03	Diras1	chr10	protein_coding	DIRAS family, GTP-binding RAS-like 1	DIRAS family, GTP-binding RAS-like 1	8	GO:0000166,GO:0003924,GO:0005525,GO:0005886,GO:0006184,GO:0007165,GO:0007264,GO:0016020
ENSMUSG00000044499	0	0	0	0.03	0	0	0	0	Hs3st5	chr10	protein_coding	heparan sulfate (glucosamine) 3-O-sulfotransferase 5	heparan sulfate (glucosamine) 3-O-sulfotransferase 5	11	GO:0005575,GO:0005794,GO:0006477,GO:0008146,GO:0008467,GO:0015015,GO:0016020,GO:0016021,GO:0016740,GO:0046596,GO:0050819
ENSMUSG00000044624	0	0.02	0	0	0	0	0	0	Gm4922	chr10	protein_coding	predicted gene 4922	predicted gene 4922	10	GO:0000166,GO:0004672,GO:0004674,GO:0005524,GO:0005575,GO:0006468,GO:0016301,GO:0016310,GO:0016740,GO:0016772
ENSMUSG00000044633	0	0	0	0.01	0	0	0	0	B530045E10Rik	chr10	lincRNA	RIKEN cDNA B530045E10 gene	--	--	--
ENSMUSG00000045055	0	0	0	0	0	0	0.07	0	Rpsa-ps2	chr10	processed_pseudogene	ribosomal protein SA, pseudogene 2	--	--	--
ENSMUSG00000045455	0	0.03	0	0	0	0.02	0	0	Gm9797	chr10	protein_coding	predicted pseudogene 9797	--	--	--
ENSMUSG00000045591	0	0.03	0	0	0	0.01	0	0	Olig3	chr10	protein_coding	oligodendrocyte transcription factor 3	oligodendrocyte transcription factor 3	11	GO:0000122,GO:0001106,GO:0003677,GO:0005634,GO:0006351,GO:0006355,GO:0006366,GO:0010468,GO:0021520,GO:0021522,GO:0046983
ENSMUSG00000046807	0	0.02	0.05	0	0.03	0.02	0	0	Lrrc75b	chr10	protein_coding	leucine rich repeat containing 75B	--	--	--
ENSMUSG00000047129	0	0	0	0	0.19	0.03	0	0.04	1700113H08Rik	chr10	protein_coding	RIKEN cDNA 1700113H08 gene	--	--	--
ENSMUSG00000047642	0	0.02	0	0	0	0	0	0	D930020B18Rik	chr10	protein_coding	RIKEN cDNA D930020B18 gene	RIKEN cDNA D930020B18 gene	3	GO:0003674,GO:0005575,GO:0008150
ENSMUSG00000049576	0	0.01	0	0	0	0	0.02	0	Zfa-ps	chr10	transcribed_processed_pseudogene	zinc finger protein, autosomal, pseudogene	--	--	--
ENSMUSG00000049641	0	0	0	0.25	0	0.48	0	0	Vgll2	chr10	protein_coding	vestigial like 2 homolog (Drosophila)	vestigial like 2 homolog (Drosophila)	8	GO:0003713,GO:0005515,GO:0005634,GO:0005737,GO:0006351,GO:0006355,GO:0007519,GO:0045944
ENSMUSG00000050157	0	0.03	0	0	0	0	0.03	0	Gm867	chr10	antisense	predicted gene 867	--	--	--
ENSMUSG00000050473	0	0.03	0	0	0	0	0	0.03	Slc35d3	chr10	protein_coding	solute carrier family 35, member D3	solute carrier family 35, member D3	4	GO:0006810,GO:0008643,GO:0016020,GO:0016021
ENSMUSG00000050478	0	0	0	0.08	0	0.19	0	0	Olfr807	chr10	protein_coding	olfactory receptor 807	--	--	--
ENSMUSG00000050490	0	0	0	0.09	0	0	0	0	Gm8394	chr10	protein_coding	predicted gene 8394	--	--	--
ENSMUSG00000052291	0	0.11	0.21	0.29	0.22	0.09	0.1	0.23	5330438D12Rik	chr10	pseudogene	RIKEN cDNA 5330438D12 gene	--	--	--
ENSMUSG00000053603	0	0	0	0	0	0	0	0.02	4930442H23Rik	chr10	protein_coding	RIKEN cDNA 4930442H23 gene	--	--	--
ENSMUSG00000054052	0	0	0	0	0	0.03	0	0.03	Rdh19	chr10	protein_coding	retinol dehydrogenase 19	--	--	--
ENSMUSG00000054758	0	0	0	0.01	0	0	0	0	Gm9956	chr10	protein_coding	predicted gene 9956	--	--	--
ENSMUSG00000055515	0	0.01	0	0	0	0	0	0	Vmn2r81	chr10	protein_coding	vomeronasal 2, receptor 81	--	--	--
ENSMUSG00000055704	0	0.03	0	0.11	0	0.06	0	0.14	Gm9978	chr10	protein_coding	predicted gene 9978	--	--	--
ENSMUSG00000056073	0	0	0	0.01	0	0	0	0	Grik2	chr10	protein_coding	glutamate receptor, ionotropic, kainate 2 (beta 2)	glutamate receptor, ionotropic, kainate 2 (beta 2)	53	GO:0001662,GO:0004872,GO:0004970,GO:0005216,GO:0005234,GO:0005515,GO:0005886,GO:0005887,GO:0006810,GO:0006811,GO:0006874,GO:0006886,GO:0007165,GO:0007268,GO:0008066,GO:0008328,GO:0014069,GO:0015277,GO:0016020,GO:0016021,GO:0019228,GO:0030054,GO:0030165,GO:0030424,GO:0030425,GO:0031624,GO:0031625,GO:0032839,GO:0032983,GO:0034220,GO:0035235,GO:0035249,GO:0042391,GO:0042734,GO:0042802,GO:0042803,GO:…
ENSMUSG00000056716	0	0.04	0	0	0	0.02	0	0	Gm5420	chr10	lincRNA	predicted gene 5420	--	--	--
ENSMUSG00000056821	0	0.14	0.07	0	0.24	0	0	0	1700028I16Rik	chr10	lincRNA	RIKEN cDNA 1700028I16 gene	RIKEN cDNA 1700028I16 gene	3	GO:0003674,GO:0005575,GO:0008150
ENSMUSG00000056912	0	0	0	0.02	0	0	0	0	1700017N19Rik	chr10	protein_coding	RIKEN cDNA 1700017N19 gene	--	--	--
ENSMUSG00000058537	0	0	0	0	0	0.02	0	0	AW822073	chr10	protein_coding	expressed sequence AW822073	--	--	--
ENSMUSG00000058589	0	0.02	0	0	0	0	0	0.01	Anks1b	chr10	protein_coding	ankyrin repeat and sterile alpha motif domain containing 1B	ankyrin repeat and sterile alpha motif domain containing 1B	11	GO:0005575,GO:0005634,GO:0005737,GO:0005886,GO:0008150,GO:0016020,GO:0030054,GO:0042995,GO:0045202,GO:0045211,GO:0046875
ENSMUSG00000059762	0	0	0	0.07	0	0.21	0	0.03	Olfr767	chr10	protein_coding	olfactory receptor 767	--	--	--
ENSMUSG00000060843	0	0.07	0	0	0	0	0.02	0	Ctnna3	chr10	protein_coding	catenin (cadherin associated protein), alpha 3	catenin (cadherin associated protein), alpha 3	10	GO:0005198,GO:0005515,GO:0005737,GO:0005856,GO:0005916,GO:0007155,GO:0015629,GO:0016337,GO:0030027,GO:0045296
ENSMUSG00000063452	0	0.04	0	0	0	0	0	0	Olfr800	chr10	protein_coding	olfactory receptor 800	--	--	--
ENSMUSG00000063804	0	0.01	0	0	0	0	0	0	Lin28b	chr10	protein_coding	lin-28 homolog B (C. elegans)	lin-28 homolog B (C. elegans)	12	GO:0003676,GO:0003677,GO:0003723,GO:0005634,GO:0005737,GO:0006355,GO:0008270,GO:0010587,GO:0031047,GO:0031054,GO:0031123,GO:0046872
ENSMUSG00000064317	0	0	0	0	0	0.05	0	0	Gm10146	chr10	protein_coding	predicted gene 10146	--	--	--
ENSMUSG00000069668	0	0.14	0	0.04	0	0.02	0	0.14	Sult3a1	chr10	protein_coding	sulfotransferase family 3A, member 1	sulfotransferase family 3A, member 1	4	GO:0005737,GO:0008146,GO:0016740,GO:0047685
ENSMUSG00000069670	0	0.01	0	0.04	0.01	0	0.02	0.03	Nkain2	chr10	protein_coding	Na+/K+ transporting ATPase interacting 2	Na+/K+ transporting ATPase interacting 2	3	GO:0005886,GO:0016020,GO:0016021
ENSMUSG00000069682	0	0	0.12	0	0	0	0	0	Gm10275	chr10	transcribed_processed_pseudogene	predicted pseudogene 10275	--	--	--
ENSMUSG00000069707	0	0.44	0	0.04	0.05	0.06	0	0.05	Taar4	chr10	protein_coding	trace amine-associated receptor 4	trace amine-associated receptor 4	13	GO:0001594,GO:0001662,GO:0004871,GO:0004930,GO:0005886,GO:0007165,GO:0007186,GO:0007606,GO:0007610,GO:0007635,GO:0008227,GO:0016020,GO:0016021
ENSMUSG00000071303	0	0.16	0.26	0.18	0	0.14	0.08	0.25	Rps8-ps1	chr10	processed_pseudogene	ribosomal protein S8, pseudogene 1	--	--	--
ENSMUSG00000071317	0	0.09	0	0	0	0.1	0	0	Bves	chr10	protein_coding	blood vessel epicardial substance	blood vessel epicardial substance	23	GO:0001921,GO:0002027,GO:0002244,GO:0005198,GO:0005515,GO:0005886,GO:0005923,GO:0007155,GO:0007275,GO:0008360,GO:0016020,GO:0016021,GO:0016192,GO:0016328,GO:0030054,GO:0030552,GO:0032314,GO:0034446,GO:0040017,GO:0042391,GO:0043088,GO:0060931,GO:0090136
ENSMUSG00000071343	0	0.04	0.04	0.04	0	0	0	0	Gm10327	chr10	processed_pseudogene	predicted pseudogene 10327	--	--	--
ENSMUSG00000071392	0	0	0.04	0.03	0	0.01	0.01	0	Ect2l	chr10	protein_coding	epithelial cell transforming sequence 2 oncogene-like	--	--	--
ENSMUSG00000073427	0	0.46	0.12	0.35	0.04	0.28	0	0.39	Gm4924	chr10	protein_coding	predicted gene 4924	--	--	--
ENSMUSG00000075184	0	0	0	0	0	0	0	0.02	F930017D23Rik	chr10	protein_coding	RIKEN cDNA F930017D23 gene	--	--	--
ENSMUSG00000076282	0	0	0	0	0	0	0	0.26	Gm24271	chr10	miRNA	predicted gene, 24271	--	--	--
ENSMUSG00000077268	0	0	0	0	0	0.32	0	0	Gm24433	chr10	snoRNA	predicted gene, 24433	--	--	--
ENSMUSG00000079685	0	0	0	0	0	0.02	0	0	Ulbp1	chr10	protein_coding	UL16 binding protein 1	--	--	--
ENSMUSG00000084496	0	0.23	0	0	0	0	0	0	Gm22514	chr10	misc_RNA	predicted gene, 22514	--	--	--
ENSMUSG00000085111	0	0.04	0	0	0	0	0	0	Ascl4	chr10	protein_coding	achaete-scute complex homolog 4 (Drosophila)	--	--	--
ENSMUSG00000085666	0	0	0	0	0	0	0	0.05	Gm9855	chr10	processed_pseudogene	predicted pseudogene 9855	--	--	--
ENSMUSG00000085779	0	0.02	0	0.09	0	0.15	0	0	Atcayos	chr10	antisense	ataxia, cerebellar, Cayman type homolog (human), opposite strand	--	--	--
ENSMUSG00000086428	0	0.13	0	0.07	0	0	0.14	0.05	Gm15199	chr10	antisense	predicted gene 15199	--	--	--
ENSMUSG00000086522	0	0	0	0	0	0	0	0.04	Gm4473	chr10	antisense	predicted gene 4473	--	--	--
ENSMUSG00000086915	0	0	0	0	0	0	0.21	0.12	Gm16365	chr10	antisense	predicted gene 16365	--	--	--
ENSMUSG00000088343	0	0.57	0	0	0	0	0	0	Gm22339	chr10	snRNA	predicted gene, 22339	--	--	--
ENSMUSG00000089959	0	0	0	0	0	0	0	0.05	Gm16268	chr10	antisense	predicted gene 16268	--	--	--
ENSMUSG00000090036	0	0	0	0.12	0	0	0	0	Gm15900	chr10	processed_pseudogene	predicted gene 15900	--	--	--
ENSMUSG00000090087	0	0	0	0.02	0	0.02	0	0	Gm15939	chr10	antisense	predicted gene 15939	--	--	--
ENSMUSG00000090308	0	0.02	0	0	0	0	0	0	Gm5174	chr10	protein_coding	predicted gene 5174	--	--	--
ENSMUSG00000090610	0	0	0	0.03	0.04	0	0	0	Gm3571	chr10	pseudogene	predicted gene 3571	--	--	--
ENSMUSG00000091086	0	0	0	0	0	0.02	0	0	Gm5428	chr10	protein_coding	predicted gene 5428	--	--	--
ENSMUSG00000091381	0	0	0	0	0	0	0	0.01	Vmn2r83	chr10	protein_coding	vomeronasal 2, receptor 83	--	--	--
ENSMUSG00000091415	0	0.02	0	0	0	0.01	0	0	Ak9	chr10	protein_coding	adenylate kinase 9	--	--	--
ENSMUSG00000091618	0	0	0	0	0	0.01	0	0	H60c	chr10	protein_coding	histocompatibility 60c	--	--	--
ENSMUSG00000092384	0	0.19	0.11	0.11	0	0.11	0.2	0.15	Gm4189	chr10	processed_transcript	predicted gene 4189	--	--	--
ENSMUSG00000092593	0	0	0	0	0.17	0	0	0.2	Gm20492	chr10	processed_transcript	predicted gene 20492	--	--	--
ENSMUSG00000093489	0	0	0.11	0	0	0	0.05	0	Gm20625	chr10	lincRNA	predicted gene 20625	--	--	--
ENSMUSG00000093672	0	0.01	0.03	0	0	0	0	0.02	Gm20655	chr10	antisense	predicted gene 20655	--	--	--
ENSMUSG00000093795	0	0.06	0	0	0	0	0	0	Gm9476	chr10	protein_coding	predicted gene 9476	--	--	--
ENSMUSG00000093866	0	0	0	0.09	0	0	0	0	Olfr802	chr10	protein_coding	olfactory receptor 802	--	--	--
ENSMUSG00000094347	0	0	0	0.04	0	0	0	0	Olfr784	chr10	protein_coding	olfactory receptor 784	--	--	--
ENSMUSG00000095478	0	0	0	0	0	0.04	0	0	Gm9824	chr10	processed_pseudogene	predicted pseudogene 9824	--	--	--
ENSMUSG00000096623	0	0	0	0	0	0	0	0.06	Gm8112	chr10	processed_pseudogene	predicted gene 8112	--	--	--
ENSMUSG00000096856	0	0.01	0	0.01	0	0	0	0	Gm10778	chr10	protein_coding	predicted gene 10778	--	--	--
ENSMUSG00000096977	0	0	0	0.06	0	0.02	0	0.02	Gm10827	chr10	lincRNA	predicted gene 10827	--	--	--
ENSMUSG00000097007	0	0.06	0	0.04	0	0	0	0.02	4930432B10Rik	chr10	lincRNA	RIKEN cDNA 4930432B10 gene	--	--	--
ENSMUSG00000097013	0	0.04	0	0.07	0	0.04	0	0.05	Gm26710	chr10	lincRNA	predicted gene, 26710	--	--	--
ENSMUSG00000097069	0	0.03	0	0	0.04	0.15	0	0.07	Gm16998	chr10	lincRNA	predicted gene, 16998	--	--	--
ENSMUSG00000097082	0	0	0	0	0	0.02	0	0	4933440J02Rik	chr10	lincRNA	RIKEN cDNA 4933440J02 gene	--	--	--
ENSMUSG00000097107	0	0.02	0	0	0	0	0	0	Platr6	chr10	lincRNA	pluripotency associated transcript 6	--	--	--
ENSMUSG00000097129	0	0	0	0	0	0.05	0	0	4930507D05Rik	chr10	protein_coding	RIKEN cDNA 4930507D05 gene	--	--	--
ENSMUSG00000097185	0	0	0	0	0.19	0.02	0.03	0.02	Gm26596	chr10	protein_coding	predicted gene, 26596	--	--	--
ENSMUSG00000097331	0	0.01	0	0.02	0	0.03	0.05	0.02	F420014N23Rik	chr10	lincRNA	RIKEN cDNA F420014N23 gene	RIKEN cDNA F420014N23 gene	3	GO:0003674,GO:0005575,GO:0008150
ENSMUSG00000097348	0	0.01	0	0.01	0	0	0	0	Rmst	chr10	lincRNA	rhabdomyosarcoma 2 associated transcript (non-coding RNA)	--	--	--
ENSMUSG00000097372	0	0.03	0.02	0	0	0	0	0	Gm26876	chr10	lincRNA	predicted gene, 26876	--	--	--
ENSMUSG00000097526	0	0.02	0	0	0	0	0	0	Gm26847	chr10	lincRNA	predicted gene, 26847	--	--	--
ENSMUSG00000097689	0	0	0	0.02	0	0	0	0.01	4930471D02Rik	chr10	lincRNA	RIKEN cDNA 4930471D02 gene	--	--	--
ENSMUSG00000097811	0	0.02	0	0	0	0	0	0	2810425M01Rik	chr10	lincRNA	RIKEN cDNA 2810425M01 gene	--	--	--
ENSMUSG00000097890	0	0.15	0.06	0.14	0.04	0.08	0.03	0.11	4930547M16Rik	chr10	lincRNA	RIKEN cDNA 4930547M16 gene	--	--	--
ENSMUSG00000098065	0	0	0	0	0	0	0	0.01	Gm5177	chr10	transcribed_processed_pseudogene	predicted pseudogene 5177	--	--	--
ENSMUSG00000098216	0	0	0	0	0	0	0.04	0	Gm5181	chr10	processed_pseudogene	predicted gene 5181	--	--	--
ENSMUSG00000098756	0	0.32	0	0	0	0	0	0	Mir378d	chr10	miRNA	microRNA 378d	--	--	--
ENSMUSG00000100198	0	0	0	0.07	0	0	0	0	1700030O20Rik	chr10	lincRNA	RIKEN cDNA 1700030O20 gene	--	--	--
ENSMUSG00000100314	0	0.08	0	0	0	0	0	0	1700010J16Rik	chr10	lincRNA	RIKEN cDNA 1700010J16 gene	--	--	--
ENSMUSG00000102522	0	0.05	0	0	0	0	0	0	Gm37782	chr10	TEC	predicted gene, 37782	--	--	--
ENSMUSG00000102632	0	0	0	0	0.03	0	0	0	Gm37786	chr10	TEC	predicted gene, 37786	--	--	--
ENSMUSG00000104370	0	0	0	0	0	0.02	0	0	Gm37514	chr10	TEC	predicted gene, 37514	--	--	--
ENSMUSG00000105203	0	0	0	0	0	0.02	0	0	RP24-255E8.1	chr10	antisense		--	--	--	--
ENSMUSG00000106147	0	0	0.55	0	0.69	0.2	0	0.27	U3	chr10	snoRNA		--	--	--	--
ENSMUSG00000000094	0	0.02	0	0	0	0.03	0	0.01	Tbx4	chr11	protein_coding	T-box 4	T-box 4	13	GO:0001525,GO:0002009,GO:0003677,GO:0003700,GO:0005515,GO:0005634,GO:0006351,GO:0006355,GO:0007275,GO:0030324,GO:0030326,GO:0035108,GO:0048705
ENSMUSG00000000125	0	0	0	0	0	0.01	0	0	Wnt3	chr11	protein_coding	wingless-type MMTV integration site family, member 3	wingless-related MMTV integration site 3	34	GO:0000902,GO:0001707,GO:0005102,GO:0005109,GO:0005515,GO:0005576,GO:0005578,GO:0005615,GO:0005737,GO:0007165,GO:0007267,GO:0007275,GO:0007276,GO:0007411,GO:0009887,GO:0009948,GO:0009950,GO:0009952,GO:0010628,GO:0016055,GO:0019904,GO:0031012,GO:0035115,GO:0035116,GO:0044338,GO:0044339,GO:0048646,GO:0048697,GO:0048843,GO:0060064,GO:0060070,GO:0060173,GO:0060174,GO:0060323
ENSMUSG00000000805	0	0.11	0	0.06	0	0.12	0	0.05	Car4	chr11	protein_coding	carbonic anhydrase 4	carbonic anhydrase 4	25	GO:0004089,GO:0005515,GO:0005791,GO:0005793,GO:0005794,GO:0005802,GO:0005886,GO:0006730,GO:0008270,GO:0009986,GO:0015701,GO:0016020,GO:0016324,GO:0016529,GO:0016829,GO:0030658,GO:0030667,GO:0031225,GO:0031362,GO:0031526,GO:0042383,GO:0046658,GO:0046872,GO:0048471,GO:0070062
ENSMUSG00000000869	0	0	0	0	0	0	0	0.03	Il4	chr11	protein_coding	interleukin 4	interleukin 4	52	GO:0001774,GO:0001934,GO:0002227,GO:0002230,GO:0002296,GO:0002674,GO:0002677,GO:0005125,GO:0005126,GO:0005136,GO:0005576,GO:0005615,GO:0006955,GO:0008083,GO:0008203,GO:0008284,GO:0009897,GO:0010155,GO:0030890,GO:0031296,GO:0032733,GO:0032736,GO:0035745,GO:0042102,GO:0042104,GO:0042113,GO:0042523,GO:0042832,GO:0043031,GO:0045019,GO:0045064,GO:0045080,GO:0045348,GO:0045582,GO:0045671,GO:0045892,GO:…
ENSMUSG00000001027	0	0	0.01	0.06	0	0.19	0	0	Scn4a	chr11	protein_coding	sodium channel, voltage-gated, type IV, alpha	sodium channel, voltage-gated, type IV, alpha	21	GO:0001518,GO:0005216,GO:0005244,GO:0005248,GO:0005267,GO:0005272,GO:0005886,GO:0006810,GO:0006811,GO:0006812,GO:0006813,GO:0006814,GO:0015871,GO:0016020,GO:0016021,GO:0019228,GO:0034765,GO:0035725,GO:0055085,GO:0071805,GO:0086010
ENSMUSG00000001095	0	0	0	0	0	0	0.02	0.02	Slc13a2	chr11	protein_coding	solute carrier family 13 (sodium-dependent dicarboxylate transporter), member 2	solute carrier family 13 (sodium-dependent dicarboxylate transporter), member 2	9	GO:0005215,GO:0006810,GO:0006811,GO:0006814,GO:0015293,GO:0016020,GO:0016021,GO:0055085,GO:0070062
ENSMUSG00000001508	0	0	0	0.09	0	0.18	0	0	Sgca	chr11	protein_coding	sarcoglycan, alpha (dystrophin-associated glycoprotein)	sarcoglycan, alpha (dystrophin-associated glycoprotein)	16	GO:0005509,GO:0005737,GO:0005856,GO:0005886,GO:0005887,GO:0005911,GO:0006936,GO:0007517,GO:0016010,GO:0016011,GO:0016012,GO:0016020,GO:0016021,GO:0042383,GO:0045121,GO:0061024
ENSMUSG00000001583	0	0.02	0	0.05	0.03	0	0.02	0	Tnk1	chr11	protein_coding	tyrosine kinase, non-receptor, 1	tyrosine kinase, non-receptor, 1	18	GO:0000166,GO:0004672,GO:0004713,GO:0004715,GO:0005524,GO:0005737,GO:0005829,GO:0006468,GO:0016020,GO:0016301,GO:0016310,GO:0016740,GO:0016772,GO:0018108,GO:0030054,GO:0030308,GO:0046580,GO:0046777
ENSMUSG00000002057	0	0.31	0	0.08	0	0.01	0	0.11	Foxn1	chr11	protein_coding	forkhead box N1	forkhead box N1	26	GO:0000122,GO:0001942,GO:0002260,GO:0003677,GO:0003690,GO:0003700,GO:0003705,GO:0005634,GO:0005667,GO:0006351,GO:0006355,GO:0006366,GO:0007275,GO:0007389,GO:0008134,GO:0008283,GO:0008301,GO:0008544,GO:0009790,GO:0030216,GO:0033081,GO:0035878,GO:0043565,GO:0048538,GO:0050673,GO:0051090
ENSMUSG00000004668	0	0.01	0	0	0	0	0	0	Abca13	chr11	protein_coding	ATP-binding cassette, sub-family A (ABC1), member 13	ATP-binding cassette, sub-family A (ABC1), member 13	9	GO:0000166,GO:0005524,GO:0005575,GO:0006810,GO:0008150,GO:0016020,GO:0016021,GO:0016887,GO:0017111
ENSMUSG00000005917	0	0.04	0	0.01	0	0	0	0	Otx1	chr11	protein_coding	orthodenticle homolog 1	orthodenticle homolog 1	14	GO:0003677,GO:0003700,GO:0005515,GO:0005634,GO:0006355,GO:0006357,GO:0007275,GO:0009952,GO:0022037,GO:0030900,GO:0030901,GO:0042472,GO:0043565,GO:0048852
ENSMUSG00000005952	0	0	0	0	0	0.01	0.01	0.05	Trpv1	chr11	protein_coding	transient receptor potential cation channel, subfamily V, member 1	transient receptor potential cation channel, subfamily V, member 1	62	GO:0000166,GO:0001659,GO:0001660,GO:0001774,GO:0002024,GO:0002790,GO:0004888,GO:0005216,GO:0005231,GO:0005261,GO:0005262,GO:0005516,GO:0005524,GO:0005829,GO:0005886,GO:0006629,GO:0006810,GO:0006811,GO:0006812,GO:0006816,GO:0007165,GO:0007204,GO:0008324,GO:0009268,GO:0009408,GO:0009897,GO:0010243,GO:0014047,GO:0014832,GO:0015276,GO:0015278,GO:0016020,GO:0016021,GO:0017081,GO:0019233,GO:0030054,GO:…
ENSMUSG00000007653	0	0	0	0	0	0.01	0	0.03	Gabrb2	chr11	protein_coding	gamma-aminobutyric acid (GABA) A receptor, subunit beta 2	gamma-aminobutyric acid (GABA) A receptor, subunit beta 2	28	GO:0004890,GO:0005216,GO:0005230,GO:0005237,GO:0005254,GO:0005515,GO:0005829,GO:0005886,GO:0006810,GO:0006811,GO:0006821,GO:0007165,GO:0007605,GO:0016020,GO:0016021,GO:0030054,GO:0034220,GO:0034707,GO:0043523,GO:0043524,GO:0045202,GO:0045211,GO:0048666,GO:0051932,GO:0060119,GO:0060384,GO:0070062,GO:0090102
ENSMUSG00000007877	0	0	0.16	16.42	0	31.73	0	0.03	Tcap	chr11	protein_coding	titin-cap	titin-cap	22	GO:0003300,GO:0005515,GO:0005737,GO:0007512,GO:0008307,GO:0014898,GO:0030018,GO:0030240,GO:0030241,GO:0030674,GO:0031432,GO:0031674,GO:0035995,GO:0044325,GO:0045214,GO:0048739,GO:0048769,GO:0051373,GO:0055003,GO:0055008,GO:0060048,GO:0070080
ENSMUSG00000009075	0	0	0	0.03	0	0	0	0	Cabp7	chr11	protein_coding	calcium binding protein 7	calcium binding protein 7	9	GO:0005509,GO:0005737,GO:0005794,GO:0005886,GO:0008150,GO:0016020,GO:0016021,GO:0032588,GO:0046872
ENSMUSG00000009210	0	0	0	0.05	0	0	0	0	2310007L24Rik	chr11	protein_coding		--	RIKEN cDNA 2310007L24 gene	3	GO:0003674,GO:0005575,GO:0008150
ENSMUSG00000009356	0	0.01	0	0	0	0	0	0	Lpo	chr11	protein_coding	lactoperoxidase	--	--	--
ENSMUSG00000009588	0	0	0	0.02	0	0	0.11	0.02	St6galnac1	chr11	protein_coding	ST6 (alpha-N-acetyl-neuraminyl-2,3-beta-galactosyl-1,3)-N-acetylgalactosaminide alpha-2,6-sialyltransferase 1	ST6 (alpha-N-acetyl-neuraminyl-2,3-beta-galactosyl-1,3)-N-acetylgalactosaminide alpha-2,6-sialyltransferase 1	10	GO:0001574,GO:0001665,GO:0005794,GO:0006486,GO:0008373,GO:0009312,GO:0016020,GO:0016021,GO:0016740,GO:0016757
ENSMUSG00000010803	0	0	0	0	0	0	0.05	0.01	Gabra1	chr11	protein_coding	gamma-aminobutyric acid (GABA) A receptor, subunit alpha 1	gamma-aminobutyric acid (GABA) A receptor, subunit alpha 1	21	GO:0004890,GO:0005216,GO:0005230,GO:0005254,GO:0005515,GO:0005886,GO:0005887,GO:0006810,GO:0006811,GO:0006821,GO:0007165,GO:0007214,GO:0008144,GO:0016020,GO:0016021,GO:0016917,GO:0030054,GO:0034707,GO:0045202,GO:0045211,GO:0051932
ENSMUSG00000013415	0	0	0.01	0	0	0	0.04	0	Igf2bp1	chr11	protein_coding	insulin-like growth factor 2 mRNA binding protein 1	insulin-like growth factor 2 mRNA binding protein 1	21	GO:0000166,GO:0003676,GO:0003723,GO:0003729,GO:0003730,GO:0005634,GO:0005737,GO:0006403,GO:0006417,GO:0006810,GO:0010494,GO:0010610,GO:0017148,GO:0030425,GO:0030529,GO:0042995,GO:0045182,GO:0048027,GO:0051028,GO:0070934,GO:0070937
ENSMUSG00000013418	0	0.02	0	0.02	0	0	0	0.03	B4galnt2	chr11	protein_coding	beta-1,4-N-acetyl-galactosaminyl transferase 2	beta-1,4-N-acetyl-galactosaminyl transferase 2	13	GO:0005794,GO:0006047,GO:0006486,GO:0008376,GO:0016020,GO:0016021,GO:0016740,GO:0016757,GO:0016758,GO:0019276,GO:0022408,GO:0030173,GO:0030259
ENSMUSG00000014351	0	0	0	0.06	0	0	0	0	Gip	chr11	protein_coding	gastric inhibitory polypeptide	gastric inhibitory polypeptide	19	GO:0001101,GO:0005102,GO:0005179,GO:0005576,GO:0005615,GO:0005737,GO:0007613,GO:0008344,GO:0010828,GO:0019233,GO:0031018,GO:0032024,GO:0035640,GO:0043025,GO:0043950,GO:0050806,GO:0060291,GO:0070094,GO:0070328
ENSMUSG00000014609	0	0.02	0	0	0	0	0	0	Chrne	chr11	protein_coding	cholinergic receptor, nicotinic, epsilon polypeptide	cholinergic receptor, nicotinic, epsilon polypeptide	15	GO:0003009,GO:0004889,GO:0005216,GO:0005230,GO:0005886,GO:0005892,GO:0006810,GO:0006811,GO:0006812,GO:0016020,GO:0016021,GO:0030054,GO:0042391,GO:0045202,GO:0045211
ENSMUSG00000017204	0	0.03	0	0	0	0	0	0	Gsdma	chr11	protein_coding	gasdermin A	gasdermin A	4	GO:0003674,GO:0005737,GO:0006915,GO:0048471
ENSMUSG00000017400	0	0.05	0	0.01	0.02	0.08	0.02	0.11	Stac2	chr11	protein_coding	SH3 and cysteine rich domain 2	SH3 and cysteine rich domain 2	5	GO:0003674,GO:0005575,GO:0008150,GO:0035556,GO:0046872
ENSMUSG00000017724	0	0	0.03	0	0	0.01	0.03	0	Etv4	chr11	protein_coding	ets variant 4	ets variant 4	18	GO:0000981,GO:0003677,GO:0003700,GO:0005622,GO:0005634,GO:0005730,GO:0006351,GO:0006355,GO:0006357,GO:0006366,GO:0008045,GO:0010628,GO:0033600,GO:0043565,GO:0045893,GO:0048863,GO:0060444,GO:0060762
ENSMUSG00000017832	0	0	0	0	0	0	0.1	0	Hspb9	chr11	protein_coding	heat shock protein, alpha-crystallin-related, B9	heat shock protein, alpha-crystallin-related, B9	5	GO:0003674,GO:0005634,GO:0005737,GO:0006950,GO:0008150
ENSMUSG00000018451	0	0	0	0	0	0.03	0	0	6330403K07Rik	chr11	lincRNA	RIKEN cDNA 6330403K07 gene	--	--	--
ENSMUSG00000018554	0	0	0	0	0	0.06	0	0	Ybx2	chr11	protein_coding	Y box protein 2	Y box protein 2	19	GO:0003676,GO:0003677,GO:0003682,GO:0003723,GO:0003729,GO:0003730,GO:0005634,GO:0005737,GO:0005844,GO:0006355,GO:0007286,GO:0008289,GO:0017148,GO:0030529,GO:0043021,GO:0045182,GO:0048255,GO:0048477,GO:0051100
ENSMUSG00000018566	0	0	0.06	0.45	0	0.67	0	0	Slc2a4	chr11	protein_coding	solute carrier family 2 (facilitated glucose transporter), member 4	solute carrier family 2 (facilitated glucose transporter), member 4	42	GO:0005215,GO:0005355,GO:0005360,GO:0005515,GO:0005737,GO:0005768,GO:0005771,GO:0005886,GO:0005887,GO:0005905,GO:0006810,GO:0008643,GO:0009897,GO:0009986,GO:0010021,GO:0012505,GO:0012506,GO:0015758,GO:0015992,GO:0016020,GO:0016021,GO:0022857,GO:0022891,GO:0030136,GO:0030140,GO:0030315,GO:0030659,GO:0031982,GO:0032593,GO:0032869,GO:0034220,GO:0035428,GO:0042383,GO:0042593,GO:0043231,GO:0048471,GO:…
ENSMUSG00000018678	0	0	0	0	0	0	0	0.02	Sp2	chr11	protein_coding	Sp2 transcription factor	Sp2 transcription factor	12	GO:0001701,GO:0003676,GO:0003677,GO:0005634,GO:0006351,GO:0006355,GO:0035264,GO:0042826,GO:0046872,GO:0048144,GO:0048568,GO:0072358
ENSMUSG00000018698	0	0.01	0	0	0	0	0	0.01	Lhx1	chr11	protein_coding	LIM homeobox protein 1	LIM homeobox protein 1	65	GO:0001655,GO:0001657,GO:0001702,GO:0001705,GO:0001706,GO:0001822,GO:0003677,GO:0003700,GO:0005515,GO:0005622,GO:0005634,GO:0006351,GO:0006355,GO:0006366,GO:0007267,GO:0007275,GO:0007389,GO:0007399,GO:0008045,GO:0008270,GO:0009653,GO:0009791,GO:0009880,GO:0009948,GO:0009952,GO:0009953,GO:0010468,GO:0010842,GO:0021527,GO:0021549,GO:0021702,GO:0021871,GO:0021937,GO:0030154,GO:0032525,GO:0035846,GO:…
ENSMUSG00000018907	0	0	0.03	0	0	0	0	0.02	Alox12e	chr11	protein_coding	arachidonate lipoxygenase, epidermal	arachidonate lipoxygenase, epidermal	12	GO:0004052,GO:0005506,GO:0005737,GO:0006629,GO:0006631,GO:0016491,GO:0016702,GO:0019369,GO:0019372,GO:0046872,GO:0051213,GO:0055114
ENSMUSG00000018925	0	0	0	0	0	0.04	0.04	0.05	Heatr9	chr11	protein_coding	HEAT repeat containing 9	--	--	--
ENSMUSG00000018973	0	0	0	0	0	0.02	0	0	Hoxb1	chr11	protein_coding	homeobox B1	homeobox B1	18	GO:0003677,GO:0003700,GO:0005634,GO:0006351,GO:0006355,GO:0007275,GO:0009653,GO:0009952,GO:0019904,GO:0021546,GO:0021570,GO:0021571,GO:0021612,GO:0021754,GO:0043565,GO:0045944,GO:0048646,GO:0048704
ENSMUSG00000018986	0	0.06	0	0.13	0	0.06	0	0.02	Slfn3	chr11	protein_coding	schlafen 3	--	--	--
ENSMUSG00000019102	0	0.08	0	0	0	0	0	0	Aldh3a1	chr11	protein_coding	aldehyde dehydrogenase family 3, subfamily A1	aldehyde dehydrogenase family 3, subfamily A1	20	GO:0001666,GO:0004028,GO:0004029,GO:0004030,GO:0005615,GO:0005737,GO:0005783,GO:0005829,GO:0005886,GO:0006081,GO:0008106,GO:0008152,GO:0008284,GO:0014070,GO:0016491,GO:0016620,GO:0042493,GO:0051384,GO:0051591,GO:0055114
ENSMUSG00000020159	0	0.02	0	0.02	0	0	0	0	Gabrp	chr11	protein_coding	gamma-aminobutyric acid (GABA) A receptor, pi	gamma-aminobutyric acid (GABA) A receptor, pi	14	GO:0004890,GO:0005230,GO:0005254,GO:0005886,GO:0006810,GO:0006811,GO:0006821,GO:0007165,GO:0016020,GO:0016021,GO:0030054,GO:0034707,GO:0045202,GO:0045211
ENSMUSG00000020191	0	0	0	0	0	0.11	0	0	4930415F15Rik	chr11	protein_coding	RIKEN cDNA 4930415F15 gene	RIKEN cDNA 4930415F15 gene	3	GO:0003674,GO:0005575,GO:0008150
ENSMUSG00000020264	0	0	0	0	0	0.02	0	0	Slc36a2	chr11	protein_coding	solute carrier family 36 (proton/amino acid symporter), member 2	solute carrier family 36 (proton/amino acid symporter), member 2	18	GO:0005280,GO:0005302,GO:0005737,GO:0005886,GO:0010155,GO:0015180,GO:0015187,GO:0015193,GO:0015808,GO:0015816,GO:0015824,GO:0015992,GO:0016020,GO:0016021,GO:0032973,GO:0035524,GO:0070062,GO:0070881
ENSMUSG00000020286	0	0	0	0.19	0	0	0	0.13	1700093K21Rik	chr11	protein_coding	RIKEN cDNA 1700093K21 gene	RIKEN cDNA 1700093K21 gene	5	GO:0003674,GO:0005575,GO:0008150,GO:0016020,GO:0016021
ENSMUSG00000020374	0	0.02	0	0	0	0	0	0.02	Rasgef1c	chr11	protein_coding	RasGEF domain family, member 1C	RasGEF domain family, member 1C	4	GO:0005085,GO:0005622,GO:0007264,GO:0051056
ENSMUSG00000020383	0	0.03	0	0	0	0	0	0	Il13	chr11	protein_coding	interleukin 13	interleukin 13	24	GO:0001774,GO:0002639,GO:0005125,GO:0005126,GO:0005144,GO:0005576,GO:0005615,GO:0005737,GO:0006955,GO:0009897,GO:0010155,GO:0030890,GO:0032723,GO:0033861,GO:0035094,GO:0042526,GO:0043032,GO:0043270,GO:0048661,GO:0050714,GO:0051281,GO:0071345,GO:0071635,GO:2000231
ENSMUSG00000020401	0	0.03	0.02	0.02	0.05	0	0	0.16	Fam71b	chr11	protein_coding	family with sequence similarity 71, member B	family with sequence similarity 71, member B	3	GO:0003674,GO:0005634,GO:0008150
ENSMUSG00000020411	0	0.01	0	0.01	0	0.01	0	0	Nipal4	chr11	protein_coding	NIPA-like domain containing 4	NIPA-like domain containing 4	8	GO:0003674,GO:0005575,GO:0006810,GO:0006811,GO:0015095,GO:0015693,GO:0016020,GO:0016021
ENSMUSG00000020419	0	0	0	0	0	0	0	0.07	Hormad2	chr11	protein_coding	HORMA domain containing 2	HORMA domain containing 2	5	GO:0005515,GO:0005634,GO:0005694,GO:0007126,GO:0051177
ENSMUSG00000020431	0	0.01	0	0.04	0.1	0.03	0.02	0.03	Adcy1	chr11	protein_coding	adenylate cyclase 1	adenylate cyclase 1	20	GO:0000166,GO:0004016,GO:0005516,GO:0005524,GO:0005634,GO:0005886,GO:0006171,GO:0007190,GO:0007409,GO:0007616,GO:0008294,GO:0009190,GO:0016020,GO:0016021,GO:0016829,GO:0016849,GO:0035556,GO:0042752,GO:0046872,GO:0070062
ENSMUSG00000020434	0	0	0	0	0	0.01	0.03	0.01	4921536K21Rik	chr11	protein_coding	RIKEN cDNA 4921536K21 gene	RIKEN cDNA 4921536K21 gene	3	GO:0003674,GO:0005575,GO:0008150
ENSMUSG00000020447	0	0	0	0.01	0	0	0	0	Npc1l1	chr11	protein_coding	NPC1-like 1	NPC1-like 1	16	GO:0005886,GO:0006629,GO:0006695,GO:0008144,GO:0008158,GO:0008202,GO:0008203,GO:0016020,GO:0016021,GO:0017137,GO:0030299,GO:0030301,GO:0031489,GO:0031526,GO:0042157,GO:0042632
ENSMUSG00000020461	0	0.06	0	0.02	0.09	0.06	0	0.05	Clhc1	chr11	protein_coding	clathrin heavy chain linker domain containing 1	--	--	--
ENSMUSG00000020475	0	0.08	0.05	7.77	0.12	26.5	0.09	0	Pgam2	chr11	protein_coding	phosphoglycerate mutase 2	phosphoglycerate mutase 2	18	GO:0003824,GO:0004082,GO:0004083,GO:0004619,GO:0005515,GO:0005634,GO:0005829,GO:0006094,GO:0006096,GO:0006941,GO:0008152,GO:0010035,GO:0016787,GO:0016853,GO:0016868,GO:0046538,GO:0046689,GO:0048037
ENSMUSG00000020481	0	0.01	0	0	0	0	0	0.01	Ankrd36	chr11	protein_coding	ankyrin repeat domain 36	--	--	--
ENSMUSG00000020490	0	0	0	0.02	0	0	0	0	Btnl10	chr11	protein_coding	butyrophilin-like 10	butyrophilin-like 10	5	GO:0003674,GO:0005575,GO:0008150,GO:0016020,GO:0016021
ENSMUSG00000020542	0	0	0	0.02	0	0	0	0	Myocd	chr11	protein_coding	myocardin	myocardin	55	GO:0000122,GO:0001046,GO:0001076,GO:0001077,GO:0001560,GO:0001570,GO:0003231,GO:0003257,GO:0003676,GO:0003713,GO:0005515,GO:0005634,GO:0006351,GO:0006355,GO:0006357,GO:0006366,GO:0007507,GO:0008134,GO:0008284,GO:0008285,GO:0010667,GO:0010832,GO:0019904,GO:0030511,GO:0035035,GO:0035065,GO:0035733,GO:0042692,GO:0042826,GO:0043388,GO:0043954,GO:0045661,GO:0045736,GO:0045893,GO:0045944,GO:0045987,GO:…
ENSMUSG00000020676	0	0.13	0	0.11	0	0.33	0	0	Ccl11	chr11	protein_coding	chemokine (C-C motif) ligand 11	chemokine (C-C motif) ligand 11	21	GO:0001938,GO:0002551,GO:0005125,GO:0005576,GO:0005615,GO:0005622,GO:0006935,GO:0006954,GO:0006955,GO:0007010,GO:0007015,GO:0008009,GO:0008360,GO:0030335,GO:0030838,GO:0032855,GO:0045766,GO:0048245,GO:0060444,GO:0060763,GO:0070371
ENSMUSG00000020682	0	0.11	0.02	0	0.04	0	0.04	0.06	Mmp28	chr11	protein_coding	matrix metallopeptidase 28 (epilysin)	--	--	--
ENSMUSG00000020702	0	0	0	0	0	0.07	0	0	Ccl1	chr11	protein_coding	chemokine (C-C motif) ligand 1	chemokine (C-C motif) ligand 1	7	GO:0005125,GO:0005515,GO:0005576,GO:0005615,GO:0006935,GO:0006955,GO:0008009
ENSMUSG00000020712	0	0	0	0	0	0.01	0	0.02	Tcam1	chr11	protein_coding	testicular cell adhesion molecule 1	--	--	--
ENSMUSG00000020722	0	0	0	0.19	0	0.19	0.18	0.05	Cacng1	chr11	protein_coding	calcium channel, voltage-dependent, gamma subunit 1	calcium channel, voltage-dependent, gamma subunit 1	14	GO:0005244,GO:0005245,GO:0005262,GO:0005622,GO:0005623,GO:0005891,GO:0006810,GO:0006811,GO:0006816,GO:0016020,GO:0016021,GO:0034765,GO:0070296,GO:0070588
ENSMUSG00000020723	0	0.06	0	0.07	0	0.02	0	0.15	Cacng4	chr11	protein_coding	calcium channel, voltage-dependent, gamma subunit 4	calcium channel, voltage-dependent, gamma subunit 4	15	GO:0005244,GO:0005245,GO:0005262,GO:0005886,GO:0005891,GO:0006810,GO:0006811,GO:0006816,GO:0016020,GO:0016021,GO:0019226,GO:0032281,GO:0034765,GO:0070588,GO:2000311
ENSMUSG00000020734	0	0.23	0.03	0.05	0	0	0	0.07	Grin2c	chr11	protein_coding	glutamate receptor, ionotropic, NMDA2C (epsilon 3)	glutamate receptor, ionotropic, NMDA2C (epsilon 3)	32	GO:0001964,GO:0004872,GO:0004970,GO:0004972,GO:0005216,GO:0005234,GO:0005261,GO:0005515,GO:0005886,GO:0006810,GO:0006811,GO:0006812,GO:0008104,GO:0009611,GO:0014069,GO:0016020,GO:0016021,GO:0017146,GO:0030054,GO:0030165,GO:0030425,GO:0033058,GO:0034220,GO:0035235,GO:0035249,GO:0042177,GO:0042391,GO:0045202,GO:0045211,GO:0047485,GO:0050885,GO:0060079
ENSMUSG00000020787	0	0	0.08	0.02	0.04	0.01	0.06	0.01	P2rx1	chr11	protein_coding	purinergic receptor P2X, ligand-gated ion channel, 1	purinergic receptor P2X, ligand-gated ion channel, 1	41	GO:0001614,GO:0002554,GO:0003056,GO:0004931,GO:0005216,GO:0005261,GO:0005524,GO:0005623,GO:0005639,GO:0005886,GO:0006810,GO:0006811,GO:0006812,GO:0006915,GO:0006919,GO:0006940,GO:0007320,GO:0008144,GO:0008217,GO:0008270,GO:0010033,GO:0016020,GO:0016021,GO:0019228,GO:0019229,GO:0030168,GO:0031240,GO:0033198,GO:0034220,GO:0035249,GO:0035590,GO:0042310,GO:0043005,GO:0043234,GO:0043270,GO:0045121,GO:…
ENSMUSG00000020793	0	0.05	0	0	0	0	0.04	0	Galr2	chr11	protein_coding	galanin receptor 2	galanin receptor 2	13	GO:0004871,GO:0004930,GO:0004966,GO:0005886,GO:0007165,GO:0007186,GO:0007194,GO:0007204,GO:0007268,GO:0016020,GO:0016021,GO:0031175,GO:0042923
ENSMUSG00000020798	0	0.03	0.07	0	0.09	0.11	0.04	0.04	Spns3	chr11	protein_coding	spinster homolog 3	spinster homolog 3	8	GO:0003674,GO:0005575,GO:0006810,GO:0006869,GO:0008150,GO:0016020,GO:0016021,GO:0055085
ENSMUSG00000020808	0	0.07	0.05	0	0.33	0.28	0.05	0.11	Fam64a	chr11	protein_coding	family with sequence similarity 64, member A	family with sequence similarity 64, member A	8	GO:0003674,GO:0005634,GO:0005730,GO:0005737,GO:0007049,GO:0007067,GO:0008150,GO:0051301
ENSMUSG00000020836	0	0.01	0.05	0.26	0	0.59	0.03	0.04	Coro6	chr11	protein_coding	coronin 6	coronin 6	3	GO:0015629,GO:0030036,GO:0051015
ENSMUSG00000020848	0	0.02	0.04	0	0	0.02	0.02	0.01	Doc2b	chr11	protein_coding	double C2, beta	double C2, beta	16	GO:0005215,GO:0005515,GO:0005544,GO:0005623,GO:0005737,GO:0005886,GO:0006810,GO:0008021,GO:0008104,GO:0016020,GO:0019905,GO:0031201,GO:0031340,GO:0032024,GO:0045956,GO:0048791
ENSMUSG00000020866	0	0	0.02	0	0	0.01	0.04	0.01	Cacna1g	chr11	protein_coding	calcium channel, voltage-dependent, T type, alpha 1G subunit	--	--	--
ENSMUSG00000020871	0	0.09	0	0.05	0	0	0.03	0.02	Dlx4	chr11	protein_coding	distal-less homeobox 4	distal-less homeobox 4	8	GO:0000976,GO:0003677,GO:0003700,GO:0005575,GO:0005634,GO:0006355,GO:0007275,GO:0043565
ENSMUSG00000020872	0	0	0.06	0	0	0	0	0.02	Tac4	chr11	protein_coding	tachykinin 4	tachykinin 4	6	GO:0005102,GO:0005576,GO:0007217,GO:0008217,GO:0043303,GO:0046878
ENSMUSG00000020890	0	0.01	0	0	0	0	0	0.01	Gucy2e	chr11	protein_coding	guanylate cyclase 2e	guanylate cyclase 2e	18	GO:0000166,GO:0004383,GO:0004672,GO:0005524,GO:0005525,GO:0005886,GO:0006182,GO:0006468,GO:0007601,GO:0009190,GO:0016020,GO:0016021,GO:0016772,GO:0016829,GO:0016849,GO:0035556,GO:0042802,GO:0050896
ENSMUSG00000020891	0	0.03	0	0	0	0	0	0	Alox8	chr11	protein_coding	arachidonate 8-lipoxygenase	arachidonate 8-lipoxygenase	28	GO:0005506,GO:0005509,GO:0005622,GO:0005737,GO:0005829,GO:0005856,GO:0005886,GO:0008285,GO:0010744,GO:0016020,GO:0016165,GO:0016491,GO:0016702,GO:0019369,GO:0019372,GO:0019898,GO:0035360,GO:0043651,GO:0045618,GO:0045786,GO:0045926,GO:0046872,GO:0047677,GO:0050473,GO:0051122,GO:0051213,GO:0055114,GO:0090197
ENSMUSG00000020892	0	0	0	0.05	0	0	0	0	Aloxe3	chr11	protein_coding	arachidonate lipoxygenase 3	arachidonate lipoxygenase 3	24	GO:0003824,GO:0005506,GO:0005737,GO:0006629,GO:0006631,GO:0006665,GO:0008544,GO:0016491,GO:0016702,GO:0016853,GO:0019233,GO:0019369,GO:0019372,GO:0035357,GO:0043651,GO:0045444,GO:0046513,GO:0046872,GO:0051120,GO:0051122,GO:0051213,GO:0055114,GO:0061436,GO:0070830
ENSMUSG00000020908	0	0	0	0.03	0	0	0	0	Myh3	chr11	protein_coding	myosin, heavy polypeptide 3, skeletal muscle, embryonic	myosin, heavy polypeptide 3, skeletal muscle, embryonic	13	GO:0000146,GO:0000166,GO:0003009,GO:0003774,GO:0003779,GO:0005516,GO:0005524,GO:0005737,GO:0006200,GO:0016459,GO:0032982,GO:0043292,GO:0070062
ENSMUSG00000020916	0	0	0	0	0	0	0.04	0	Krt36	chr11	protein_coding	keratin 36	keratin 36	5	GO:0005198,GO:0005882,GO:0030280,GO:0045111,GO:0045616
ENSMUSG00000020928	0	0	0.09	0	0	0	0	0	Higd1b	chr11	protein_coding	HIG1 domain family, member 1B	HIG1 domain family, member 1B	5	GO:0003674,GO:0005575,GO:0008150,GO:0016020,GO:0016021
ENSMUSG00000020940	0	0	0.03	0	0	0	0.03	0	1700023F06Rik	chr11	protein_coding	RIKEN cDNA 1700023F06 gene	--	--	--
ENSMUSG00000023781	0	0.02	0	0.02	0	0.08	0.04	0.05	Hes7	chr11	protein_coding	hairy and enhancer of split 7 (Drosophila)	hairy and enhancer of split 7 (Drosophila)	14	GO:0000122,GO:0001501,GO:0001756,GO:0003677,GO:0005634,GO:0006351,GO:0006355,GO:0007219,GO:0007275,GO:0008134,GO:0014807,GO:0045892,GO:0046983,GO:0048511
ENSMUSG00000025129	0	0	0	0.37	0	0.65	0	0	Ppp1r27	chr11	protein_coding	protein phosphatase 1, regulatory subunit 27	protein phosphatase 1, regulatory subunit 27	4	GO:0004864,GO:0005575,GO:0010923,GO:0019902
ENSMUSG00000025141	0	0	0	0	0	0.02	0	0	Myadml2	chr11	protein_coding	myeloid-associated differentiation marker-like 2	myeloid-associated differentiation marker-like 2	5	GO:0003674,GO:0005737,GO:0008150,GO:0016020,GO:0016021
ENSMUSG00000025150	0	0	0.04	0.07	0	0.08	1.19	0.1	Cbr2	chr11	protein_coding	carbonyl reductase 2	carbonyl reductase 2	9	GO:0004090,GO:0005515,GO:0005739,GO:0006116,GO:0008152,GO:0016491,GO:0043621,GO:0051262,GO:0055114
ENSMUSG00000025380	0	0	0	0	0.06	0	0	0	Fscn2	chr11	protein_coding	fascin homolog 2, actin-bundling protein, retinal (Strongylocentrotus purpuratus)	fascin homolog 2, actin-bundling protein, retinal (Strongylocentrotus purpuratus)	9	GO:0003779,GO:0005737,GO:0005856,GO:0015629,GO:0030674,GO:0032420,GO:0042462,GO:0042995,GO:0051015
ENSMUSG00000032878	0	0	0.01	0.01	0.01	0.05	0	0	Ccdc85a	chr11	protein_coding	coiled-coil domain containing 85A	coiled-coil domain containing 85A	3	GO:0003674,GO:0005575,GO:0008150
ENSMUSG00000032985	0	0	0.07	0	0	0.04	0	0.02	5730522E02Rik	chr11	protein_coding	RIKEN cDNA 5730522E02 gene	--	--	--
ENSMUSG00000033044	0	0	0	0.32	0	0.22	0	0	Dhrs7c	chr11	protein_coding	dehydrogenase/reductase (SDR family) member 7C	dehydrogenase/reductase (SDR family) member 7C	8	GO:0004745,GO:0005576,GO:0008152,GO:0010880,GO:0014801,GO:0016491,GO:0033017,GO:0055114
ENSMUSG00000033196	0	0.01	0	9.77	0	12.99	0	0.01	Myh2	chr11	protein_coding	myosin, heavy polypeptide 2, skeletal muscle, adult	--	--	--
ENSMUSG00000034164	0	0.04	0.22	0.02	0	0.06	0	0	Emid1	chr11	protein_coding	EMI domain containing 1	EMI domain containing 1	7	GO:0005515,GO:0005576,GO:0005578,GO:0005581,GO:0005783,GO:0005794,GO:0008150
ENSMUSG00000034239	0	0	0	0.01	0	0	0	0	Gm884	chr11	protein_coding	predicted gene 884	--	--	--
ENSMUSG00000034394	0	0.03	0	0.02	0	0	0	0.05	Lif	chr11	protein_coding	leukemia inhibitory factor	leukemia inhibitory factor	51	GO:0001135,GO:0001974,GO:0005102,GO:0005125,GO:0005146,GO:0005576,GO:0005615,GO:0005737,GO:0006366,GO:0006955,GO:0007566,GO:0008083,GO:0008284,GO:0008285,GO:0010976,GO:0016525,GO:0019827,GO:0030324,GO:0031100,GO:0033138,GO:0033141,GO:0042503,GO:0042511,GO:0042517,GO:0043410,GO:0045595,GO:0045651,GO:0045835,GO:0045944,GO:0046697,GO:0046888,GO:0048286,GO:0048644,GO:0048666,GO:0048708,GO:0048711,GO:…
ENSMUSG00000034427	0	0.01	0.01	0.02	0.03	0.01	0.01	0.06	Myo15b	chr11	protein_coding	myosin XVB	--	--	--
ENSMUSG00000034493	0	0.06	0.1	0	0.08	0.03	0.03	0.02	4930556J24Rik	chr11	protein_coding	RIKEN cDNA 4930556J24 gene	--	--	--
ENSMUSG00000034570	0	0	0	0	0.04	0	0	0	Inpp5j	chr11	protein_coding	inositol polyphosphate 5-phosphatase J	inositol polyphosphate 5-phosphatase J	17	GO:0001726,GO:0004445,GO:0005737,GO:0005886,GO:0010977,GO:0016311,GO:0016787,GO:0017124,GO:0019898,GO:0030426,GO:0031115,GO:0033137,GO:0034485,GO:0043198,GO:0046856,GO:0052658,GO:0052659
ENSMUSG00000034706	0	0	0	0	0	0.01	0	0.04	Dnaic2	chr11	protein_coding	dynein, axonemal, intermediate chain 2	dynein, axonemal, intermediate chain 2	14	GO:0003774,GO:0003777,GO:0005515,GO:0005737,GO:0005856,GO:0005858,GO:0005874,GO:0005929,GO:0005930,GO:0008152,GO:0030030,GO:0030286,GO:0042384,GO:0042995
ENSMUSG00000034768	0	0	0.03	0.06	0	0.07	0.2	0	Asb16	chr11	protein_coding	ankyrin repeat and SOCS box-containing 16	ankyrin repeat and SOCS box-containing 16	4	GO:0003674,GO:0005575,GO:0008150,GO:0035556
ENSMUSG00000034773	0	0	0	0	0.04	0	0.03	0.02	BC030867	chr11	protein_coding	cDNA sequence BC030867	cDNA sequence BC030867	3	GO:0003674,GO:0005575,GO:0008150
ENSMUSG00000035085	0	0.07	0	0	0	0.02	0.16	0	1700020L24Rik	chr11	protein_coding	RIKEN cDNA 1700020L24 gene	RIKEN cDNA 1700020L24 gene	3	GO:0003674,GO:0005575,GO:0008150
ENSMUSG00000035831	0	0	0	0	0	0	0	0.1	Krt25	chr11	protein_coding	keratin 25	keratin 25	6	GO:0005198,GO:0005515,GO:0005737,GO:0005882,GO:0031069,GO:0045109
ENSMUSG00000036045	0	0	0	0	0	0	0	0.03	Gm12221	chr11	processed_pseudogene	predicted gene 12221	--	--	--
ENSMUSG00000036964	0	0.01	0	0.03	0	0.01	0	0.05	Trim17	chr11	protein_coding	tripartite motif-containing 17	tripartite motif-containing 17	7	GO:0004842,GO:0005575,GO:0005622,GO:0008270,GO:0016874,GO:0046872,GO:0051865
ENSMUSG00000037124	0	0	0	0.04	0	0	0	0	Trim58	chr11	protein_coding	tripartite motif-containing 58	tripartite motif-containing 58	5	GO:0005575,GO:0005622,GO:0008150,GO:0008270,GO:0046872
ENSMUSG00000037335	0	0	0	0	0	0	0.19	0.01	Hand1	chr11	protein_coding	heart and neural crest derivatives expressed transcript 1	heart and neural crest derivatives expressed transcript 1	44	GO:0000122,GO:0001525,GO:0001701,GO:0001707,GO:0001709,GO:0001947,GO:0003007,GO:0003144,GO:0003218,GO:0003219,GO:0003677,GO:0003713,GO:0005515,GO:0005634,GO:0005654,GO:0005730,GO:0005737,GO:0006351,GO:0006355,GO:0006366,GO:0007275,GO:0007507,GO:0008134,GO:0019899,GO:0030154,GO:0035050,GO:0042475,GO:0042802,GO:0042803,GO:0043425,GO:0043433,GO:0043565,GO:0044212,GO:0045892,GO:0045893,GO:0045944,GO:…
ENSMUSG00000037593	0	0	0.04	0.04	0	0.07	0	0	BC030499	chr11	protein_coding	cDNA sequence BC030499	cDNA sequence BC030499	11	GO:0000166,GO:0003674,GO:0004672,GO:0004674,GO:0005524,GO:0005575,GO:0006468,GO:0016301,GO:0016310,GO:0016740,GO:0016772
ENSMUSG00000037601	0	0	0	0	0	0.01	0	0	Nme1	chr11	protein_coding	NME/NM23 nucleoside diphosphate kinase 1	NME/NM23 nucleoside diphosphate kinase 1	44	GO:0000166,GO:0000287,GO:0000977,GO:0002762,GO:0003697,GO:0004536,GO:0004550,GO:0005524,GO:0005525,GO:0005634,GO:0005737,GO:0005739,GO:0005813,GO:0005829,GO:0005882,GO:0006165,GO:0006183,GO:0006228,GO:0006241,GO:0006308,GO:0006897,GO:0007399,GO:0007595,GO:0009117,GO:0010629,GO:0010976,GO:0016020,GO:0016301,GO:0016310,GO:0016740,GO:0019215,GO:0019899,GO:0019901,GO:0030154,GO:0030879,GO:0032587,GO:…
ENSMUSG00000038560	0	0.02	0.01	0.03	0	0.01	0	0.01	Sp6	chr11	protein_coding	trans-acting transcription factor 6	trans-acting transcription factor 6	10	GO:0003676,GO:0003677,GO:0005634,GO:0006351,GO:0006355,GO:0006357,GO:0006366,GO:0008284,GO:0042481,GO:0046872
ENSMUSG00000039110	0	0.01	0.01	0.01	0.04	0.08	0	0.02	Mycbpap	chr11	protein_coding	MYCBP associated protein	MYCBP associated protein	6	GO:0005737,GO:0007275,GO:0007283,GO:0008150,GO:0016020,GO:0030154
ENSMUSG00000039198	0	0.01	0	0	0	0	0	0.01	Ptchd3	chr11	protein_coding	patched domain containing 3	patched domain containing 3	4	GO:0008158,GO:0016020,GO:0016021,GO:0097225
ENSMUSG00000039329	0	0	0	0	0	0.06	0	0	Tex19.1	chr11	protein_coding	testis expressed gene 19.1	testis expressed gene 19.1	15	GO:0001701,GO:0001890,GO:0005515,GO:0005634,GO:0005737,GO:0007126,GO:0007129,GO:0007283,GO:0008584,GO:0010529,GO:0010608,GO:0019953,GO:0030154,GO:0060720,GO:0060722
ENSMUSG00000039691	0	0.04	0	0	0	0	0	0	Tspan10	chr11	protein_coding	tetraspanin 10	tetraspanin 10	4	GO:0016020,GO:0016021,GO:0019899,GO:0072594
ENSMUSG00000039963	0	0.03	0.02	0.05	0.01	0.07	0.03	0.04	Ccdc40	chr11	protein_coding	coiled-coil domain containing 40	coiled-coil domain containing 40	14	GO:0001947,GO:0003341,GO:0003351,GO:0003356,GO:0003674,GO:0005737,GO:0005929,GO:0030324,GO:0035469,GO:0042995,GO:0060287,GO:0070286,GO:0071907,GO:0071910
ENSMUSG00000040328	0	0.12	0.08	0.1	0.02	0.1	0	0.14	Olfr56	chr11	protein_coding	olfactory receptor 56	olfactory receptor 56	11	GO:0004871,GO:0004930,GO:0004984,GO:0005886,GO:0007165,GO:0007186,GO:0007608,GO:0016020,GO:0016021,GO:0050896,GO:0050911
ENSMUSG00000040373	0	0	0	0.01	0	0	0	0	Cacng5	chr11	protein_coding	calcium channel, voltage-dependent, gamma subunit 5	calcium channel, voltage-dependent, gamma subunit 5	16	GO:0005244,GO:0005262,GO:0005886,GO:0006810,GO:0006811,GO:0006816,GO:0014069,GO:0016020,GO:0016021,GO:0030054,GO:0032281,GO:0034765,GO:0045202,GO:0045211,GO:0070588,GO:2000311
ENSMUSG00000040489	0	0	0	0	0	0.02	0.08	0.05	Sox30	chr11	protein_coding	SRY (sex determining region Y)-box 30	SRY (sex determining region Y)-box 30	6	GO:0003677,GO:0005634,GO:0006351,GO:0006355,GO:0006366,GO:0043565
ENSMUSG00000040554	0	0.02	0	0	0	0	0	0	Aipl1	chr11	protein_coding	aryl hydrocarbon receptor-interacting protein-like 1	aryl hydrocarbon receptor-interacting protein-like 1	10	GO:0001895,GO:0001917,GO:0001918,GO:0005634,GO:0005737,GO:0006457,GO:0007603,GO:0018343,GO:0030823,GO:0043066
ENSMUSG00000040594	0	0.01	0.01	0.01	0	0.03	0.01	0.01	Ranbp17	chr11	protein_coding	RAN binding protein 17	RAN binding protein 17	11	GO:0005622,GO:0005623,GO:0005634,GO:0005643,GO:0005737,GO:0006810,GO:0006886,GO:0006913,GO:0008536,GO:0015031,GO:0051028
ENSMUSG00000040610	0	0.07	0	0.03	0	0.03	0	0.07	Tlx3	chr11	protein_coding	T cell leukemia, homeobox 3	T cell leukemia, homeobox 3	15	GO:0001708,GO:0001764,GO:0002087,GO:0003677,GO:0003700,GO:0005515,GO:0005634,GO:0006355,GO:0007275,GO:0007417,GO:0007585,GO:0030182,GO:0043565,GO:0045665,GO:0048665
ENSMUSG00000040838	0	0.02	0	0	0	0	0	0	Gm11639	chr11	protein_coding	predicted gene 11639	--	--	--
ENSMUSG00000040919	0	0	0	0	0.05	0	0.08	0	4930505A04Rik	chr11	protein_coding	RIKEN cDNA 4930505A04 gene	RIKEN cDNA 4930505A04 gene	3	GO:0003674,GO:0005575,GO:0008150
ENSMUSG00000041073	0	0.04	0	0.01	0	0.01	0	0	Nacad	chr11	protein_coding	NAC alpha domain containing	NAC alpha domain containing	7	GO:0003674,GO:0005575,GO:0005634,GO:0005737,GO:0006810,GO:0008150,GO:0015031
ENSMUSG00000041165	0	0	0	0	0	0.12	0	0	Spem1	chr11	protein_coding	sperm maturation 1	sperm maturation 1	8	GO:0005737,GO:0007275,GO:0007283,GO:0007291,GO:0016020,GO:0016021,GO:0030154,GO:0030317
ENSMUSG00000041287	0	0	0	0	0	0.05	0	0.17	Sox15	chr11	protein_coding	SRY (sex determining region Y)-box 15	SRY (sex determining region Y)-box 15	17	GO:0000122,GO:0000981,GO:0003677,GO:0003682,GO:0005515,GO:0005634,GO:0005737,GO:0006366,GO:0014718,GO:0030154,GO:0043403,GO:0045843,GO:0045944,GO:0046982,GO:0048627,GO:0070318,GO:2000288
ENSMUSG00000041674	0	0.04	0	0	0	0.06	0	0.03	BC006965	chr11	processed_transcript	cDNA sequence BC006965	--	--	--
ENSMUSG00000042371	0	0	0	0.04	0	0	0	0	Slc5a10	chr11	protein_coding	solute carrier family 5 (sodium/glucose cotransporter), member 10	solute carrier family 5 (sodium/glucose cotransporter), member 10	9	GO:0005215,GO:0005886,GO:0006810,GO:0006811,GO:0006814,GO:0016020,GO:0016021,GO:0055085,GO:0070062
ENSMUSG00000042529	0	0	0	0	0	0.09	0	0	Kcnj12	chr11	protein_coding	potassium inwardly-rectifying channel, subfamily J, member 12	potassium inwardly-rectifying channel, subfamily J, member 12	16	GO:0005242,GO:0005244,GO:0005886,GO:0006810,GO:0006811,GO:0006813,GO:0016020,GO:0016021,GO:0030165,GO:0030315,GO:0030425,GO:0031224,GO:0034765,GO:0043025,GO:0051289,GO:0071805
ENSMUSG00000042678	0	0.02	0	0	0.01	0	0.01	0	Myo15	chr11	protein_coding	myosin XV	myosin XV	15	GO:0000166,GO:0003774,GO:0003779,GO:0005515,GO:0005524,GO:0005737,GO:0005856,GO:0007605,GO:0007626,GO:0016459,GO:0032420,GO:0032421,GO:0042472,GO:0042995,GO:0070062
ENSMUSG00000043029	0	0	0	0.01	0	0	0	0	Trpv3	chr11	protein_coding	transient receptor potential cation channel, subfamily V, member 3	transient receptor potential cation channel, subfamily V, member 3	17	GO:0005216,GO:0005261,GO:0005262,GO:0005515,GO:0006810,GO:0006811,GO:0006812,GO:0006816,GO:0009266,GO:0016020,GO:0016021,GO:0034220,GO:0042636,GO:0043235,GO:0055085,GO:0070588,GO:0090280
ENSMUSG00000043485	0	0	0	0	0	0.01	0	0	Krt34	chr11	protein_coding	keratin 34	keratin 34	3	GO:0005198,GO:0005615,GO:0005882
ENSMUSG00000043857	0	0	0	0	0	0.01	0	0	Mgat5b	chr11	protein_coding	mannoside acetylglucosaminyltransferase 5, isoenzyme B	mannoside acetylglucosaminyltransferase 5, isoenzyme B	8	GO:0005794,GO:0006487,GO:0016020,GO:0016021,GO:0016740,GO:0016757,GO:0030144,GO:0046872
ENSMUSG00000044034	0	0	0.22	0	0.46	0	0.35	0.21	Npb	chr11	protein_coding	neuropeptide B	neuropeptide B	6	GO:0001664,GO:0005576,GO:0005615,GO:0007186,GO:0007193,GO:0007218
ENSMUSG00000044041	0	0	0	0	0	0	0.05	0	Krt13	chr11	protein_coding	keratin 13	keratin 13	8	GO:0005198,GO:0005515,GO:0005634,GO:0005882,GO:0007010,GO:0045095,GO:0045111,GO:0070062
ENSMUSG00000044056	0	0	0.07	0.16	0	0.04	0.14	0.19	Efcab9	chr11	protein_coding	EF-hand calcium binding domain 9	EF-hand calcium binding domain 9	4	GO:0003674,GO:0005509,GO:0005575,GO:0008150
ENSMUSG00000044177	0	0	0	0.06	0.01	0.07	0.02	0	Wfikkn2	chr11	protein_coding	WAP, follistatin/kazal, immunoglobulin, kunitz and netrin domain containing 2	WAP, follistatin/kazal, immunoglobulin, kunitz and netrin domain containing 2	13	GO:0001501,GO:0004857,GO:0004867,GO:0005515,GO:0005576,GO:0007179,GO:0008191,GO:0010466,GO:0030414,GO:0032091,GO:0043392,GO:0048747,GO:0060021
ENSMUSG00000044751	0	0	0	0.06	0	0	0	0	Gm12231	chr11	processed_pseudogene	predicted gene 12231	--	--	--
ENSMUSG00000044966	0	0.06	0.02	0	0	0	0	0	Fbxo48	chr11	protein_coding	F-box protein 48	F-box protein 48	3	GO:0003674,GO:0005575,GO:0008150
ENSMUSG00000045007	0	0.02	0.22	0.05	0.08	0	0.11	0.03	Tubg2	chr11	protein_coding	tubulin, gamma 2	tubulin, gamma 2	17	GO:0000166,GO:0000242,GO:0000930,GO:0003924,GO:0005525,GO:0005737,GO:0005813,GO:0005856,GO:0005874,GO:0005876,GO:0005881,GO:0006184,GO:0007017,GO:0007020,GO:0031122,GO:0043234,GO:0051258
ENSMUSG00000045065	0	0.03	0	0	0	0	0	0	9930022D16Rik	chr11	protein_coding	RIKEN cDNA 9930022D16 gene	--	--	--
ENSMUSG00000045075	0	0.06	0.03	0	0.02	0.05	0.08	0.03	Gm9796	chr11	lincRNA	predicted gene 9796	--	--	--
ENSMUSG00000045109	0	0	0	0.04	0	0	0	0	Krtap4-7	chr11	protein_coding	keratin associated protein 4-7	--	--	--
ENSMUSG00000045421	0	0	0	0	0	0	0	0.06	Olfr1390	chr11	protein_coding	olfactory receptor 1390	--	--	--
ENSMUSG00000045877	0	0.04	0	0	0	0.02	0	0	4933415A04Rik	chr11	protein_coding	RIKEN cDNA 4933415A04 gene	--	--	--
ENSMUSG00000045915	0	0	0	0.03	0.03	0	0.05	0	Ccdc42	chr11	protein_coding	coiled-coil domain containing 42	coiled-coil domain containing 42	3	GO:0003674,GO:0005575,GO:0008150
ENSMUSG00000046490	0	0.03	0.06	0	0.03	0.04	0.07	0.04	Rnf222	chr11	protein_coding	ring finger protein 222	ring finger protein 222	7	GO:0003674,GO:0005575,GO:0008150,GO:0008270,GO:0016020,GO:0016021,GO:0046872
ENSMUSG00000046634	0	0.02	0	0	0.02	0	0	0	Pkd1l1	chr11	protein_coding	polycystic kidney disease 1 like 1	polycystic kidney disease 1 like 1	17	GO:0003127,GO:0005262,GO:0005515,GO:0005886,GO:0005929,GO:0006810,GO:0006811,GO:0006816,GO:0016020,GO:0016021,GO:0031513,GO:0034704,GO:0042995,GO:0050982,GO:0060972,GO:0070588,GO:0070986
ENSMUSG00000046974	0	0	0.08	0	0	0	0	0	BC053393	chr11	protein_coding	cDNA sequence BC053393	--	--	--
ENSMUSG00000047205	0	0	0.01	0.07	0.01	0.06	0.03	0.01	Dusp18	chr11	protein_coding	dual specificity phosphatase 18	dual specificity phosphatase 18	21	GO:0004721,GO:0004725,GO:0005634,GO:0005737,GO:0005739,GO:0005743,GO:0005758,GO:0006470,GO:0006612,GO:0006626,GO:0008138,GO:0016020,GO:0016311,GO:0016787,GO:0016791,GO:0017017,GO:0031304,GO:0031314,GO:0033365,GO:0035335,GO:0046677
ENSMUSG00000048013	0	0	0	0.05	0	0	0	0	Krt35	chr11	protein_coding	keratin 35	keratin 35	3	GO:0005198,GO:0005615,GO:0005882
ENSMUSG00000048834	0	0	0	0	0	0.01	0	0	Vstm2a	chr11	protein_coding	V-set and transmembrane domain containing 2A	V-set and transmembrane domain containing 2A	4	GO:0003674,GO:0005575,GO:0005576,GO:0008150
ENSMUSG00000048919	0	0.07	0	0	0	0	0	0	Olfr223	chr11	protein_coding	olfactory receptor 223	--	--	--
ENSMUSG00000049336	0	0	0	0.01	0	0	0	0	Tenm2	chr11	protein_coding	teneurin transmembrane protein 2	--	--	--
ENSMUSG00000049427	0	0	0	0.06	0	0	0	0	Gm9837	chr11	protein_coding	predicted gene 9837	--	--	--
ENSMUSG00000049506	0	0.01	0	0	0	0	0	0	Sppl2c	chr11	protein_coding	signal peptide peptidase 2C	--	--	--
ENSMUSG00000050343	0	0.04	0	0	0	0	0	0	Olfr1378	chr11	protein_coding	olfactory receptor 1378	--	--	--
ENSMUSG00000050567	0	0	0	0	0	0.02	0	0.03	Maml1	chr11	protein_coding	mastermind like 1 (Drosophila)	mastermind like 1 (Drosophila)	15	GO:0002193,GO:0003713,GO:0005634,GO:0006351,GO:0006355,GO:0006468,GO:0007219,GO:0010831,GO:0016607,GO:0019901,GO:0042605,GO:0043231,GO:0045944,GO:0051149,GO:0060928
ENSMUSG00000050675	0	0	0	0	0.02	0.02	0	0.02	Gp1ba	chr11	protein_coding	glycoprotein 1b, alpha polypeptide	glycoprotein 1b, alpha polypeptide	10	GO:0000902,GO:0005886,GO:0005887,GO:0007155,GO:0007596,GO:0007599,GO:0016020,GO:0016021,GO:0031362,GO:0042730
ENSMUSG00000050944	0	0.06	0.02	0.02	0	0.01	0	0.01	Efcab5	chr11	protein_coding	EF-hand calcium binding domain 5	EF-hand calcium binding domain 5	5	GO:0003674,GO:0005509,GO:0005575,GO:0008150,GO:0046872
ENSMUSG00000051617	0	0.01	0	0.02	0	0	0	0.01	Krt9	chr11	protein_coding	keratin 9	keratin 9	5	GO:0005198,GO:0005882,GO:0007283,GO:0045095,GO:0048471
ENSMUSG00000051832	0	0.02	0	0	0	0	0	0	E230016K23Rik	chr11	processed_transcript	RIKEN cDNA E230016K23 gene	RIKEN cDNA E230016K23 gene	3	GO:0003674,GO:0005575,GO:0008150
ENSMUSG00000052234	0	0.04	0	0.02	0	0	0	0.02	Epx	chr11	protein_coding	eosinophil peroxidase	eosinophil peroxidase	12	GO:0002215,GO:0004601,GO:0006979,GO:0016491,GO:0020037,GO:0032693,GO:0032714,GO:0032753,GO:0042744,GO:0046872,GO:0055114,GO:0072677
ENSMUSG00000052373	0	0.02	0	0.01	0.02	0.01	0	0.01	Mpp3	chr11	protein_coding	membrane protein, palmitoylated 3 (MAGUK p55 subfamily member 3)	membrane protein, palmitoylated 3 (MAGUK p55 subfamily member 3)	4	GO:0016301,GO:0016310,GO:0016740,GO:0030165
ENSMUSG00000053654	0	0.02	0	0	0	0	0	0	Krt42	chr11	protein_coding	keratin 42	keratin 42	4	GO:0005198,GO:0005737,GO:0005882,GO:0008150
ENSMUSG00000053783	0	0	0	0.13	0	0	0.16	0.06	1700016K19Rik	chr11	protein_coding	RIKEN cDNA 1700016K19 gene	RIKEN cDNA 1700016K19 gene	3	GO:0003674,GO:0005575,GO:0008150
ENSMUSG00000054418	0	0	0	0.05	0	0.02	0	0	2900041M22Rik	chr11	processed_transcript	RIKEN cDNA 2900041M22 gene	RIKEN cDNA 2900041M22 gene	3	GO:0003674,GO:0005575,GO:0008150
ENSMUSG00000054450	0	0.04	0	0	0	0	0	0	Gm9945	chr11	protein_coding	predicted gene 9945	--	--	--
ENSMUSG00000055045	0	0	0.02	0.01	0	0	0	0.02	Gm11190	chr11	lincRNA	predicted gene 11190	--	--	--
ENSMUSG00000055134	0	0.02	0	0.02	0	0	0	0	9130017K11Rik	chr11	processed_transcript	RIKEN cDNA 9130017K11 gene	--	--	--
ENSMUSG00000055775	0	0.01	0	0	0	0.01	0	0.01	Myh8	chr11	protein_coding	myosin, heavy polypeptide 8, skeletal muscle, perinatal	myosin, heavy polypeptide 8, skeletal muscle, perinatal	13	GO:0000146,GO:0000166,GO:0003009,GO:0003774,GO:0003779,GO:0005515,GO:0005524,GO:0005737,GO:0006200,GO:0016459,GO:0016887,GO:0030049,GO:0032982
ENSMUSG00000056032	0	0.6	0	0.39	0.53	0	0.19	0.33	BC018473	chr11	antisense	cDNA sequence BC018473	--	--	--
ENSMUSG00000056328	0	0.01	0.01	17.86	0	28.38	0.01	0	Myh1	chr11	protein_coding	myosin, heavy polypeptide 1, skeletal muscle, adult	myosin, heavy polypeptide 1, skeletal muscle, adult	12	GO:0000166,GO:0003774,GO:0003779,GO:0005516,GO:0005524,GO:0005737,GO:0005859,GO:0006936,GO:0014704,GO:0016459,GO:0031672,GO:0032982
ENSMUSG00000056427	0	0.01	0.04	0.04	0.01	0.09	0.42	0.26	Slit3	chr11	protein_coding	slit homolog 3 (Drosophila)	slit homolog 3 (Drosophila)	19	GO:0005102,GO:0005509,GO:0005576,GO:0005615,GO:0005739,GO:0007275,GO:0007399,GO:0007411,GO:0008285,GO:0009887,GO:0010629,GO:0016020,GO:0030154,GO:0030308,GO:0035385,GO:0048495,GO:0048846,GO:0050919,GO:0070100
ENSMUSG00000056648	0	0.05	0	0.09	0.04	0.02	0	0.02	Hoxb8	chr11	protein_coding	homeobox B8	homeobox B8	16	GO:0000976,GO:0003677,GO:0003700,GO:0005634,GO:0006351,GO:0006355,GO:0007275,GO:0007625,GO:0008344,GO:0009952,GO:0019233,GO:0021516,GO:0043565,GO:0045638,GO:0048704,GO:0048705
ENSMUSG00000056895	0	0	0	0	0.08	0.07	0	0	Hist3h2ba	chr11	protein_coding	histone cluster 3, H2ba	histone cluster 3, H2ba	8	GO:0000786,GO:0003677,GO:0005634,GO:0005694,GO:0006334,GO:0008150,GO:0046982,GO:0070062
ENSMUSG00000057003	0	0	0	18.29	0	17.53	0	0	Myh4	chr11	protein_coding	myosin, heavy polypeptide 4, skeletal muscle	myosin, heavy polypeptide 4, skeletal muscle	12	GO:0000166,GO:0003725,GO:0003774,GO:0003779,GO:0005516,GO:0005524,GO:0005737,GO:0006936,GO:0014823,GO:0016459,GO:0030016,GO:0032982
ENSMUSG00000057050	0	0	0	0.04	0	0	0	0	Olfr397	chr11	protein_coding	olfactory receptor 397	--	--	--
ENSMUSG00000057534	0	0.04	0	0.05	0	0	0	0	Gm15698	chr11	protein_coding	predicted gene 15698	--	--	--
ENSMUSG00000058755	0	0.06	0	0	0	0	0	0.03	Osm	chr11	protein_coding	oncostatin M	oncostatin M	22	GO:0005125,GO:0005147,GO:0005576,GO:0005615,GO:0005900,GO:0006955,GO:0007422,GO:0008083,GO:0008284,GO:0009408,GO:0033138,GO:0040008,GO:0042503,GO:0042506,GO:0042508,GO:0043410,GO:0045835,GO:0045944,GO:0046888,GO:0048266,GO:0050731,GO:2001235
ENSMUSG00000058809	0	0.02	0.02	0.05	0	0	0	0.05	Hspd1-ps3	chr11	processed_pseudogene	heat shock protein 1 (chaperonin), pseudogene 3	--	--	--
ENSMUSG00000059610	0	0.19	0.16	0	0.1	0.07	0.27	0.06	Olfr222	chr11	protein_coding	olfactory receptor 222	--	--	--
ENSMUSG00000060180	0	0	0	0	0	0	0.01	0	Myh13	chr11	protein_coding	myosin, heavy polypeptide 13, skeletal muscle	--	--	--
ENSMUSG00000061462	0	0	0	0.14	0	0.3	0	0	Obscn	chr11	protein_coding	obscurin, cytoskeletal calmodulin and titin-interacting RhoGEF	obscurin, cytoskeletal calmodulin and titin-interacting RhoGEF	21	GO:0000166,GO:0004672,GO:0004674,GO:0004713,GO:0005089,GO:0005516,GO:0005524,GO:0005863,GO:0006468,GO:0007275,GO:0016301,GO:0016310,GO:0016740,GO:0016772,GO:0030017,GO:0030018,GO:0030154,GO:0030506,GO:0031430,GO:0031432,GO:0035023
ENSMUSG00000062511	0	0	0.05	0	0	0	0.05	0	4930512M02Rik	chr11	protein_coding	RIKEN cDNA 4930512M02 gene	--	--	--
ENSMUSG00000063109	0	0.06	0.04	0.02	0	0.04	0	0	Dgkeos	chr11	antisense	diacylglycerol kinase, epsilon, opposite strand	--	--	--
ENSMUSG00000064057	0	0	0	0	0	0	0.13	0.24	Scgb3a1	chr11	protein_coding	secretoglobin, family 3A, member 1	secretoglobin, family 3A, member 1	6	GO:0003674,GO:0005125,GO:0005576,GO:0005615,GO:0008150,GO:0070062
ENSMUSG00000064899	0	0.26	0	2.1	0.37	0.16	0.28	0	Snord118	chr11	snoRNA	small nucleolar RNA, C/D box 118	--	--	--
ENSMUSG00000065489	0	0	0	0	0	0	0	0.51	Mir365-2	chr11	miRNA	microRNA 365-2	--	--	--
ENSMUSG00000065944	0	0	0	0.21	0	0.11	0	0	Rnu2-10	chr11	snRNA	U2 small nuclear RNA 10	--	--	--
ENSMUSG00000069607	0	0	0.05	0	0	0	0	0	Cd300lh	chr11	protein_coding	CD300 antigen like family member H	CD300 antigen like family member H	9	GO:0002376,GO:0005515,GO:0005764,GO:0005768,GO:0005886,GO:0016020,GO:0016021,GO:0031398,GO:0034165
ENSMUSG00000069609	0	0	0	0	0	0	0	0.03	Gm11710	chr11	protein_coding	predicted gene 11710	--	--	--
ENSMUSG00000069785	0	0	0	0	0	0.11	0	0	Gm11444	chr11	protein_coding	predicted gene 11444	--	--	--
ENSMUSG00000069823	0	0	0	0	0	0	0	0.02	Olfr1	chr11	protein_coding	olfactory receptor 1	olfactory receptor 1	11	GO:0004871,GO:0004930,GO:0004984,GO:0005886,GO:0007165,GO:0007186,GO:0007608,GO:0016020,GO:0016021,GO:0050896,GO:0050911
ENSMUSG00000069873	0	0	0	0	0	0.08	0	0	4930438A08Rik	chr11	protein_coding	RIKEN cDNA 4930438A08 gene	--	--	--
ENSMUSG00000069899	0	0	0	0	0	0	0	0.03	Gm12166	chr11	protein_coding	predicted gene 12166	--	--	--
ENSMUSG00000070337	0	0	0	0	0	0	0	0.01	Gpr179	chr11	protein_coding	G protein-coupled receptor 179	--	--	--
ENSMUSG00000070380	0	0	0	0	0.05	0	0	0	Olfr401	chr11	protein_coding	olfactory receptor 401	--	--	--
ENSMUSG00000070388	0	0	0	0	0	0.02	0	0.02	Fbxo39	chr11	protein_coding	F-box protein 39	F-box protein 39	3	GO:0003674,GO:0005575,GO:0008150
ENSMUSG00000072768	0	0	0	0	0	0	0.07	0	Gm10418	chr11	pseudogene	predicted gene 10418	--	--	--
ENSMUSG00000072898	0	0	0	0	0.21	0	0	0	Gm10434	chr11	pseudogene	predicted gene 10434	--	--	--
ENSMUSG00000072982	0	0.12	0	0	0	0	0	0	9230009I02Rik	chr11	lincRNA	RIKEN cDNA 9230009I02 gene	--	--	--
ENSMUSG00000073073	0	0	0	0	0.07	0.08	0	0	Gm8098	chr11	processed_transcript	predicted gene 8098	--	--	--
ENSMUSG00000075437	0	0.04	0	0	0	0.02	0	0.03	Gm11681	chr11	lincRNA	predicted gene 11681	--	--	--
ENSMUSG00000075570	0	0.01	0	0	0	0	0	0	Krt26	chr11	protein_coding	keratin 26	keratin 26	3	GO:0005198,GO:0005882,GO:0008150
ENSMUSG00000075586	0	0	0	0.06	0	0	0	0	Gm11529	chr11	processed_transcript	predicted gene 11529	predicted gene 11529	3	GO:0003674,GO:0005575,GO:0008150
ENSMUSG00000075611	0	0	0.1	0.32	0	0.22	0	0	Gm11545	chr11	unprocessed_pseudogene	predicted gene 11545	--	--	--
ENSMUSG00000076337	0	0	0.39	0	0	0	0	0	Gm24714	chr11	miRNA	predicted gene, 24714	--	--	--
ENSMUSG00000077836	0	0	0	0.48	0	0	0	0	Gm26052	chr11	miRNA	predicted gene, 26052	--	--	--
ENSMUSG00000078134	0	0	0	0	0	0.06	0	0.02	Gm12355	chr11	protein_coding	predicted gene 12355	--	--	--
ENSMUSG00000078154	0	0	0	0	0.04	0	0.06	0	Gm12184	chr11	protein_coding	predicted gene 12184	--	--	--
ENSMUSG00000078586	0	0	0	0	0.06	0	0	0	Gm11735	chr11	unprocessed_pseudogene	predicted gene 11735	--	--	--
ENSMUSG00000078632	0	0	0	0.01	0	0	0	0	Lrrc37a	chr11	protein_coding	leucine rich repeat containing 37A	--	--	--
ENSMUSG00000078653	0	0.03	0	0	0	0	0.03	0	Cntd1	chr11	protein_coding	cyclin N-terminal domain containing 1	cyclin N-terminal domain containing 1	3	GO:0003674,GO:0005575,GO:0008150
ENSMUSG00000078706	0	0	0	0	0	0.02	0	0	Gm53	chr11	lincRNA	predicted gene 53	--	--	--
ENSMUSG00000080738	0	0.15	0	0	0	0	0	0.12	Mup-ps22	chr11	processed_pseudogene	major urinary protein, pseudogene 22	--	--	--
ENSMUSG00000080776	0	0	0.05	0.05	0	0.03	0	0	Gm12174	chr11	processed_pseudogene	predicted gene 12174	--	--	--
ENSMUSG00000080814	0	0.07	0.07	0	0	0	0	0	Gm12314	chr11	processed_pseudogene	predicted gene 12314	--	--	--
ENSMUSG00000081287	0	0	0	0	0	0	0	0.04	Olfr333-ps1	chr11	processed_pseudogene	olfactory receptor 333, pseudogene 1	--	--	--
ENSMUSG00000081332	0	0.43	0	0.09	0	0.02	0	0	Gm12664	chr11	processed_pseudogene	predicted gene 12664	--	--	--
ENSMUSG00000081342	0	0.06	0	0	0	0	0	0	Gm11434	chr11	processed_pseudogene	predicted gene 11434	--	--	--
ENSMUSG00000081363	0	0	0	0	0	0	0	0.05	Gm11500	chr11	processed_pseudogene	predicted gene 11500	--	--	--
ENSMUSG00000081455	0	0.06	0	0.25	0	0.07	0.18	0.09	Hmgb1-ps3	chr11	processed_pseudogene	high mobility group box 1, pseudogene 3	--	--	--
ENSMUSG00000081600	0	0	0	0	0.1	0	0	0	Gm12286	chr11	processed_pseudogene	predicted gene 12286	--	--	--
ENSMUSG00000081632	0	0	0.16	0	0	0	0	0	Gm11443	chr11	processed_pseudogene	predicted gene 11443	--	--	--
ENSMUSG00000081675	0	0	0	0.05	0	0	0	0.14	Gm12712	chr11	processed_pseudogene	predicted gene 12712	--	--	--
ENSMUSG00000081695	0	0	0	0.14	0	0	0	0	Rpsa-ps5	chr11	processed_pseudogene	ribosomal protein SA, pseudogene 5	--	--	--
ENSMUSG00000081698	0	0.04	0	0	0	0	0	0	Gm12329	chr11	processed_pseudogene	predicted gene 12329	--	--	--
ENSMUSG00000081934	0	0	0	0	0	0.06	0	0	Gm12193	chr11	processed_pseudogene	predicted gene 12193	--	--	--
ENSMUSG00000081965	0	0.02	0	0	0	0.02	0	0.06	Gm11620	chr11	processed_pseudogene	predicted gene 11620	--	--	--
ENSMUSG00000082074	0	0	0	0.02	0	0	0	0	Gm12661	chr11	processed_pseudogene	predicted gene 12661	--	--	--
ENSMUSG00000082294	0	0	0	0	0	0.03	0	0	Gm12072	chr11	processed_pseudogene	predicted gene 12072	--	--	--
ENSMUSG00000082338	0	0	0	0	0	0.02	0	0	Gm12327	chr11	unprocessed_pseudogene	predicted gene 12327	--	--	--
ENSMUSG00000082390	0	0	0	0	0	0.02	0	0	Gm12136	chr11	processed_pseudogene	predicted gene 12136	--	--	--
ENSMUSG00000082454	0	0	0	0	0	0	0	0.02	Gm12183	chr11	processed_pseudogene	predicted gene 12183	--	--	--
ENSMUSG00000082510	0	0	0	0.04	0	0	0	0	Gm11793	chr11	processed_pseudogene	predicted gene 11793	--	--	--
ENSMUSG00000082544	0	0.15	0	0	0	0	0	0	Gm11667	chr11	processed_pseudogene	predicted gene 11667	--	--	--
ENSMUSG00000082726	0	0	0	0	0.24	0.05	0	0.07	Gm11424	chr11	processed_pseudogene	predicted gene 11424	--	--	--
ENSMUSG00000082900	0	0	0	0	0	0.02	0	0	Gm11557	chr11	processed_pseudogene	predicted gene 11557	--	--	--
ENSMUSG00000082945	0	0	0	0	0	0.11	0	0	Gm11540	chr11	unprocessed_pseudogene	predicted gene 11540	--	--	--
ENSMUSG00000083016	0	0.07	0	0.25	0.1	0	0	0	Gm12618	chr11	processed_pseudogene	predicted gene 12618	--	--	--
ENSMUSG00000083075	0	0	0	0	0	0.02	0	0	Gm11980	chr11	processed_pseudogene	predicted gene 11980	--	--	--
ENSMUSG00000083142	0	0.06	0	0	0	0	0	0	Gm12288	chr11	processed_pseudogene	predicted gene 12288	--	--	--
ENSMUSG00000083159	0	0	0	0	0	0	0.06	0	Gm12180	chr11	processed_pseudogene	predicted gene 12180	--	--	--
ENSMUSG00000083171	0	0	0	0	0	0	0	0.04	Gm12321	chr11	processed_pseudogene	predicted gene 12321	--	--	--
ENSMUSG00000083176	0	0	0	0	0	0.3	0	0	D11Bhm181e	chr11	processed_pseudogene	DNA segment, Chr 11, Boehm 181, expressed	--	--	--
ENSMUSG00000083201	0	0	0	0	0	0.01	0	0	Gm12080	chr11	processed_pseudogene	predicted gene 12080	--	--	--
ENSMUSG00000083292	0	0.04	0	0	0	0	0	0	Gm12010	chr11	processed_pseudogene	predicted gene 12010	--	--	--
ENSMUSG00000083337	0	0.25	0	0	0	0	0	0	Gm11539	chr11	processed_pseudogene	predicted gene 11539	--	--	--
ENSMUSG00000083580	0	0.04	0	0	0	0	0	0.03	Rpsa-ps3	chr11	processed_pseudogene	ribosomal protein SA, pseudogene 3	--	--	--
ENSMUSG00000083705	0	0	0	0	0.07	0.09	0	0	Gm8624	chr11	transcribed_processed_pseudogene	predicted gene 8624	--	--	--
ENSMUSG00000083748	0	0.03	0	0	0	0	0	0	Gm11662	chr11	processed_pseudogene	predicted gene 11662	--	--	--
ENSMUSG00000083838	0	0	0	0	0.13	0	0	0	Gm11957	chr11	processed_pseudogene	predicted gene 11957	--	--	--
ENSMUSG00000083859	0	0.03	0	0.11	0	0.08	0	0	Gm12003	chr11	processed_pseudogene	predicted gene 12003	--	--	--
ENSMUSG00000083954	0	0	0	0	0	0	0	0.04	Gm12179	chr11	processed_pseudogene	predicted gene 12179	--	--	--
ENSMUSG00000084135	0	0.13	0	0	0	0	0	0	Pom121l12	chr11	processed_pseudogene	POM121 membrane glycoprotein-like 12	--	--	--
ENSMUSG00000084146	0	0	0	0.21	0.1	0	0	0.06	Gm12104	chr11	processed_pseudogene	predicted gene 12104	--	--	--
ENSMUSG00000084224	0	0	0	0	0.12	0	0	0.14	Gm12337	chr11	processed_pseudogene	predicted gene 12337	--	--	--
ENSMUSG00000084375	0	0.06	0	0.14	0	0	0	0	Gm11637	chr11	processed_pseudogene	predicted gene 11637	--	--	--
ENSMUSG00000084401	0	0.05	0	0	0	0	0	0	Gm12586	chr11	unprocessed_pseudogene	predicted gene 12586	--	--	--
ENSMUSG00000084766	0	0	0	0	0	0.03	0	0	Gm12714	chr11	lincRNA	predicted gene 12714	--	--	--
ENSMUSG00000084773	0	0	0	0	0	0.01	0	0	Gm12159	chr11	lincRNA	predicted gene 12159	--	--	--
ENSMUSG00000084822	0	0	0	0	0	0.02	0	0	Myadml2os	chr11	antisense	myeloid-associated differentiation marker-like 2, opposite strand	--	--	--
ENSMUSG00000084844	0	0.02	0.02	0.01	0	0.05	0	0.01	Hoxb3os	chr11	antisense	homeobox B3 and homeobox B2, opposite strand	--	--	--
ENSMUSG00000084850	0	0.06	0	0	0	0	0	0	Gm12092	chr11	lincRNA	predicted gene 12092	--	--	--
ENSMUSG00000084853	0	0	0	0	0	0.13	0	0	Gm11791	chr11	lincRNA	predicted gene 11791	--	--	--
ENSMUSG00000084890	0	0	0	0.01	0	0	0	0.02	A830036E02Rik	chr11	antisense	RIKEN cDNA A830036E02 gene	--	--	--
ENSMUSG00000084905	0	0.07	0	0.32	0	0.25	0	0.17	Gm12081	chr11	antisense	predicted gene 12081	--	--	--
ENSMUSG00000084967	0	0	0	0	0	0	0	0.01	Gm12296	chr11	processed_transcript	predicted gene 12296	--	--	--
ENSMUSG00000084969	0	0	0	0	0	0	0.09	0	Gm11205	chr11	lincRNA	predicted gene 11205	--	--	--
ENSMUSG00000084980	0	0.04	0	0.02	0	0.04	0	0.03	Slc36a1os	chr11	antisense	solute carrier family 36 (proton/amino acid symporter), member 1, opposite strand	--	--	--
ENSMUSG00000085035	0	0	0	0.06	0	0	0	0	Gm12031	chr11	lincRNA	predicted gene 12031	--	--	--
ENSMUSG00000085051	0	0.07	0	0	0	0	0	0	Gm11542	chr11	processed_transcript	predicted gene 11542	--	--	--
ENSMUSG00000085126	0	0	0	0	0	0	0.06	0.18	Gm12589	chr11	lincRNA	predicted gene 12589	--	--	--
ENSMUSG00000085143	0	0	0.12	0	0	0	0	0	Gm11520	chr11	antisense	predicted gene 11520	--	--	--
ENSMUSG00000085152	0	0	0.13	0.14	0.17	0	0	0.15	Gm11496	chr11	lincRNA	predicted gene 11496	--	--	--
ENSMUSG00000085167	0	0	0	0	0	0.12	0	0	Gm12063	chr11	lincRNA	predicted gene 12063	--	--	--
ENSMUSG00000085242	0	0	0	0	0	0	0	0.04	Gm11537	chr11	antisense	predicted gene 11537	--	--	--
ENSMUSG00000085260	0	0	0	0	0.37	0	0	0	Med9os	chr11	antisense	mediator complex subunit 9, opposite strand	--	--	--
ENSMUSG00000085262	0	0	0	0	0	0.18	0	0.06	Gm11574	chr11	processed_transcript	predicted gene 11574	--	--	--
ENSMUSG00000085301	0	0	0	0.06	0	0	0	0	Gm12132	chr11	lincRNA	predicted gene 12132	--	--	--
ENSMUSG00000085310	0	0	0	0	0	0.06	0	0	Gm11491	chr11	antisense	predicted gene 11491	--	--	--
ENSMUSG00000085359	0	0.44	0	0.13	0	0	0	0.09	Gm12336	chr11	lincRNA	predicted gene 12336	--	--	--
ENSMUSG00000085415	0	0.32	0.05	0.36	0.31	0.19	0.48	0.69	Gm12060	chr11	processed_transcript	predicted gene 12060	--	--	--
ENSMUSG00000085419	0	0	0	0	0	0.03	0	0	Gm11734	chr11	lincRNA	predicted gene 11734	--	--	--
ENSMUSG00000085421	0	0.03	0.03	0.02	0	0	0	0	4732490B19Rik	chr11	lincRNA	RIKEN cDNA 4732490B19 gene	--	--	--
ENSMUSG00000085434	0	0	0	0	0	0	0	0.02	Gm11725	chr11	antisense	predicted gene 11725	--	--	--
ENSMUSG00000085452	0	0	0	0.03	0	0	0	0	4930554G24Rik	chr11	lincRNA	RIKEN cDNA 4930554G24 gene	--	--	--
ENSMUSG00000085453	0	0	0	0.01	0	0	0	0	Gm12018	chr11	lincRNA	predicted gene 12018	--	--	--
ENSMUSG00000085510	0	0.06	0	0	0	0	0	0	Gm12082	chr11	lincRNA	predicted gene 12082	--	--	--
ENSMUSG00000085564	0	0	0.09	0	0	0.06	0	0.03	Gm12198	chr11	processed_transcript	predicted gene 12198	--	--	--
ENSMUSG00000085578	0	0	0	0	0	0	0	0.19	Gm11527	chr11	lincRNA	predicted gene 11527	--	--	--
ENSMUSG00000085609	0	0	0	0.09	0	0	0	0	1700016P03Rik	chr11	processed_transcript	RIKEN cDNA 1700016P03 gene	--	--	--
ENSMUSG00000085645	0	0.12	0	0	0	0	0	0	Hoxb5os	chr11	antisense	homeobox B5 and homeobox B6, opposite strand	--	--	--
ENSMUSG00000085675	0	0	0	0.06	0	0.02	0	0.02	Gm12022	chr11	lincRNA	predicted gene 12022	--	--	--
ENSMUSG00000085733	0	0	0	0	0	0	0	0.03	Arhgap27os1	chr11	antisense	Rho GTPase activating protein 27, opposite strand 1	--	--	--
ENSMUSG00000085743	0	0	0	0	0	0.02	0	0.03	8430419K02Rik	chr11	processed_transcript	RIKEN cDNA 8430419K02 gene	--	--	--
ENSMUSG00000085747	0	0	0	0	0	0.01	0	0	Slc13a2os	chr11	antisense	solute carrier family 13 (sodium-dependent dicarboxylate transporter), member 2, opposite strand	--	--	--
ENSMUSG00000085748	0	0.04	0	0	0	0	0	0.04	Gm12280	chr11	antisense	predicted gene 12280	--	--	--
ENSMUSG00000085926	0	0	0	0.02	0	0	0	0	Gm12299	chr11	processed_transcript	predicted gene 12299	--	--	--
ENSMUSG00000085937	0	0.03	0	0	0	0	0	0	Ccdc42os	chr11	antisense	coiled-coil domain containing 42, opposite strand	--	--	--
ENSMUSG00000085940	0	0	0	0	0	0.02	0	0	4930405D11Rik	chr11	lincRNA	RIKEN cDNA 4930405D11 gene	--	--	--
ENSMUSG00000085952	0	0	0.26	0.13	0	0	0.04	0	Gm12315	chr11	lincRNA	predicted gene 12315	--	--	--
ENSMUSG00000086015	0	0	0	0.19	0	0.02	0.09	0.11	4833417C18Rik	chr11	processed_transcript	RIKEN cDNA 4833417C18 gene	--	--	--
ENSMUSG00000086063	0	0	0	0	0	0	0.06	0	Gm12257	chr11	antisense	predicted gene 12257	--	--	--
ENSMUSG00000086105	0	0	0	0.05	0	0	0	0	Gm11636	chr11	lincRNA	predicted gene 11636	--	--	--
ENSMUSG00000086193	0	0	0	0	0	0.05	0	0	Gm11508	chr11	antisense	predicted gene 11508	--	--	--
ENSMUSG00000086366	0	0	0	0	0	0.08	0	0.05	1700061J23Rik	chr11	lincRNA	RIKEN cDNA 1700061J23 gene	--	--	--
ENSMUSG00000086395	0	0	0	0.01	0	0	0.01	0	A630014C17Rik	chr11	antisense	RIKEN cDNA A630014C17 gene	--	--	--
ENSMUSG00000086459	0	0	0.05	0	0	0	0	0	1700030C12Rik	chr11	processed_transcript	RIKEN cDNA 1700030C12 gene	--	--	--
ENSMUSG00000086501	0	0.05	0	0	0	0	0	0	4930597A21Rik	chr11	lincRNA	RIKEN cDNA 4930597A21 gene	--	--	--
ENSMUSG00000086514	0	0	0	0	0	0	0	0.03	Gm11747	chr11	antisense	predicted gene 11747	--	--	--
ENSMUSG00000086552	0	0	0	0	0.06	0	0	0.02	A730090H04Rik	chr11	antisense	RIKEN cDNA A730090H04 gene	--	--	--
ENSMUSG00000086666	0	0.05	0	0.06	0	0.03	0.1	0	Gm12249	chr11	lincRNA	predicted gene 12249	--	--	--
ENSMUSG00000086677	0	0	0	0.08	0	0	0	0	Tvp23bos	chr11	antisense	trans-golgi network vesicle protein 23B, opposite strand	--	--	--
ENSMUSG00000086680	0	0	0	0	0	0.03	0	0	Gm11592	chr11	antisense	predicted gene 11592	--	--	--
ENSMUSG00000086684	0	0.18	0	0.2	0	0	0	0.21	Gm12590	chr11	lincRNA	predicted gene 12590	--	--	--
ENSMUSG00000086707	0	0.2	0.07	0.08	0	0.04	0.07	0	Gm12088	chr11	lincRNA	predicted gene 12088	--	--	--
ENSMUSG00000086752	0	0	0	0	0	0.01	0	0.01	Gm11674	chr11	lincRNA	predicted gene 11674	--	--	--
ENSMUSG00000086794	0	0.4	0.18	0.55	0	0.29	0	0.13	Gm11642	chr11	processed_transcript	predicted gene 11642	--	--	--
ENSMUSG00000086839	0	0	0	0.09	0	0	0	0	Gm11973	chr11	antisense	predicted gene 11973	--	--	--
ENSMUSG00000086851	0	0.02	0	0	0	0	0	0.04	A430108G06Rik	chr11	processed_transcript	RIKEN cDNA A430108G06 gene	--	--	--
ENSMUSG00000086909	0	0.02	0	0	0	0	0	0	Gm4926	chr11	lincRNA	predicted gene 4926	--	--	--
ENSMUSG00000086943	0	0.03	0	0	0	0	0	0	4732414G09Rik	chr11	lincRNA	RIKEN cDNA 4732414G09 gene	--	--	--
ENSMUSG00000087050	0	0	0	0	0	0	0.02	0	Dhrs13os	chr11	antisense	dehydrogenase/reductase (SDR family) member 13, opposite strand	--	--	--
ENSMUSG00000087060	0	0.12	0.18	0.24	0	0.12	0.05	0.06	Eldr	chr11	processed_transcript	Egfr long non-coding downstream RNA	--	--	--
ENSMUSG00000087067	0	0	0	0	0	0	0.01	0	Gm11532	chr11	processed_transcript	predicted gene 11532	--	--	--
ENSMUSG00000087116	0	0	0	0.02	0	0	0	0	Gm12324	chr11	lincRNA	predicted gene 12324	--	--	--
ENSMUSG00000087117	0	0.04	0	0	0	0	0	0	Gm11523	chr11	processed_transcript	predicted gene 11523	--	--	--
ENSMUSG00000087145	0	0.07	0	0	0	0	0	0	Gm12665	chr11	lincRNA	predicted gene 12665	--	--	--
ENSMUSG00000087211	0	0	0	0	0	0	0	0.1	Lhx1os	chr11	lincRNA	LIM homeobox 1, opposite strand	--	--	--
ENSMUSG00000087330	0	0.05	0.11	0.12	0.22	0	0.11	0.17	Bloodlinc	chr11	antisense	Bloodlinc, erythroid developmental long intergenic non-protein coding transcript	--	--	--
ENSMUSG00000087338	0	0.04	0	0	0	0.03	0	0.07	Scpep1os	chr11	antisense	serine carboxypeptidase 1, opposite strand	--	--	--
ENSMUSG00000087373	0	0	0	0	0	0	0	0.02	Gm15892	chr11	lincRNA	predicted gene 15892	--	--	--
ENSMUSG00000087388	0	0.01	0	0.03	0	0.01	0	0.01	Gm12128	chr11	lincRNA	predicted gene 12128	--	--	--
ENSMUSG00000087410	0	0.01	0	0.09	0	0.34	0	0	2310065F04Rik	chr11	lincRNA	RIKEN cDNA 2310065F04 gene	--	--	--
ENSMUSG00000087452	0	0	0	0.08	0	0	0	0	Gm11998	chr11	antisense	predicted gene 11998	--	--	--
ENSMUSG00000087501	0	0	0	0	0	0.01	0	0.02	Gm12116	chr11	lincRNA	predicted gene 12116	--	--	--
ENSMUSG00000087523	0	0.4	0.33	0.34	0	0.18	0.11	0	Gm12319	chr11	lincRNA	predicted gene 12319	--	--	--
ENSMUSG00000087622	0	0.03	0	0	0	0.01	0	0.01	Gm12290	chr11	lincRNA	predicted gene 12290	--	--	--
ENSMUSG00000087637	0	0.05	0	0	0	0	0	0	Gm11986	chr11	lincRNA	predicted gene 11986	--	--	--
ENSMUSG00000088015	0	0	0	0	0	0	0	0.32	Mir1932	chr11	miRNA	microRNA 1932	--	--	--
ENSMUSG00000088205	0	0	0	0.36	0	0	0	0	Gm23392	chr11	rRNA	predicted gene, 23392	--	--	--
ENSMUSG00000089049	0	0	0	0	0	0	0	0.1	Gm24358	chr11	misc_RNA	predicted gene, 24358	--	--	--
ENSMUSG00000090173	0	0.01	0	0	0.01	0	0.19	0.03	Fbxw10	chr11	protein_coding	F-box and WD-40 domain protein 10	F-box and WD-40 domain protein 10	3	GO:0003674,GO:0005575,GO:0008150
ENSMUSG00000091478	0	0	0	0	0	0	0.09	0	Gm10039	chr11	processed_pseudogene	predicted pseudogene 10039	--	--	--
ENSMUSG00000092300	0	0.04	0	0	0.11	0.02	0.04	0	Cdk3-ps	chr11	polymorphic_pseudogene	cyclin-dependent kinase 3, pseudogene	--	--	--
ENSMUSG00000092528	0	0.01	0	0	0	0	0	0.03	Nlrp1c-ps	chr11	transcribed_unprocessed_pseudogene	NLR family, pyrin domain containing 1C, pseudogene	--	--	--
ENSMUSG00000093164	0	0	0	0.16	0	0	0	0	Gm22993	chr11	misc_RNA	predicted gene, 22993	--	--	--
ENSMUSG00000093467	0	0	0.13	0	0	0	0	0	Gm20659	chr11	antisense	predicted gene 20659	--	--	--
ENSMUSG00000093483	0	0.55	0	0.32	0	0.71	0	0.52	AA465934	chr11	processed_transcript	expressed sequence AA465934	--	--	--
ENSMUSG00000093673	0	0	0	0.04	0	0	0	0	Gm20644	chr11	sense_overlapping	predicted gene 20644	--	--	--
ENSMUSG00000094845	0	0.07	0	0.15	0	0	0	0.05	Tmem95	chr11	protein_coding	transmembrane protein 95	transmembrane protein 95	5	GO:0003674,GO:0005575,GO:0008150,GO:0016020,GO:0016021
ENSMUSG00000096745	0	0	0	0	0	0.06	0	0.07	Gm12622	chr11	processed_pseudogene	predicted gene 12622	--	--	--
ENSMUSG00000096923	0	0.13	0	0.15	0.03	0.08	0	0.02	A730071L15Rik	chr11	protein_coding	RIKEN cDNA A730071L15Rik gene	--	--	--
ENSMUSG00000097117	0	0.05	0	0	0	0.02	0	0	Gm26730	chr11	lincRNA	predicted gene, 26730	--	--	--
ENSMUSG00000097165	0	0	0	0	0	0.04	0.07	0.03	2210008F06Rik	chr11	lincRNA	RIKEN cDNA 2210008F06 gene	--	--	--
ENSMUSG00000097173	0	0	0	0	0	0.02	0	0.06	Gm26829	chr11	lincRNA	predicted gene, 26829	--	--	--
ENSMUSG00000099844	0	0	0	0	0	0.07	0	0	Olfr1383	chr11	protein_coding	olfactory receptor 1383	--	--	--
ENSMUSG00000101316	0	0.04	0	0.08	0	0	0	0	Gm12663	chr11	processed_pseudogene	predicted gene 12663	--	--	--
ENSMUSG00000101874	0	0	0	0	0	0	0	0.03	Olfr1391	chr11	protein_coding	olfactory receptor 1391	--	--	--
ENSMUSG00000101925	0	0	0	0	0	0.04	0	0	Gm28156	chr11	antisense	predicted gene 28156	--	--	--
ENSMUSG00000102563	0	0	0	0.15	0	0	0	0	Gm37695	chr11	TEC	predicted gene, 37695	--	--	--
ENSMUSG00000104783	0	0	0	0	0	0.2	0	0	AL662810.1	chr11	miRNA		--	--	--	--
ENSMUSG00000105884	0	0	0	0	0.37	0	0.28	0.21	SNORA50	chr11	snoRNA		--	--	--	--
ENSMUSG00000001496	0	0.01	0	0	0	0	0	0	Nkx2-1	chr12	protein_coding	NK2 homeobox 1	NK2 homeobox 1	55	GO:0000122,GO:0001764,GO:0002016,GO:0003677,GO:0003700,GO:0003705,GO:0005515,GO:0005634,GO:0005654,GO:0005667,GO:0006351,GO:0006355,GO:0006357,GO:0006366,GO:0006644,GO:0007389,GO:0007411,GO:0007420,GO:0007492,GO:0007626,GO:0007631,GO:0008134,GO:0009887,GO:0010628,GO:0010719,GO:0021537,GO:0021759,GO:0021766,GO:0021795,GO:0021798,GO:0021877,GO:0021879,GO:0021892,GO:0021895,GO:0021983,GO:0022029,GO:…
ENSMUSG00000002799	0	0.02	0	0.05	0.01	0.07	0.03	0.04	Jag2	chr12	protein_coding	jagged 2	jagged 2	26	GO:0001501,GO:0001701,GO:0001709,GO:0003016,GO:0005112,GO:0005509,GO:0005515,GO:0005887,GO:0007154,GO:0007219,GO:0007275,GO:0007283,GO:0007605,GO:0008083,GO:0009912,GO:0016020,GO:0016021,GO:0016331,GO:0030154,GO:0030155,GO:0030217,GO:0042127,GO:0042475,GO:0042492,GO:0045061,GO:0048471
ENSMUSG00000004791	0	0	0	0.05	0	0.09	0.43	0.13	Pgf	chr12	protein_coding	placental growth factor	placental growth factor	16	GO:0001525,GO:0001658,GO:0001938,GO:0002040,GO:0005576,GO:0005615,GO:0007275,GO:0008083,GO:0008284,GO:0016020,GO:0030154,GO:0042803,GO:0045766,GO:0046982,GO:0051781,GO:0060688
ENSMUSG00000007682	0	0.01	0	0	0	0.04	0	0	Dio2	chr12	protein_coding	deiodinase, iodothyronine, type II	deiodinase, iodothyronine, type II	13	GO:0004800,GO:0005623,GO:0006590,GO:0009409,GO:0016020,GO:0016021,GO:0016491,GO:0031625,GO:0042403,GO:0042404,GO:0042446,GO:0055114,GO:0070460
ENSMUSG00000008438	0	0	0	0	0	0.09	0	0	Adam21	chr12	protein_coding	a disintegrin and metallopeptidase domain 21	a disintegrin and metallopeptidase domain 21	12	GO:0004222,GO:0006508,GO:0008233,GO:0008237,GO:0008270,GO:0016020,GO:0016021,GO:0016787,GO:0030424,GO:0043005,GO:0043025,GO:0046872
ENSMUSG00000010529	0	0	0.06	0	0	0	0	0	Gm266	chr12	protein_coding	predicted gene 266	--	--	--
ENSMUSG00000018581	0	0.01	0	0.01	0	0.01	0.01	0	Dnah11	chr12	protein_coding	dynein, axonemal, heavy chain 11	--	--	--
ENSMUSG00000020566	0	0	0	0	0	0.08	0	0	Atp6v1c2	chr12	protein_coding	ATPase, H+ transporting, lysosomal V1 subunit C2	ATPase, H+ transporting, lysosomal V1 subunit C2	10	GO:0005765,GO:0006200,GO:0006810,GO:0006811,GO:0008553,GO:0015078,GO:0015991,GO:0015992,GO:0033180,GO:0070062
ENSMUSG00000020591	0	0	0	0	0	0	0	0.04	Ntsr2	chr12	protein_coding	neurotensin receptor 2	neurotensin receptor 2	12	GO:0004871,GO:0004930,GO:0005886,GO:0007165,GO:0007186,GO:0007200,GO:0007218,GO:0007268,GO:0016020,GO:0016021,GO:0016492,GO:0042391
ENSMUSG00000020622	0	0	0	0	0	0	0.02	0	Nt5c1b	chr12	protein_coding	5'-nucleotidase, cytosolic IB	5'-nucleotidase, cytosolic IB	11	GO:0000166,GO:0000287,GO:0005634,GO:0005737,GO:0005829,GO:0008253,GO:0009116,GO:0009117,GO:0016311,GO:0016787,GO:0046085
ENSMUSG00000020627	0	0.06	0.07	0.02	0.01	0.03	0.07	0.09	Klhl29	chr12	protein_coding	kelch-like 29	kelch-like 29	3	GO:0003674,GO:0005575,GO:0008150
ENSMUSG00000020953	0	0	0	0	0	0.01	0	0.01	Coch	chr12	protein_coding	coagulation factor C homolog (Limulus polyphemus)	coagulation factor C homolog (Limulus polyphemus)	7	GO:0005515,GO:0005576,GO:0005578,GO:0007605,GO:0008360,GO:0042742,GO:0045089
ENSMUSG00000020963	0	0.02	0	0	0	0	0	0	Tshr	chr12	protein_coding	thyroid stimulating hormone receptor	thyroid stimulating hormone receptor	17	GO:0004871,GO:0004930,GO:0004996,GO:0005886,GO:0007165,GO:0007186,GO:0007189,GO:0008284,GO:0008344,GO:0016020,GO:0016021,GO:0016500,GO:0030183,GO:0040012,GO:0040018,GO:0043235,GO:0045121
ENSMUSG00000020990	0	0.08	0.05	0.1	0	0.14	0	0.07	Cdkl1	chr12	protein_coding	cyclin-dependent kinase-like 1 (CDC2-related kinase)	cyclin-dependent kinase-like 1 (CDC2-related kinase)	12	GO:0000166,GO:0004672,GO:0004674,GO:0004693,GO:0005524,GO:0005634,GO:0005737,GO:0006468,GO:0016301,GO:0016310,GO:0016740,GO:0016772
ENSMUSG00000020992	0	0	0	0	0	0	0	0.01	4930512B01Rik	chr12	antisense	RIKEN cDNA 4930512B01 gene	--	--	--
ENSMUSG00000021047	0	0	0	0.01	0.02	0	0	0	Nova1	chr12	protein_coding	neuro-oncological ventral antigen 1	neuro-oncological ventral antigen 1	9	GO:0000398,GO:0003723,GO:0003729,GO:0005515,GO:0005634,GO:0005730,GO:0007399,GO:0043231,GO:0051252
ENSMUSG00000021055	0	0.02	0	0.01	0	0	0	0	Esr2	chr12	protein_coding	estrogen receptor 2 (beta)	estrogen receptor 2 (beta)	56	GO:0000122,GO:0001046,GO:0001541,GO:0001662,GO:0001764,GO:0003677,GO:0003700,GO:0003707,GO:0005496,GO:0005515,GO:0005634,GO:0005737,GO:0005739,GO:0005886,GO:0006351,GO:0006355,GO:0007420,GO:0007611,GO:0008270,GO:0008285,GO:0008289,GO:0008628,GO:0019899,GO:0030284,GO:0030518,GO:0030520,GO:0033574,GO:0034056,GO:0042127,GO:0042562,GO:0042975,GO:0043005,GO:0043025,GO:0043065,GO:0043204,GO:0043401,GO:…
ENSMUSG00000021070	0	0	0	0	0	0	0.09	0.03	Bdkrb2	chr12	protein_coding	bradykinin receptor, beta 2	bradykinin receptor, beta 2	25	GO:0002020,GO:0002438,GO:0004871,GO:0004930,GO:0004947,GO:0005768,GO:0005886,GO:0006939,GO:0006950,GO:0007165,GO:0007186,GO:0007204,GO:0008285,GO:0009651,GO:0016020,GO:0016021,GO:0031698,GO:0031702,GO:0033137,GO:0035633,GO:0042310,GO:0042311,GO:0045776,GO:0046982,GO:0050482
ENSMUSG00000021071	0	0	0	0	0	0	0.02	0	Trim9	chr12	protein_coding	tripartite motif-containing 9	tripartite motif-containing 9	21	GO:0000149,GO:0004842,GO:0005515,GO:0005622,GO:0005737,GO:0005856,GO:0008021,GO:0008270,GO:0016079,GO:0016567,GO:0016874,GO:0030054,GO:0030425,GO:0031410,GO:0035544,GO:0042803,GO:0042995,GO:0043161,GO:0045202,GO:0045955,GO:0046872
ENSMUSG00000021078	0	0	0	0	0.08	0	0	0	Tomm20l	chr12	protein_coding	translocase of outer mitochondrial membrane 20 homolog (yeast)-like	translocase of outer mitochondrial membrane 20 homolog (yeast)-like	8	GO:0003674,GO:0005739,GO:0005741,GO:0005742,GO:0006605,GO:0006886,GO:0016020,GO:0016021
ENSMUSG00000021090	0	0	0.02	0.02	0	0	0	0	Lrrc9	chr12	protein_coding	leucine rich repeat containing 9	leucine rich repeat containing 9	3	GO:0003674,GO:0005575,GO:0008150
ENSMUSG00000021123	0	0.02	0.07	0	0.12	0.1	0	0.07	Rdh12	chr12	protein_coding	retinol dehydrogenase 12	retinol dehydrogenase 12	8	GO:0004745,GO:0005622,GO:0007601,GO:0008152,GO:0016491,GO:0042572,GO:0050896,GO:0055114
ENSMUSG00000021130	0	0	0	0.01	0	0.04	0	0	Galnt16	chr12	protein_coding	UDP-N-acetyl-alpha-D-galactosamine:polypeptide N-acetylgalactosaminyltransferase 16	--	--	--
ENSMUSG00000021176	0	0.02	0	0	0	0	0.04	0.05	Efcab11	chr12	protein_coding	EF-hand calcium binding domain 11	EF-hand calcium binding domain 11	4	GO:0005509,GO:0005575,GO:0008150,GO:0046872
ENSMUSG00000021239	0	0	0	0	0	0.01	0	0.01	Vsx2	chr12	protein_coding	visual system homeobox 2	visual system homeobox 2	17	GO:0003677,GO:0003700,GO:0005515,GO:0005622,GO:0005634,GO:0005737,GO:0006351,GO:0006355,GO:0007275,GO:0008284,GO:0008285,GO:0043010,GO:0043565,GO:0045165,GO:0045944,GO:0060040,GO:0060042
ENSMUSG00000021263	0	0	0.02	0.07	0	0	0	0	Degs2	chr12	protein_coding	degenerative spermatocyte homolog 2 (Drosophila), lipid desaturase	degenerative spermatocyte homolog 2 (Drosophila), lipid desaturase	12	GO:0000170,GO:0005783,GO:0006629,GO:0006667,GO:0016020,GO:0016021,GO:0016491,GO:0016705,GO:0030148,GO:0042284,GO:0046513,GO:0055114
ENSMUSG00000021278	0	0.04	0.07	0.05	0.06	0.05	0.04	0	Amn	chr12	protein_coding	amnionless	amnionless	14	GO:0005102,GO:0005615,GO:0006898,GO:0007275,GO:0007588,GO:0008104,GO:0015889,GO:0016020,GO:0016021,GO:0016324,GO:0030139,GO:0043001,GO:0045177,GO:0070062
ENSMUSG00000025321	0	0.09	0	0.01	0	0.06	0.1	0.04	Itgb8	chr12	protein_coding	integrin beta 8	--	--	--
ENSMUSG00000034402	0	0	0	0.01	0	0	0	0	Kcnh5	chr12	protein_coding	potassium voltage-gated channel, subfamily H (eag-related), member 5	potassium voltage-gated channel, subfamily H (eag-related), member 5	22	GO:0000155,GO:0000160,GO:0004871,GO:0005216,GO:0005244,GO:0005249,GO:0005267,GO:0005516,GO:0005622,GO:0005887,GO:0006810,GO:0006811,GO:0006813,GO:0007165,GO:0009986,GO:0010389,GO:0016020,GO:0016021,GO:0034765,GO:0042391,GO:0055085,GO:0071805
ENSMUSG00000034460	0	0	0	0.02	0	0.02	0	0	Six4	chr12	protein_coding	sine oculis-related homeobox 4	sine oculis-related homeobox 4	26	GO:0003677,GO:0003700,GO:0005515,GO:0005634,GO:0005737,GO:0006355,GO:0007275,GO:0007519,GO:0008582,GO:0010468,GO:0032880,GO:0042472,GO:0043524,GO:0043565,GO:0045893,GO:0045944,GO:0048538,GO:0048699,GO:0048701,GO:0048704,GO:0048856,GO:0051451,GO:0072075,GO:0072095,GO:0072107,GO:0090190
ENSMUSG00000035148	0	0	0	0	0	0	0	0.08	Gpr33	chr12	protein_coding	G protein-coupled receptor 33	G protein-coupled receptor 33	8	GO:0003674,GO:0004871,GO:0004930,GO:0005886,GO:0007165,GO:0007186,GO:0016020,GO:0016021
ENSMUSG00000036523	0	0	0	0	0.01	0	0	0	Greb1	chr12	protein_coding	gene regulated by estrogen in breast cancer protein	gene regulated by estrogen in breast cancer protein	2	GO:0016020,GO:0016021
ENSMUSG00000037336	0	0.27	0.06	0.12	0.04	0.06	0.01	0.05	Mfsd2b	chr12	protein_coding	major facilitator superfamily domain containing 2B	major facilitator superfamily domain containing 2B	6	GO:0003674,GO:0005575,GO:0006810,GO:0008150,GO:0016020,GO:0016021
ENSMUSG00000037735	0	0	0	0	0	0.03	0	0.09	2810032G03Rik	chr12	lincRNA	RIKEN cDNA 2810032G03 gene	--	--	--
ENSMUSG00000040856	0	0	0.02	0	0	0	0	0	Dlk1	chr12	protein_coding	delta-like 1 homolog (Drosophila)	delta-like 1 homolog (Drosophila)	10	GO:0005509,GO:0009790,GO:0009791,GO:0009897,GO:0010468,GO:0016020,GO:0016021,GO:0030154,GO:0045746,GO:0048706
ENSMUSG00000041347	0	0	0	0	0	0	0	0.04	Bdkrb1	chr12	protein_coding	bradykinin receptor, beta 1	bradykinin receptor, beta 1	22	GO:0001933,GO:0002687,GO:0004871,GO:0004930,GO:0004947,GO:0005886,GO:0006950,GO:0006954,GO:0007165,GO:0007186,GO:0007205,GO:0009612,GO:0016020,GO:0016021,GO:0016477,GO:0019233,GO:0030308,GO:0032496,GO:0042277,GO:0043005,GO:0045776,GO:0051281
ENSMUSG00000041449	0	0.1	0	0.11	0	0.12	0.1	0	Serpina3h	chr12	transcribed_unprocessed_pseudogene	serine (or cysteine) peptidase inhibitor, clade A, member 3H	--	--	--
ENSMUSG00000041550	0	0.02	0	0.04	0	0.09	0	0	Serpina5	chr12	protein_coding	serine (or cysteine) peptidase inhibitor, clade A, member 5	serine (or cysteine) peptidase inhibitor, clade A, member 5	31	GO:0001972,GO:0002020,GO:0002080,GO:0004867,GO:0005515,GO:0005576,GO:0005615,GO:0007283,GO:0009897,GO:0010466,GO:0010951,GO:0016020,GO:0030162,GO:0030414,GO:0031091,GO:0031094,GO:0031210,GO:0032190,GO:0036024,GO:0036025,GO:0036026,GO:0036027,GO:0036028,GO:0036029,GO:0036030,GO:0043234,GO:0045861,GO:0070062,GO:0097181,GO:0097182,GO:0097183
ENSMUSG00000041669	0	0.04	0	0	0	0.07	0	0	Prima1	chr12	protein_coding	proline rich membrane anchor 1	proline rich membrane anchor 1	11	GO:0005515,GO:0005886,GO:0016020,GO:0016021,GO:0019899,GO:0030054,GO:0031226,GO:0042135,GO:0043495,GO:0045202,GO:0051649
ENSMUSG00000041716	0	0	0	0	0	0.03	0	0	Gm20604	chr12	protein_coding	predicted gene 20604	--	--	--
ENSMUSG00000041771	0	0.01	0	0	0	0	0	0	Slc24a4	chr12	protein_coding	solute carrier family 24 (sodium/potassium/calcium exchanger), member 4	solute carrier family 24 (sodium/potassium/calcium exchanger), member 4	19	GO:0005432,GO:0005887,GO:0006810,GO:0006811,GO:0006813,GO:0006814,GO:0006816,GO:0007608,GO:0008273,GO:0015293,GO:0015297,GO:0016020,GO:0016021,GO:0035725,GO:0050896,GO:0055085,GO:0070588,GO:0071805,GO:0097186
ENSMUSG00000042540	0	0	0	0	0	0	0.12	0	Acot5	chr12	protein_coding	acyl-CoA thioesterase 5	acyl-CoA thioesterase 5	11	GO:0000038,GO:0001676,GO:0005777,GO:0005829,GO:0006637,GO:0016290,GO:0016787,GO:0016790,GO:0032788,GO:0032789,GO:0047617
ENSMUSG00000042734	0	0.03	0.11	0	0.17	0.12	0.98	0	Ttc9	chr12	protein_coding	tetratricopeptide repeat domain 9	tetratricopeptide repeat domain 9	4	GO:0003755,GO:0005528,GO:0016020,GO:0018208
ENSMUSG00000043483	0	0.06	0.12	0.06	0	0.39	0	0.13	Gm6863	chr12	processed_pseudogene	predicted gene 6863	--	--	--
ENSMUSG00000043945	0	0	0	0.02	0	0	0	0	Adam6a	chr12	protein_coding	a disintegrin and metallopeptidase domain 6A	--	--	--
ENSMUSG00000044062	0	0.08	0	0	0	0	0	0	Plekhd1os	chr12	antisense	pleckstrin homology domain containing, family D (with coiled-coil domains) member 1, opposite strand	--	--	--
ENSMUSG00000044912	0	0	0	0	0	0.01	0	0	Syt16	chr12	protein_coding	synaptotagmin XVI	synaptotagmin XVI	8	GO:0005515,GO:0005543,GO:0005544,GO:0006887,GO:0008150,GO:0016021,GO:0042803,GO:0046982
ENSMUSG00000047828	0	0	0	0	0	0	0	0.01	A730018C14Rik	chr12	protein_coding	RIKEN cDNA A730018C14 gene	--	--	--
ENSMUSG00000048004	0	0.02	0	0	0	0	0	0	Tmem196	chr12	protein_coding	transmembrane protein 196	--	--	--
ENSMUSG00000049036	0	0	0	0	0	0	0	0.04	Tmem121	chr12	protein_coding	transmembrane protein 121	transmembrane protein 121	5	GO:0003674,GO:0005575,GO:0008150,GO:0016020,GO:0016021
ENSMUSG00000051367	0	0.02	0	0.22	0	0.27	0	0	Six1	chr12	protein_coding	sine oculis-related homeobox 1	sine oculis-related homeobox 1	59	GO:0000122,GO:0001657,GO:0001658,GO:0001759,GO:0001822,GO:0003151,GO:0003677,GO:0003682,GO:0003700,GO:0005515,GO:0005634,GO:0005667,GO:0005730,GO:0005737,GO:0006351,GO:0006355,GO:0006915,GO:0007275,GO:0007389,GO:0007519,GO:0007605,GO:0008582,GO:0010468,GO:0021610,GO:0030855,GO:0030878,GO:0032880,GO:0034504,GO:0035909,GO:0042472,GO:0042474,GO:0043524,GO:0043565,GO:0044212,GO:0045664,GO:0045893,GO:…
ENSMUSG00000052673	0	0	0	0	0.08	0.07	0	0.05	Gm9887	chr12	protein_coding	predicted gene 9887	--	--	--
ENSMUSG00000055271	0	0	0	0.04	0.1	0	0	0.09	9330161L09Rik	chr12	protein_coding	RIKEN cDNA 9330161L09 gene	--	--	--
ENSMUSG00000056606	0	0.01	0	0	0	0	0	0	Gm10000	chr12	protein_coding	predicted gene 10000	--	--	--
ENSMUSG00000056987	0	0.06	0	0	0.06	0.07	0.06	0	Fam71d	chr12	protein_coding	family with sequence similarity 71, member D	--	--	--
ENSMUSG00000057160	0	0	0	0	0	0	0	0.13	Gm16372	chr12	protein_coding	predicted pseudogene 16372	--	--	--
ENSMUSG00000058669	0	0	0	0	0	0	0	0.04	Nkx2-9	chr12	protein_coding	NK2 homeobox 9	NK2 homeobox 9	13	GO:0003677,GO:0003690,GO:0003700,GO:0005634,GO:0006351,GO:0006355,GO:0006366,GO:0007275,GO:0007409,GO:0030323,GO:0030324,GO:0043565,GO:0050680
ENSMUSG00000059060	0	0	0	0	0	0.06	0.11	0.02	Rad51b	chr12	protein_coding	RAD51 homolog B	--	--	--
ENSMUSG00000059229	0	0.05	0	0.02	0	0	0	0.06	Gm6802	chr12	transcribed_processed_pseudogene	predicted gene 6802	--	--	--
ENSMUSG00000060566	0	0	0	0.08	0	0	0	0	Rpl21-ps3	chr12	processed_pseudogene	ribosomal protein L21, pseudogene 3	--	--	--
ENSMUSG00000060716	0	0.05	0	0	0.01	0.02	0.03	0.04	Plekhh1	chr12	protein_coding	pleckstrin homology domain containing, family H (with MyTH4 domain) member 1	pleckstrin homology domain containing, family H (with MyTH4 domain) member 1	3	GO:0003674,GO:0005856,GO:0008150
ENSMUSG00000061603	0	0.01	0.01	0.06	0.04	0.13	0	0.01	Akap6	chr12	protein_coding	A kinase (PRKA) anchor protein 6	--	--	--
ENSMUSG00000061911	0	0	0	0.01	0	0.01	0	0	Myt1l	chr12	protein_coding	myelin transcription factor 1-like	myelin transcription factor 1-like	15	GO:0001105,GO:0003677,GO:0003700,GO:0005515,GO:0005634,GO:0006351,GO:0006355,GO:0006366,GO:0007275,GO:0007399,GO:0008270,GO:0030154,GO:0044323,GO:0045944,GO:0046872
ENSMUSG00000062961	0	0.01	0	0	0	0	0	0	Ccdc177	chr12	protein_coding	coiled-coil domain containing 177	--	--	--
ENSMUSG00000063632	0	0	0	0	0	0.01	0	0.01	Sox11	chr12	protein_coding	SRY (sex determining region Y)-box 11	SRY (sex determining region Y)-box 11	62	GO:0000122,GO:0000976,GO:0000979,GO:0001071,GO:0001077,GO:0001105,GO:0001158,GO:0001501,GO:0001841,GO:0002089,GO:0003151,GO:0003211,GO:0003357,GO:0003677,GO:0003700,GO:0003705,GO:0005634,GO:0005737,GO:0006351,GO:0006355,GO:0006366,GO:0006412,GO:0007275,GO:0007399,GO:0008135,GO:0008284,GO:0010628,GO:0010629,GO:0014009,GO:0014032,GO:0021510,GO:0021782,GO:0030154,GO:0030513,GO:0035332,GO:0035914,GO:…
ENSMUSG00000065115	0	0	0	0	0	0.39	0	0	Gm23298	chr12	snRNA	predicted gene, 23298	--	--	--
ENSMUSG00000065232	0	0	0	0	0	0.22	0.2	0	Gm22973	chr12	snRNA	predicted gene, 22973	--	--	--
ENSMUSG00000065429	0	0	0	0	0	0.22	0	0	Mir345	chr12	miRNA	microRNA 345	--	--	--
ENSMUSG00000065685	0	0	0	0	0	0	0	0.27	Gm23732	chr12	snRNA	predicted gene, 23732	--	--	--
ENSMUSG00000066359	0	0	0	0.04	0	0	0	0	Tcl1b1	chr12	protein_coding	T cell leukemia/lymphoma 1B, 1	--	--	--
ENSMUSG00000066361	0	0.13	0	0.35	0.09	0.25	0.07	0.73	Serpina3c	chr12	protein_coding	serine (or cysteine) peptidase inhibitor, clade A, member 3C	serine (or cysteine) peptidase inhibitor, clade A, member 3C	11	GO:0004867,GO:0005576,GO:0005615,GO:0010466,GO:0010951,GO:0030162,GO:0030414,GO:0034097,GO:0043434,GO:0070062,GO:0072562
ENSMUSG00000067356	0	0	0	0.12	0.04	0	0	0.06	B430203G13Rik	chr12	protein_coding	RIKEN cDNA B430203G13 gene	--	--	--
ENSMUSG00000071235	0	0	0	0.01	0	0	0	0	Vrtn	chr12	protein_coding	vertebrae development associated	vertebrae development associated	3	GO:0003674,GO:0005575,GO:0008150
ENSMUSG00000071342	0	0	0	0.03	0	0.14	0	0	Lsmem1	chr12	protein_coding	leucine-rich single-pass membrane protein 1	--	--	--
ENSMUSG00000071362	0	0.05	0	0.06	0.07	0.08	0	0.04	Gm10330	chr12	protein_coding	predicted gene 10330	--	--	--
ENSMUSG00000072791	0	0	0	0	0	0.01	0	0	Abcb5	chr12	protein_coding	ATP-binding cassette, sub-family B (MDR/TAP), member 5	--	--	--
ENSMUSG00000073158	0	0	0.08	0	0	0	0	0	9030624G23Rik	chr12	protein_coding	RIKEN cDNA 9030624G23 gene	--	--	--
ENSMUSG00000073233	0	0	0	0	0	0.03	0	0	Gm9144	chr12	pseudogene	predicted gene 9144	--	--	--
ENSMUSG00000076633	0	0.1	0	0	0	0	0	0	Ighv5-2	chr12	IG_V_gene	immunoglobulin heavy variable 5-2	--	--	--
ENSMUSG00000076652	0	0	0	0.45	0	0	0.1	0	Ighv7-3	chr12	IG_V_gene	immunoglobulin heavy variable 7-3	--	--	--
ENSMUSG00000076655	0	0	0	0.29	0	0.2	0	0	Ighv4-1	chr12	IG_V_gene	immunoglobulin heavy variable 4-1	--	--	--
ENSMUSG00000076665	0	0	0.21	0	0	0	0	0	Ighv7-1	chr12	IG_V_gene	immunoglobulin heavy variable 7-1	--	--	--
ENSMUSG00000076668	0	0	0	0	0	0	0	0.16	Ighv7-4	chr12	IG_V_gene	immunoglobulin heavy variable 7-4	--	--	--
ENSMUSG00000076671	0	0	0	0.13	0	0.14	0	0	Ighv13-2	chr12	IG_V_gene	immunoglobulin heavy variable 13-2	--	--	--
ENSMUSG00000076672	0	0	0.23	0.24	0.14	0.68	0.11	0.42	Ighv3-6	chr12	IG_V_gene	immunoglobulin heavy variable 3-6	--	--	--
ENSMUSG00000076674	0	0	0	0	0	0	0	0.29	Ighv3-8	chr12	IG_V_gene	immunoglobulin heavy variable V3-8	--	--	--
ENSMUSG00000076676	0	0	0	0	0	0.06	0	0	Ighv12-3	chr12	IG_V_gene	immunoglobulin heavy variable V12-3	--	--	--
ENSMUSG00000076677	0	0	0.33	0.23	0	0.71	0.42	13.26	Ighv6-3	chr12	IG_V_gene	immunoglobulin heavy variable 6-3	--	--	--
ENSMUSG00000076680	0	0	0	0	0	0.12	0.11	0.08	Ighv6-6	chr12	IG_V_gene	immunoglobulin heavy variable 6-6	--	--	--
ENSMUSG00000076688	0	0	0	0	0	0.06	0	0	Ighv15-2	chr12	IG_V_gene	immunoglobulin heavy variable V15-2	--	--	--
ENSMUSG00000076695	0	0	0	0	0	0.07	0	0	Ighv1-18	chr12	IG_V_gene	immunoglobulin heavy variable V1-18	--	--	--
ENSMUSG00000076731	0	0	0	0.13	0	0	0	0	Ighv8-12	chr12	IG_V_gene	immunoglobulin heavy variable V8-12	--	--	--
ENSMUSG00000077640	0	0	0	0	0	0	0	0.22	Gm24986	chr12	snoRNA	predicted gene, 24986	--	--	--
ENSMUSG00000078377	0	0	0	0	0.08	0	0.12	0	Gm4294	chr12	processed_pseudogene	predicted gene 4294	--	--	--
ENSMUSG00000078984	0	0	0	0.2	0	0.11	0	0.14	Gm11027	chr12	protein_coding	predicted gene 11027	--	--	--
ENSMUSG00000084793	0	0.18	0.27	0.56	0.08	0.29	0	0.46	Gm2568	chr12	processed_pseudogene	predicted gene 2568	--	--	--
ENSMUSG00000085298	0	0	0	0	0	0.02	0.12	0.11	F730035M05Rik	chr12	lincRNA	RIKEN cDNA F730035M05 gene	--	--	--
ENSMUSG00000085641	0	0.02	0	0	0	0	0	0	4930465M20Rik	chr12	lincRNA	RIKEN cDNA 4930465M20 gene	--	--	--
ENSMUSG00000085820	0	0.04	0	0	0	0.02	0	0	4933406K04Rik	chr12	lincRNA	RIKEN cDNA 4933406K04 gene	--	--	--
ENSMUSG00000086022	0	0	0	0	0.03	0.01	0	0	Rad51ap2	chr12	protein_coding	RAD51 associated protein 2	--	--	--
ENSMUSG00000087642	0	0.1	0	0	0	0	0	0	Ighe	chr12	IG_C_gene	Immunoglobulin heavy constant epsilon	--	--	--
ENSMUSG00000087700	0	0	0	0	0	0	0	0.02	Gm15283	chr12	processed_transcript	predicted gene 15283	--	--	--
ENSMUSG00000088789	0	0.26	0	0	0	0.15	0	0	Scarna13	chr12	scaRNA	small Cajal body-specific RNA 1	--	--	--
ENSMUSG00000089346	0	0.35	0	0	0	0	0	0.28	Gm22663	chr12	snRNA	predicted gene, 22663	--	--	--
ENSMUSG00000090121	0	0.02	0	0.02	0	0	0	0	Abhd12b	chr12	protein_coding	abhydrolase domain containing 12B	--	--	--
ENSMUSG00000090478	0	0.03	0	0	0	0	0	0.03	Gm5656	chr12	unprocessed_pseudogene	predicted gene 5656	--	--	--
ENSMUSG00000090843	0	0	0.08	0	0.02	0	0	0	Gm17673	chr12	protein_coding	predicted gene, 17673	--	--	--
ENSMUSG00000091105	0	0	0	0.07	0	0	0	0	Gm5633	chr12	processed_pseudogene	predicted gene 5633	--	--	--
ENSMUSG00000091277	0	0	0	0	0.02	0	0.02	0.01	Gm1818	chr12	protein_coding	predicted gene 1818	--	--	--
ENSMUSG00000091307	0	0	0	0.07	0	0	0	0	Gm8895	chr12	unprocessed_pseudogene	predicted gene 8895	--	--	--
ENSMUSG00000091442	0	0	0	0	0	0	0	0.03	Gm17031	chr12	processed_pseudogene	predicted gene 17031	--	--	--
ENSMUSG00000091583	0	0	0	0	0	0	0	0.05	Gm17033	chr12	lincRNA	predicted gene 17033	--	--	--
ENSMUSG00000091619	0	0	0.38	0	0	0	0	0	Gm3625	chr12	protein_coding	predicted gene 3625	--	--	--
ENSMUSG00000091668	0	0	0	0	0	0	0	0.12	Gm8358	chr12	processed_pseudogene	predicted gene 8358	--	--	--
ENSMUSG00000091762	0	0	0	0	0	0	0	0.16	Gm3191	chr12	processed_pseudogene	predicted gene 3191	--	--	--
ENSMUSG00000091905	0	0.02	0.03	0	0	0	0	0	Gm6395	chr12	pseudogene	predicted gene 6395	--	--	--
ENSMUSG00000092006	0	0.12	0	0	0	0	0	0	Gm17139	chr12	antisense	predicted gene 17139	--	--	--
ENSMUSG00000092130	0	0	0	0	0	0.02	0	0	D030025P21Rik	chr12	protein_coding	RIKEN cDNA D030025P21 gene	--	--	--
ENSMUSG00000092305	0	0	0	0	0.03	0	0	0	Prps1l1	chr12	protein_coding	phosphoribosyl pyrophosphate synthetase 1-like 1	--	--	--
ENSMUSG00000092404	0	0	0	0	0	0	0	0.01	Gm9921	chr12	processed_transcript	predicted gene 9921	--	--	--
ENSMUSG00000092737	0	0	0	0.58	0	0.9	0	0	Gm24022	chr12	miRNA	predicted gene, 24022	--	--	--
ENSMUSG00000092748	0	0	0	1.56	0	0	0.48	0	Gm22175	chr12	miRNA	predicted gene, 22175	--	--	--
ENSMUSG00000092998	0	1.91	0	0	0	0	0	0	Mir5099	chr12	miRNA	microRNA 5099	--	--	--
ENSMUSG00000093629	0	0	0	0.21	0	0	0.07	0.08	Prox2os	chr12	antisense	prospero homeobox 2 opposite strand	--	--	--
ENSMUSG00000093753	0	0	0	0	0	0	0.05	0	Gm28577	chr12	processed_transcript	predicted gene 28577	--	--	--
ENSMUSG00000093894	0	0.2	0	0	0	0.3	0.96	0.08	Ighv1-53	chr12	IG_V_gene	immunoglobulin heavy variable 1-53	--	--	--
ENSMUSG00000093908	0	0.01	0	0.07	0	0	0.03	0.06	Gm5784	chr12	protein_coding	predicted gene 5784	--	--	--
ENSMUSG00000093955	0	0	0	0.21	0	0	0	0	Ighv1-34	chr12	IG_V_gene	immunoglobulin heavy variable 1-34	--	--	--
ENSMUSG00000094075	0	0	0.22	0.46	0	0.6	0.11	0.08	Ighv1-80	chr12	IG_V_gene	immunoglobulin heavy variable 1-80	--	--	--
ENSMUSG00000094088	0	0	0.1	0	0	0.16	0.19	0.28	Ighv1-64	chr12	IG_V_gene	immunoglobulin heavy variable 1-64	--	--	--
ENSMUSG00000094102	0	0	0	0	0.14	0.06	0	0	Ighv9-2	chr12	IG_V_gene	immunoglobulin heavy variable V9-2	--	--	--
ENSMUSG00000094134	0	0	0	0	0	0.18	0	0	Ighv5-15	chr12	IG_V_gene	immunoglobulin heavy variable 5-15	--	--	--
ENSMUSG00000094198	0	0	0	0	0	0	0	0.07	Ighv1-50	chr12	IG_V_gene	immunoglobulin heavy variable 1-50	--	--	--
ENSMUSG00000094322	0	0	0	0	0	0	0.51	1.45	Ighv9-4	chr12	IG_V_gene	immunoglobulin heavy variable 9-4	--	--	--
ENSMUSG00000094561	0	0	0	0	0	0.78	0	0	Ighv1-22	chr12	IG_V_gene	immunoglobulin heavy variable 1-22	--	--	--
ENSMUSG00000094635	0	0	0	0	0	0	0	0.02	Gm7104	chr12	protein_coding	predicted gene 7104	--	--	--
ENSMUSG00000094652	0	0	0	0	0.17	0	0	0	Ighv1-42	chr12	IG_V_gene	immunoglobulin heavy variable V1-42	--	--	--
ENSMUSG00000094689	0	0	0.44	0.23	0.14	0.72	0.43	1.3	Ighv1-81	chr12	IG_V_gene	immunoglobulin heavy variable 1-81	--	--	--
ENSMUSG00000094694	0	0	0	0.12	0	1.39	0.22	0.33	Ighv1-9	chr12	IG_V_gene	immunoglobulin heavy variable V1-9	--	--	--
ENSMUSG00000094787	0	0	0	0.11	0	0.22	0.1	0.08	Ighv1-54	chr12	IG_V_gene	immunoglobulin heavy variable V1-54	--	--	--
ENSMUSG00000094862	0	0.36	0	0.28	0	0	0	0	Ighv1-56	chr12	IG_V_gene	immunoglobulin heavy variable 1-56	--	--	--
ENSMUSG00000095127	0	0	0	0	0.34	0.64	0.51	0.39	Ighv1-82	chr12	IG_V_gene	immunoglobulin heavy variable 1-82	--	--	--
ENSMUSG00000095130	0	0	0	0	0	0.12	0	0.08	Ighv1-39	chr12	IG_V_gene	immunoglobulin heavy variable 1-39	--	--	--
ENSMUSG00000095197	0	0	0	0	0	0.06	0	0	Ighv1-59	chr12	IG_V_gene	immunoglobulin heavy variable V1-59	--	--	--
ENSMUSG00000095200	0	0.27	0	0	0	0.11	0	0	Ighv1-7	chr12	IG_V_gene	immunoglobulin heavy variable V1-7	--	--	--
ENSMUSG00000095210	0	0	0	0.12	0	0	0	0	Ighv5-9-1	chr12	IG_V_gene	immunoglobulin heavy variable 5-9-1	--	--	--
ENSMUSG00000095416	0	0	0	0	0	0.21	0	0	Ighv1-12	chr12	IG_V_gene	immunoglobulin heavy variable V1-12	--	--	--
ENSMUSG00000095429	0	0	0	0	0	0	0.11	0	Ighv5-12	chr12	IG_V_gene	immunoglobulin heavy variable 5-12	--	--	--
ENSMUSG00000095442	0	0	0	0.23	0	0	0	0.08	Ighv1-4	chr12	IG_V_gene	immunoglobulin heavy variable 1-4	--	--	--
ENSMUSG00000095519	0	0	0	0.41	0	0.16	0	0.21	Ighv1-66	chr12	IG_V_gene	immunoglobulin heavy variable 1-66	--	--	--
ENSMUSG00000095565	0	0	0	0	0	0.11	0.2	0.15	Ighv2-9-1	chr12	IG_V_gene	immunoglobulin heavy variable 2-9-1	--	--	--
ENSMUSG00000095571	0	0	0	0	0	0.05	0	0.28	Ighv5-17	chr12	IG_V_gene	immunoglobulin heavy variable 5-17	--	--	--
ENSMUSG00000095583	0	0.3	0	0	0	0	0	0	Ighv14-2	chr12	IG_V_gene	immunoglobulin heavy variable 14-2	--	--	--
ENSMUSG00000095612	0	0	0	0	0	0.1	0	0.07	Ighv5-4	chr12	IG_V_gene	immunoglobulin heavy variable 5-4	--	--	--
ENSMUSG00000095642	0	0	0	0.2	0	0	0.38	0.21	Ighv14-3	chr12	IG_V_gene	immunoglobulin heavy variable V14-3	--	--	--
ENSMUSG00000095700	0	0	0	0.22	0	0	0	0	Ighv10-3	chr12	IG_V_gene	immunoglobulin heavy variable V10-3	--	--	--
ENSMUSG00000095724	0	0	0	0	0	0.01	0.02	0.02	Gm21319	chr12	protein_coding	predicted gene, 21319	--	--	--
ENSMUSG00000095889	0	0	0	0	0	0.3	0	0	Ighv1-58	chr12	IG_V_gene	immunoglobulin heavy variable 1-58	--	--	--
ENSMUSG00000095923	0	0	0	0	0	0	0.11	0	Ighv1-37	chr12	IG_V_gene	immunoglobulin heavy variable 1-37	--	--	--
ENSMUSG00000095981	0	0	0	0.11	0	0.06	0.31	0	Ighv10-1	chr12	IG_V_gene	immunoglobulin heavy variable 10-1	--	--	--
ENSMUSG00000096020	0	0	0	0.22	0	0	0	0	Ighv1-75	chr12	IG_V_gene	immunoglobulin heavy variable 1-75	--	--	--
ENSMUSG00000096074	0	0	0	0.1	0	0	0	0.14	Ighv1-72	chr12	IG_V_gene	immunoglobulin heavy variable 1-72	--	--	--
ENSMUSG00000096108	0	0	0	0	0	0	0.16	0.06	Ighv11-2	chr12	IG_V_gene	immunoglobulin heavy variable V11-2	--	--	--
ENSMUSG00000096150	0	0	0	0	0.42	0	0	0	Ighv1-85	chr12	IG_V_gene	immunoglobulin heavy variable 1-85	--	--	--
ENSMUSG00000096326	0	0	0.4	0.28	0	0.29	0.51	0.19	Ighv1-78	chr12	IG_V_gene	immunoglobulin heavy variable 1-78	--	--	--
ENSMUSG00000096410	0	0	0	0	0.14	0.06	0	0	Ighv1-19	chr12	IG_V_gene	immunoglobulin heavy variable V1-19	--	--	--
ENSMUSG00000096452	0	0	0	0	0	0.07	0.77	0.1	Ighv1-77	chr12	IG_V_gene	immunoglobulin heavy variable 1-77	--	--	--
ENSMUSG00000096459	0	0.2	0.11	0	0	0.48	0.32	0.08	Ighv9-3	chr12	IG_V_gene	immunoglobulin heavy variable V9-3	--	--	--
ENSMUSG00000096464	0	0	0	0	0	0	0	0.08	Ighv2-2	chr12	IG_V_gene	immunoglobulin heavy variable 2-2	--	--	--
ENSMUSG00000096498	0	0	0	0	0	0	0.32	0	Ighv2-5	chr12	IG_V_gene	immunoglobulin heavy variable 2-5	--	--	--
ENSMUSG00000096638	0	0	0	0	0	0.06	0.62	0.08	Ighv2-9	chr12	IG_V_gene	immunoglobulin heavy variable 2-9	--	--	--
ENSMUSG00000096670	0	0	0	0	0	0	0.32	0	Ighv2-6	chr12	IG_V_gene	immunoglobulin heavy variable 2-6	--	--	--
ENSMUSG00000096701	0	0.07	0	0	0	0	0	0	Gm9285	chr12	unprocessed_pseudogene	predicted gene 9285	--	--	--
ENSMUSG00000096753	0	0	0	0	0	0	0.05	0	Fam181a	chr12	protein_coding	family with sequence similarity 181, member A	--	--	--
ENSMUSG00000096805	0	0	0	0	0	0.07	0	0	Ighv9-1	chr12	IG_V_gene	immunoglobulin heavy variable 9-1	--	--	--
ENSMUSG00000097055	0	0.1	0	0.05	0.14	0.02	0	0.03	Gm4419	chr12	lincRNA	predicted gene 4419	--	--	--
ENSMUSG00000097157	0	0	0	0	0	0	0	0.02	Gm26512	chr12	lincRNA	predicted gene, 26512	--	--	--
ENSMUSG00000097323	0	0	0	0.13	0	0	0	0.13	4930426I24Rik	chr12	lincRNA	RIKEN cDNA 4930426I24 gene	--	--	--
ENSMUSG00000097369	0	0	0	0	0	0	0	0.03	Gm26545	chr12	lincRNA	predicted gene, 26545	--	--	--
ENSMUSG00000097381	0	0.01	0	0.01	0	0	0.03	0	A230087F16Rik	chr12	lincRNA	RIKEN cDNA A230087F16 gene	--	--	--
ENSMUSG00000097391	0	0.01	0.01	0.08	0.02	0	0	0.04	Mirg	chr12	lincRNA	miRNA containing gene	--	--	--
ENSMUSG00000097429	0	0.12	0	0.23	0	0.06	0.11	0.04	Gm26520	chr12	lincRNA	predicted gene, 26520	--	--	--
ENSMUSG00000097476	0	0	0	0.01	0	0	0	0.01	Gm26583	chr12	lincRNA	predicted gene, 26583	--	--	--
ENSMUSG00000097494	0	0	0.02	0.08	0.04	0.05	0.01	0.02	4933406C10Rik	chr12	lincRNA	RIKEN cDNA 4933406C10 gene	--	--	--
ENSMUSG00000097543	0	0.09	0	0.08	0	0.07	0	0.1	Gm805	chr12	lincRNA	predicted gene 805	--	--	--
ENSMUSG00000097627	0	0	0	0.03	0	0	0	0	4930519A11Rik	chr12	lincRNA	RIKEN cDNA 4930519A11 gene	--	--	--
ENSMUSG00000097703	0	0	0.05	0.1	0.06	0.02	0.04	0	Gm26623	chr12	lincRNA	predicted gene, 26623	--	--	--
ENSMUSG00000097801	0	0	0	0	0	0.01	0	0	Gm26777	chr12	lincRNA	predicted gene, 26777	--	--	--
ENSMUSG00000097832	0	0.05	0	0	0	0.1	0.08	0.04	Gm26912	chr12	lincRNA	predicted gene, 26912	--	--	--
ENSMUSG00000097917	0	0	0	0	0	0	0	0.07	Gm26839	chr12	lincRNA	predicted gene, 26839	--	--	--
ENSMUSG00000097973	0	0	0	0.04	0	0	0	0	Gm4929	chr12	processed_pseudogene	predicted gene 4929	--	--	--
ENSMUSG00000098099	0	0.04	0	0.04	0	0.02	0	0.03	Gm7456	chr12	processed_pseudogene	predicted gene 7456	--	--	--
ENSMUSG00000098202	0	0.01	0.02	0.01	0	0	0	0	B830012L14Rik	chr12	lincRNA	RIKEN cDNA B830012L14 gene	--	--	--
ENSMUSG00000099418	0	0.12	0.04	0	0	0	0	0	Gm6657	chr12	lincRNA	predicted gene 6657	--	--	--
ENSMUSG00000099597	0	0	0	0	0	0	0.16	0	Gm28933	chr12	lincRNA	predicted gene 28933	--	--	--
ENSMUSG00000100259	0	0	0	0.01	0	0.01	0	0	Gm29236	chr12	unprocessed_pseudogene	predicted gene 29236	--	--	--
ENSMUSG00000101930	0	0.01	0	0	0	0	0	0	Gm5441	chr12	antisense	predicted gene 5441	--	--	--
ENSMUSG00000102332	0	0	0	0	0	0.04	0	0	Gm19331	chr12	lincRNA	predicted gene, 19331	--	--	--
ENSMUSG00000102497	0	0.24	0	0	0	0	0	0	Ighv13-1	chr12	IG_V_pseudogene	immunoglobulin heavy variable 13-1	--	--	--
ENSMUSG00000103168	0	0.06	0	0.04	0.03	0.02	0	0.02	Gm30948	chr12	lincRNA	predicted gene, 30948	--	--	--
ENSMUSG00000103439	0	0	0.21	0	0	0	0	0.08	Gm7019	chr12	processed_pseudogene	predicted pseudogene 7019	--	--	--
ENSMUSG00000103939	0	0	0	0	0	0	0	0.08	Ighv3-4	chr12	IG_V_gene	immunoglobulin heavy variable V3-4	--	--	--
ENSMUSG00000104155	0	0.04	0	0	0	0	0	0	Gm38103	chr12	TEC	predicted gene, 38103	--	--	--
ENSMUSG00000104452	0	0	0	0.23	0	0	0	0	Ighv8-8	chr12	IG_V_gene	immunoglobulin heavy variable 8-8	--	--	--
ENSMUSG00000106721	0	0	0	0.02	0	0	0	0	RP23-174O6.3	chr12	processed_pseudogene		--	--	--	--
ENSMUSG00000001504	0	0	0	0	0	0.02	0	0	Irx2	chr13	protein_coding	Iroquois related homeobox 2 (Drosophila)	Iroquois related homeobox 2 (Drosophila)	5	GO:0003677,GO:0003700,GO:0005634,GO:0006355,GO:0043565
ENSMUSG00000004344	0	0	0	0.02	0	0	0	0	Gpx5	chr13	protein_coding	glutathione peroxidase 5	glutathione peroxidase 5	6	GO:0004601,GO:0004602,GO:0005576,GO:0006979,GO:0016491,GO:0055114
ENSMUSG00000006179	0	0	0	0	0	0.02	0	0.11	Prss16	chr13	protein_coding	protease, serine 16 (thymus)	protease, serine 16 (thymus)	7	GO:0005764,GO:0005768,GO:0006508,GO:0008233,GO:0008236,GO:0016787,GO:0031410
ENSMUSG00000015533	0	0	0	0.03	0.11	0.06	0	0.05	Itga2	chr13	protein_coding	integrin alpha 2	integrin alpha 2	41	GO:0002687,GO:0005178,GO:0005634,GO:0005886,GO:0005925,GO:0006971,GO:0007155,GO:0007229,GO:0008305,GO:0009279,GO:0009897,GO:0009986,GO:0010634,GO:0010694,GO:0014911,GO:0016020,GO:0016021,GO:0030424,GO:0031346,GO:0032403,GO:0032967,GO:0033343,GO:0042995,GO:0043236,GO:0043388,GO:0043589,GO:0043679,GO:0045178,GO:0045184,GO:0045727,GO:0045785,GO:0045987,GO:0046872,GO:0046982,GO:0048471,GO:0048661,GO:…
ENSMUSG00000016982	0	0	0	0.02	0	0	0	0	Pom121l2	chr13	protein_coding	POM121 membrane glycoprotein-like 2 (rat)	POM121 membrane glycoprotein-like 2 (rat)	3	GO:0003674,GO:0005575,GO:0008150
ENSMUSG00000021207	0	0.03	0	0.03	0	0	0	0.09	Akr1c21	chr13	protein_coding	aldo-keto reductase family 1, member C21	aldo-keto reductase family 1, member C21	20	GO:0004032,GO:0004033,GO:0004958,GO:0005737,GO:0005829,GO:0006629,GO:0006694,GO:0007186,GO:0008202,GO:0016491,GO:0016655,GO:0018636,GO:0031406,GO:0032052,GO:0033764,GO:0047023,GO:0047042,GO:0047086,GO:0047115,GO:0055114
ENSMUSG00000021216	0	0.01	0	0	0	0	0	0	Tubal3	chr13	protein_coding	tubulin, alpha-like 3	tubulin, alpha-like 3	11	GO:0000166,GO:0003924,GO:0005200,GO:0005525,GO:0005737,GO:0005856,GO:0005874,GO:0006184,GO:0007017,GO:0043234,GO:0051258
ENSMUSG00000021303	0	0.01	0	0	0	0	0.05	0.02	Gng4	chr13	protein_coding	guanine nucleotide binding protein (G protein), gamma 4	guanine nucleotide binding protein (G protein), gamma 4	9	GO:0003924,GO:0004871,GO:0005834,GO:0005886,GO:0006184,GO:0007165,GO:0007186,GO:0016020,GO:0030308
ENSMUSG00000021314	0	0.04	0.05	0.01	0.02	0.02	0	0	Amph	chr13	protein_coding	amphiphysin	amphiphysin	17	GO:0005515,GO:0005543,GO:0005623,GO:0005737,GO:0005856,GO:0007612,GO:0008021,GO:0008022,GO:0016020,GO:0030054,GO:0031256,GO:0031410,GO:0032403,GO:0043679,GO:0045202,GO:0046982,GO:0048488
ENSMUSG00000021319	0	0	0	0	0	0.24	0.04	0.06	Sfrp4	chr13	protein_coding	secreted frizzled-related protein 4	secreted frizzled-related protein 4	31	GO:0001944,GO:0002092,GO:0005576,GO:0005615,GO:0005634,GO:0005737,GO:0006357,GO:0007165,GO:0007275,GO:0007420,GO:0008285,GO:0008406,GO:0009790,GO:0009986,GO:0010628,GO:0016055,GO:0017147,GO:0030154,GO:0030165,GO:0042813,GO:0043065,GO:0043433,GO:0045606,GO:0046329,GO:0046697,GO:0055062,GO:0060056,GO:0060429,GO:0090090,GO:0090263,GO:2000119
ENSMUSG00000021359	0	0.04	0.01	0	0.03	0	0	0	Tfap2a	chr13	protein_coding	transcription factor AP-2, alpha	transcription factor AP-2, alpha	83	GO:0000122,GO:0000976,GO:0000977,GO:0000978,GO:0000979,GO:0000980,GO:0000981,GO:0000982,GO:0000987,GO:0001077,GO:0001078,GO:0001105,GO:0001106,GO:0001228,GO:0001822,GO:0001843,GO:0002089,GO:0003151,GO:0003334,GO:0003404,GO:0003409,GO:0003677,GO:0003682,GO:0003700,GO:0003713,GO:0005515,GO:0005634,GO:0005667,GO:0005737,GO:0005794,GO:0005813,GO:0005829,GO:0006351,GO:0006355,GO:0006357,GO:0006366,GO:…
ENSMUSG00000021362	0	0	0	0.04	0	0.03	0	0	Gcm2	chr13	protein_coding	glial cells missing homolog 2 (Drosophila)	glial cells missing homolog 2 (Drosophila)	14	GO:0003677,GO:0003700,GO:0005634,GO:0006351,GO:0006355,GO:0006874,GO:0007275,GO:0030154,GO:0030643,GO:0043066,GO:0043565,GO:0046872,GO:0060017,GO:0071310
ENSMUSG00000021363	0	0.03	0	0	0	0.01	0	0.03	Mak	chr13	protein_coding	male germ cell-associated kinase	male germ cell-associated kinase	27	GO:0000166,GO:0001750,GO:0001917,GO:0003713,GO:0004672,GO:0004674,GO:0004693,GO:0005515,GO:0005524,GO:0005634,GO:0005737,GO:0005813,GO:0005856,GO:0005929,GO:0006351,GO:0006355,GO:0006468,GO:0016301,GO:0016310,GO:0016740,GO:0016772,GO:0030496,GO:0042995,GO:0045494,GO:0046777,GO:0072686,GO:2001141
ENSMUSG00000021373	0	0.01	0	0.15	0.03	0.4	0.02	0.02	Cap2	chr13	protein_coding	CAP, adenylate cyclase-associated protein, 2 (yeast)	CAP, adenylate cyclase-associated protein, 2 (yeast)	5	GO:0000902,GO:0003779,GO:0005886,GO:0007010,GO:0016020
ENSMUSG00000021396	0	0	0.17	0	0.13	0.07	0	0.05	Nxnl2	chr13	protein_coding	nucleoredoxin-like 2	nucleoredoxin-like 2	4	GO:0003674,GO:0005575,GO:0007601,GO:0007608
ENSMUSG00000021403	0	0	0	0	0.03	0	0	0	Serpinb9b	chr13	protein_coding	serine (or cysteine) peptidase inhibitor, clade B, member 9b	--	--	--
ENSMUSG00000021416	0	0.03	0	0	0	0	0	0	Eci3	chr13	protein_coding	enoyl-Coenzyme A delta isomerase 3	--	--	--
ENSMUSG00000021448	0	0	0	0.05	0	0	0	0	Shc3	chr13	protein_coding	src homology 2 domain-containing transforming protein C3	src homology 2 domain-containing transforming protein C3	4	GO:0005515,GO:0007611,GO:0035249,GO:0035556
ENSMUSG00000021464	0	0.03	0	0	0	0.01	0	0.06	Ror2	chr13	protein_coding	receptor tyrosine kinase-like orphan receptor 2	receptor tyrosine kinase-like orphan receptor 2	36	GO:0000166,GO:0001501,GO:0001502,GO:0001756,GO:0004672,GO:0004713,GO:0004714,GO:0005109,GO:0005515,GO:0005524,GO:0005622,GO:0005886,GO:0005887,GO:0006468,GO:0007165,GO:0007169,GO:0007223,GO:0007254,GO:0007275,GO:0008285,GO:0016020,GO:0016021,GO:0016301,GO:0016310,GO:0016740,GO:0016772,GO:0017147,GO:0018108,GO:0030154,GO:0030335,GO:0030538,GO:0042472,GO:0045893,GO:0060071,GO:0090090,GO:0090263
ENSMUSG00000021469	0	0	0	0	0.04	0	0	0	Msx2	chr13	protein_coding	msh homeobox 2	msh homeobox 2	63	GO:0000122,GO:0000978,GO:0000982,GO:0000989,GO:0001503,GO:0001649,GO:0002063,GO:0002076,GO:0003148,GO:0003151,GO:0003198,GO:0003416,GO:0003677,GO:0003700,GO:0003712,GO:0005515,GO:0005634,GO:0005667,GO:0006351,GO:0006355,GO:0006357,GO:0006366,GO:0007275,GO:0008134,GO:0008285,GO:0009952,GO:0023019,GO:0030326,GO:0030509,GO:0030513,GO:0032792,GO:0035115,GO:0035116,GO:0035313,GO:0035880,GO:0042060,GO:…
ENSMUSG00000021490	0	0	0	0	0	0.01	0	0.01	Slc34a1	chr13	protein_coding	solute carrier family 34 (sodium phosphate), member 1	solute carrier family 34 (sodium phosphate), member 1	33	GO:0005515,GO:0005768,GO:0005886,GO:0006810,GO:0006811,GO:0006814,GO:0006817,GO:0009986,GO:0010288,GO:0015293,GO:0015321,GO:0016020,GO:0016021,GO:0016323,GO:0016324,GO:0030165,GO:0031226,GO:0031526,GO:0031988,GO:0032403,GO:0035435,GO:0042803,GO:0044341,GO:0045121,GO:0045838,GO:0046686,GO:0046689,GO:0046849,GO:0048471,GO:0051260,GO:0055062,GO:2000120,GO:2000187
ENSMUSG00000021499	0	0.16	0	0.21	0.18	0.09	0.08	0.06	Catsper3	chr13	protein_coding	cation channel, sperm associated 3	cation channel, sperm associated 3	28	GO:0001669,GO:0005216,GO:0005244,GO:0005245,GO:0005262,GO:0005515,GO:0005783,GO:0005886,GO:0005929,GO:0006810,GO:0006811,GO:0006814,GO:0006816,GO:0007275,GO:0007283,GO:0016020,GO:0016021,GO:0030154,GO:0030317,GO:0034220,GO:0034765,GO:0036128,GO:0042995,GO:0048240,GO:0055085,GO:0070509,GO:0070588,GO:0086010
ENSMUSG00000021506	0	0.01	0	0	0	0	0	0	Pitx1	chr13	protein_coding	paired-like homeodomain transcription factor 1	paired-like homeodomain transcription factor 1	20	GO:0001190,GO:0001501,GO:0003677,GO:0003700,GO:0005634,GO:0005667,GO:0005730,GO:0005737,GO:0006351,GO:0006355,GO:0006366,GO:0007275,GO:0014707,GO:0021983,GO:0035116,GO:0035137,GO:0043565,GO:0045944,GO:0048625,GO:0051216
ENSMUSG00000021534	0	0	0	0	0	0.07	0	0.02	1700001L19Rik	chr13	protein_coding	RIKEN cDNA 1700001L19 gene	RIKEN cDNA 1700001L19 gene	3	GO:0003674,GO:0005575,GO:0008150
ENSMUSG00000021541	0	0.02	0	0	0	0.01	0	0	Trpc7	chr13	protein_coding	transient receptor potential cation channel, subfamily C, member 7	transient receptor potential cation channel, subfamily C, member 7	14	GO:0005216,GO:0005262,GO:0005634,GO:0005801,GO:0005886,GO:0006810,GO:0006811,GO:0006816,GO:0006828,GO:0016020,GO:0016021,GO:0048471,GO:0055085,GO:0070588
ENSMUSG00000021587	0	0.05	0	0.08	0.04	0.05	0	0.08	Pcsk1	chr13	protein_coding	proprotein convertase subtilisin/kexin type 1	proprotein convertase subtilisin/kexin type 1	12	GO:0004175,GO:0004252,GO:0005615,GO:0005794,GO:0006508,GO:0008233,GO:0008236,GO:0016485,GO:0016486,GO:0016787,GO:0031410,GO:0043043
ENSMUSG00000021590	0	0	0	0.15	0	0	0	0.05	Spata9	chr13	protein_coding	spermatogenesis associated 9	spermatogenesis associated 9	8	GO:0003674,GO:0005575,GO:0007275,GO:0007283,GO:0008150,GO:0016020,GO:0016021,GO:0030154
ENSMUSG00000021604	0	0.03	0	0	0	0	0	0	Irx4	chr13	protein_coding	Iroquois related homeobox 4 (Drosophila)	Iroquois related homeobox 4 (Drosophila)	10	GO:0003677,GO:0003700,GO:0005634,GO:0005667,GO:0006355,GO:0006357,GO:0007275,GO:0007507,GO:0030154,GO:0043565
ENSMUSG00000021612	0	0.01	0	0.02	0	0	0	0.01	Slc6a18	chr13	protein_coding	solute carrier family 6 (neurotransmitter transporter), member 18	solute carrier family 6 (neurotransmitter transporter), member 18	13	GO:0003333,GO:0005215,GO:0005328,GO:0005515,GO:0005886,GO:0005887,GO:0006810,GO:0006836,GO:0006865,GO:0015293,GO:0016020,GO:0016021,GO:0031526
ENSMUSG00000021613	0	0.07	0.01	0.28	0	0.02	0	0.01	Hapln1	chr13	protein_coding	hyaluronan and proteoglycan link protein 1	hyaluronan and proteoglycan link protein 1	5	GO:0005540,GO:0005576,GO:0005578,GO:0007155,GO:0031012
ENSMUSG00000021614	0	0.02	0.01	0.04	0	0.07	0.02	0.07	Vcan	chr13	protein_coding	versican	versican	13	GO:0001649,GO:0005509,GO:0005540,GO:0005576,GO:0005578,GO:0005615,GO:0007155,GO:0007507,GO:0008347,GO:0016020,GO:0030246,GO:0031012,GO:0043231
ENSMUSG00000021622	0	0	0	10.94	0	28.79	0	0.02	Ckmt2	chr13	protein_coding	creatine kinase, mitochondrial 2	creatine kinase, mitochondrial 2	12	GO:0000166,GO:0003824,GO:0004111,GO:0005524,GO:0005739,GO:0005743,GO:0006603,GO:0016020,GO:0016301,GO:0016310,GO:0016740,GO:0016772
ENSMUSG00000021647	0	0	0	0.05	0	0	0	0	Cartpt	chr13	protein_coding	CART prepropeptide	CART prepropeptide	22	GO:0000186,GO:0001678,GO:0005184,GO:0005576,GO:0005615,GO:0007186,GO:0007218,GO:0007268,GO:0008343,GO:0009267,GO:0030141,GO:0032099,GO:0032812,GO:0032922,GO:0045671,GO:0045777,GO:0045779,GO:0046850,GO:0050796,GO:0051971,GO:0070093,GO:0070253
ENSMUSG00000021700	0	0.01	0	0.01	0	0.01	0	0	Rab3c	chr13	protein_coding	RAB3C, member RAS oncogene family	RAB3C, member RAS oncogene family	14	GO:0000166,GO:0005515,GO:0005525,GO:0005829,GO:0005886,GO:0006810,GO:0007264,GO:0008021,GO:0015031,GO:0016020,GO:0017157,GO:0019882,GO:0031982,GO:0048471
ENSMUSG00000021702	0	0	0.01	0.09	0	0.81	0.13	0.27	Thbs4	chr13	protein_coding	thrombospondin 4	thrombospondin 4	31	GO:0001938,GO:0001968,GO:0005178,GO:0005509,GO:0005515,GO:0005518,GO:0005576,GO:0005578,GO:0005604,GO:0005615,GO:0005783,GO:0006986,GO:0007155,GO:0007399,GO:0008083,GO:0008201,GO:0016529,GO:0031012,GO:0031594,GO:0034103,GO:0034976,GO:0043237,GO:0048266,GO:0048771,GO:0048812,GO:0050731,GO:0051260,GO:0051451,GO:0051781,GO:0071603,GO:0090023
ENSMUSG00000021718	0	0	0	0.02	0	0	0	0	4933425L06Rik	chr13	protein_coding	RIKEN cDNA 4933425L06 gene	--	--	--
ENSMUSG00000021730	0	0	0	0	0	0.01	0	0	Hcn1	chr13	protein_coding	hyperpolarization-activated, cyclic nucleotide-gated K+ 1	hyperpolarization-activated, cyclic nucleotide-gated K+ 1	29	GO:0000166,GO:0005216,GO:0005222,GO:0005244,GO:0005248,GO:0005249,GO:0005267,GO:0005272,GO:0005515,GO:0005886,GO:0005887,GO:0006810,GO:0006811,GO:0006813,GO:0006814,GO:0016020,GO:0016021,GO:0030424,GO:0030425,GO:0030552,GO:0034765,GO:0035725,GO:0042391,GO:0042802,GO:0045176,GO:0046549,GO:0055085,GO:0071320,GO:0071805
ENSMUSG00000021758	0	0.01	0	0	0.03	0.01	0	0.02	Ddx4	chr13	protein_coding	DEAD (Asp-Glu-Ala-Asp) box polypeptide 4	DEAD (Asp-Glu-Ala-Asp) box polypeptide 4	19	GO:0000166,GO:0003676,GO:0004386,GO:0005515,GO:0005524,GO:0005634,GO:0005737,GO:0007141,GO:0007275,GO:0007283,GO:0008026,GO:0016787,GO:0030317,GO:0030529,GO:0032880,GO:0033391,GO:0048471,GO:0071546,GO:0071547
ENSMUSG00000021763	0	0.07	0.09	0.05	0	0.04	0.02	0.02	BC067074	chr13	protein_coding	cDNA sequence BC067074	--	--	--
ENSMUSG00000033063	0	0	0	0	0.02	0	0	0	Cntnap3	chr13	protein_coding	contactin associated protein-like 3	--	--	--
ENSMUSG00000033122	0	0	0	0	0	0	0	0.02	Hsd17b3	chr13	protein_coding	hydroxysteroid (17-beta) dehydrogenase 3	hydroxysteroid (17-beta) dehydrogenase 3	9	GO:0004303,GO:0006629,GO:0006694,GO:0008152,GO:0016491,GO:0043231,GO:0047035,GO:0047045,GO:0055114
ENSMUSG00000033765	0	0	0.09	0	0	0	0	0	Calm4	chr13	protein_coding	calmodulin 4	calmodulin 4	2	GO:0005509,GO:0046872
ENSMUSG00000034488	0	0.02	0	0.01	0	0.01	0	0	Edil3	chr13	protein_coding	EGF-like repeats and discoidin I-like domains 3	EGF-like repeats and discoidin I-like domains 3	7	GO:0005509,GO:0005576,GO:0007155,GO:0007275,GO:0010811,GO:0046872,GO:0070062
ENSMUSG00000034891	0	0	0	0	0	0.03	0	0	Sncb	chr13	protein_coding	synuclein, beta	synuclein, beta	16	GO:0005509,GO:0005634,GO:0005737,GO:0005739,GO:0005794,GO:0007268,GO:0030426,GO:0042417,GO:0043014,GO:0043025,GO:0043195,GO:0043524,GO:0043679,GO:0045202,GO:0048487,GO:0050808
ENSMUSG00000036211	0	0.05	0	0.11	0.14	0.06	0	0	Hist1h1t	chr13	protein_coding	histone cluster 1, H1t	histone cluster 1, H1t	12	GO:0000786,GO:0000794,GO:0003677,GO:0005622,GO:0005634,GO:0005694,GO:0006334,GO:0007275,GO:0007283,GO:0007339,GO:0030154,GO:0030317
ENSMUSG00000038132	0	0	0	0.11	0	0.4	0	0.04	Rbm24	chr13	protein_coding	RNA binding motif protein 24	RNA binding motif protein 24	10	GO:0000166,GO:0003676,GO:0003723,GO:0003730,GO:0005575,GO:0005634,GO:0005737,GO:0010830,GO:0030154,GO:0043488
ENSMUSG00000038402	0	0.01	0	0	0	0	0	0.02	Foxf2	chr13	protein_coding	forkhead box F2	forkhead box F2	17	GO:0003677,GO:0003700,GO:0005634,GO:0005667,GO:0006351,GO:0006355,GO:0008134,GO:0030198,GO:0042249,GO:0043565,GO:0045892,GO:0045893,GO:0045944,GO:0048566,GO:0048596,GO:0048806,GO:0060021
ENSMUSG00000038651	0	0	0	0.03	0	0	0	0	Sycp2l	chr13	protein_coding	synaptonemal complex protein 2-like	--	--	--
ENSMUSG00000041817	0	0	0	0	0	0	0	0.01	Fam169a	chr13	protein_coding	family with sequence similarity 169, member A	family with sequence similarity 169, member A	5	GO:0003674,GO:0005575,GO:0005634,GO:0008150,GO:0016020
ENSMUSG00000042385	0	0.03	0.34	0	0.25	0.03	0	0.31	Gzmk	chr13	protein_coding	granzyme K	granzyme K	6	GO:0003824,GO:0004252,GO:0006508,GO:0008233,GO:0008236,GO:0016787
ENSMUSG00000042869	0	0	0	0.04	0	0	0	0	Olfr1370	chr13	protein_coding	olfactory receptor 1370	--	--	--
ENSMUSG00000043986	0	0	0	0	0	0.02	0	0	Spata31d1d	chr13	protein_coding	spermatogenesis associated 31 subfamily D, member 1D	--	--	--
ENSMUSG00000044164	0	0	0	0.01	0	0.03	0	0	Rnf182	chr13	protein_coding	ring finger protein 182	ring finger protein 182	8	GO:0004842,GO:0005737,GO:0008270,GO:0016020,GO:0016021,GO:0016567,GO:0016874,GO:0046872
ENSMUSG00000044951	0	0	0	0.14	0	0.23	0	0.01	Mylk4	chr13	protein_coding	myosin light chain kinase family, member 4	myosin light chain kinase family, member 4	10	GO:0000166,GO:0004672,GO:0004674,GO:0005524,GO:0005575,GO:0006468,GO:0016301,GO:0016310,GO:0016740,GO:0016772
ENSMUSG00000045034	0	0	0	0	0	0	0	0.01	Ankrd34b	chr13	protein_coding	ankyrin repeat domain 34B	ankyrin repeat domain 34B	5	GO:0003674,GO:0005575,GO:0005634,GO:0005737,GO:0008150
ENSMUSG00000046082	0	0	0	0	0	0	0	0.01	Tmem174	chr13	protein_coding	transmembrane protein 174	transmembrane protein 174	6	GO:0003674,GO:0005575,GO:0005783,GO:0008150,GO:0016020,GO:0016021
ENSMUSG00000046169	0	0.07	0.03	0.07	0.01	0.06	0.04	0.06	Adamts6	chr13	protein_coding	a disintegrin-like and metallopeptidase (reprolysin type) with thrombospondin type 1 motif, 6	--	--	--
ENSMUSG00000047061	0	0	0	0.03	0	0	0	0	Gm9817	chr13	protein_coding	predicted gene 9817	--	--	--
ENSMUSG00000047419	0	0.07	0	1.28	0	2.19	0	0.06	Cmya5	chr13	protein_coding	cardiomyopathy associated 5	cardiomyopathy associated 5	7	GO:0005515,GO:0005737,GO:0014733,GO:0032513,GO:0042802,GO:0043034,GO:0070885
ENSMUSG00000047462	0	0.03	0.03	0.01	0.04	0.04	0.03	0.1	A530099J19Rik	chr13	protein_coding	RIKEN cDNA A530099J19 gene	--	--	--
ENSMUSG00000047842	0	0	0	0	0	0.01	0.02	0	Diras2	chr13	protein_coding	DIRAS family, GTP-binding RAS-like 2	DIRAS family, GTP-binding RAS-like 2	8	GO:0000166,GO:0005525,GO:0005886,GO:0006184,GO:0007165,GO:0007264,GO:0008150,GO:0016020
ENSMUSG00000048978	0	0	0	0	0	0	0	0.01	Nrsn1	chr13	protein_coding	neurensin 1	neurensin 1	9	GO:0003674,GO:0008150,GO:0016020,GO:0016021,GO:0016023,GO:0030133,GO:0030426,GO:0043005,GO:0043025
ENSMUSG00000048996	0	0.03	0	0	0	0	0	0	Olfr1366	chr13	protein_coding	olfactory receptor 1366	--	--	--
ENSMUSG00000049538	0	0	0	0.02	0	0	0	0.04	Adamts16	chr13	protein_coding	a disintegrin-like and metallopeptidase (reprolysin type) with thrombospondin type 1 motif, 16	a disintegrin-like and metallopeptidase (reprolysin type) with thrombospondin type 1 motif, 16	13	GO:0001658,GO:0003674,GO:0004222,GO:0005575,GO:0005576,GO:0005578,GO:0006508,GO:0008233,GO:0008237,GO:0008270,GO:0016787,GO:0031012,GO:0046872
ENSMUSG00000049902	0	0.02	0	0	0	0	0	0.01	4921517D22Rik	chr13	protein_coding	RIKEN cDNA 4921517D22 gene	--	--	--
ENSMUSG00000050243	0	0	0	0.05	0	0	0	0.04	Gm5446	chr13	processed_pseudogene	predicted gene 5446	--	--	--
ENSMUSG00000050334	0	0	0	0.02	0	0	0	0	C130071C03Rik	chr13	lincRNA	RIKEN cDNA C130071C03 gene	RIKEN cDNA C130071C03 gene	3	GO:0003674,GO:0005575,GO:0008150
ENSMUSG00000050377	0	0	0	0	0	0.02	0	0	Il31ra	chr13	protein_coding	interleukin 31 receptor A	interleukin 31 receptor A	7	GO:0002376,GO:0004896,GO:0005886,GO:0008284,GO:0016020,GO:0016021,GO:0019221
ENSMUSG00000051054	0	0.01	0	0	0	0	0	0.02	1700014D04Rik	chr13	protein_coding	RIKEN cDNA 1700014D04 gene	--	--	--
ENSMUSG00000051107	0	0	0.03	0	0	0.03	0.12	0.09	Gm15440	chr13	protein_coding	predicted gene 15440	--	--	--
ENSMUSG00000051111	0	0.02	0.01	0.02	0.02	0.03	0.02	0.03	Sv2c	chr13	protein_coding	synaptic vesicle glycoprotein 2c	synaptic vesicle glycoprotein 2c	12	GO:0005215,GO:0006810,GO:0006836,GO:0007268,GO:0008021,GO:0016020,GO:0016021,GO:0022857,GO:0030054,GO:0031410,GO:0045202,GO:0055085
ENSMUSG00000051456	0	0	0	0.1	0	0.3	0	0	Hspb3	chr13	protein_coding	heat shock protein 3	heat shock protein 3	3	GO:0005634,GO:0005737,GO:0006950
ENSMUSG00000052075	0	0	0	0.04	0	0	0	0	1700029F12Rik	chr13	protein_coding	RIKEN cDNA 1700029F12 gene	--	--	--
ENSMUSG00000052909	0	0	0	0	0	0	0	0.03	Gm9894	chr13	protein_coding	predicted gene 9894	--	--	--
ENSMUSG00000053181	0	0	0	0	0	0	0	0.07	A830005F24Rik	chr13	protein_coding	RIKEN cDNA A830005F24 gene	--	--	--
ENSMUSG00000053216	0	0.04	0	0	0	0	0	0	Btn2a2	chr13	protein_coding	butyrophilin, subfamily 2, member A2	butyrophilin, subfamily 2, member A2	7	GO:0003674,GO:0005575,GO:0016020,GO:0016021,GO:0031324,GO:0046007,GO:0050710
ENSMUSG00000055298	0	0	0	0	0	0	0	0.02	Ctsj	chr13	protein_coding	cathepsin J	cathepsin J	6	GO:0005764,GO:0006508,GO:0008233,GO:0008234,GO:0016787,GO:0048471
ENSMUSG00000055341	0	0.07	0	0.04	0	0.01	0	0.01	Zfp457	chr13	protein_coding	zinc finger protein 457	--	--	--
ENSMUSG00000055560	0	0.03	0.02	0.02	0	0.01	0	0.05	Zfp459	chr13	protein_coding	zinc finger protein 459	--	--	--
ENSMUSG00000055679	0	0.03	0	0	0	0.01	0	0	Ctsr	chr13	protein_coding	cathepsin R	cathepsin R	6	GO:0005764,GO:0006508,GO:0008233,GO:0008234,GO:0016787,GO:0030163
ENSMUSG00000056222	0	0.01	0	0	0	0	0	0	Spock1	chr13	protein_coding	sparc/osteonectin, cwcv and kazal-like domains proteoglycan 1	sparc/osteonectin, cwcv and kazal-like domains proteoglycan 1	14	GO:0004869,GO:0005509,GO:0005576,GO:0005578,GO:0005615,GO:0005737,GO:0007165,GO:0008191,GO:0010812,GO:0010951,GO:0010977,GO:0016528,GO:0031594,GO:0033268
ENSMUSG00000056257	0	0.02	0	0	0	0	0	0.02	Gm5447	chr13	protein_coding	predicted gene 5447	--	--	--
ENSMUSG00000058246	0	0.22	0.25	0.13	0.16	0.13	0	0	Gm10037	chr13	protein_coding	predicted gene 10037	--	--	--
ENSMUSG00000058385	0	0	0.16	0	0.1	0	0	0.06	Hist1h2bg	chr13	protein_coding	histone cluster 1, H2bg	--	--	--
ENSMUSG00000060198	0	0.06	0.12	0	0.16	0.23	0.24	0.09	Gm11353	chr13	processed_pseudogene	predicted gene 11353	--	--	--
ENSMUSG00000060678	0	0	0	0	0.12	0	0	0	Hist1h4c	chr13	protein_coding	histone cluster 1, H4c	--	--	--
ENSMUSG00000061330	0	0.31	0.08	0.18	0.11	0.5	0.08	0.19	Gm11361	chr13	processed_pseudogene	predicted pseudogene 11361	--	--	--
ENSMUSG00000061482	0	0.09	0	0.52	0.25	0.43	0.19	0	Hist1h4d	chr13	protein_coding	histone cluster 1, H4d	--	--	--
ENSMUSG00000061991	0	0	0	0	0	0.05	0	0	Hist1h2af	chr13	protein_coding	histone cluster 1, H2af	histone cluster 1, H2af	7	GO:0000786,GO:0003677,GO:0005634,GO:0005694,GO:0006334,GO:0008150,GO:0046982
ENSMUSG00000062282	0	0.01	0	0	0	0.01	0	0	Gm10113	chr13	protein_coding	predicted gene 10113	--	--	--
ENSMUSG00000063130	0	0	0	0.06	0	0	0	0	Calml3	chr13	protein_coding	calmodulin-like 3	calmodulin-like 3	4	GO:0005509,GO:0008150,GO:0046872,GO:0070062
ENSMUSG00000063529	0	0	0	0	0	0.12	0	0	Stmnd1	chr13	protein_coding	stathmin domain containing 1	--	--	--
ENSMUSG00000064168	0	0	0	0	0	0.05	0	0	Hist1h2bh	chr13	protein_coding	histone cluster 1, H2bh	histone cluster 1, H2bh	6	GO:0000786,GO:0003677,GO:0005634,GO:0005694,GO:0006334,GO:0046982
ENSMUSG00000064288	0	0.23	0	0	0	0	0	0	Hist1h4k	chr13	protein_coding	histone cluster 1, H4k	--	--	--
ENSMUSG00000069189	0	0	0	0	0	0.01	0	0	Zdhhc11	chr13	protein_coding	zinc finger, DHHC domain containing 11	zinc finger, DHHC domain containing 11	9	GO:0003674,GO:0005783,GO:0008150,GO:0008270,GO:0016020,GO:0016021,GO:0016740,GO:0016746,GO:0046872
ENSMUSG00000069248	0	0	0	0	0	0	0	0.02	Serpinb6e	chr13	protein_coding	serine (or cysteine) peptidase inhibitor, clade B, member 6e	--	--	--
ENSMUSG00000069267	0	0	0	0.07	0	0	0	0	Hist1h3b	chr13	protein_coding	histone cluster 1, H3b	--	--	--
ENSMUSG00000069273	0	0.08	0	0	0	0.1	0	0	Hist1h3e	chr13	protein_coding	histone cluster 1, H3e	--	--	--
ENSMUSG00000069301	0	0.22	0	0	0	0	0	0	Hist1h2ag	chr13	protein_coding	histone cluster 1, H2ag	--	--	--
ENSMUSG00000069302	0	0.09	0	0	0	0	0	0	Hist1h2ah	chr13	protein_coding	histone cluster 1, H2ah	histone cluster 1, H2ah	8	GO:0000786,GO:0003677,GO:0005634,GO:0005694,GO:0006334,GO:0008150,GO:0046982,GO:0070062
ENSMUSG00000069308	0	0.1	0	0	0	0	0	0	Hist1h2bp	chr13	protein_coding	histone cluster 1, H2bp	histone cluster 1, H2bp	6	GO:0000786,GO:0003677,GO:0005634,GO:0005694,GO:0006334,GO:0046982
ENSMUSG00000071181	0	0.02	0.11	0.05	0	0	0	0.07	3830408C21Rik	chr13	protein_coding	RIKEN cDNA 3830408C21 gene	--	--	--
ENSMUSG00000071478	0	0.15	0	0	0	0	0	0	Hist1h2ad	chr13	protein_coding	histone cluster 1, H2ad	--	--	--
ENSMUSG00000074715	0	0.03	0.13	0	0.05	0.05	0	0.08	Ccl28	chr13	protein_coding	chemokine (C-C motif) ligand 28	chemokine (C-C motif) ligand 28	9	GO:0005125,GO:0005576,GO:0005615,GO:0006935,GO:0006955,GO:0007204,GO:0008009,GO:0060326,GO:0070062
ENSMUSG00000074800	0	0.1	0	0	0	0	0	0	Gm4149	chr13	pseudogene	predicted pseudogene 4149	--	--	--
ENSMUSG00000074832	0	0	0	0.01	0	0	0	0	2410141K09Rik	chr13	protein_coding	RIKEN cDNA 2410141K09 gene	--	--	--
ENSMUSG00000074863	0	0.04	0	0	0	0.01	0	0.02	Platr25	chr13	lincRNA	pluripotency associated transcript 25	--	--	--
ENSMUSG00000074895	0	0	0	0	0	0	0	0.01	Eif4e1b	chr13	protein_coding	eukaryotic translation initiation factor 4E family member 1B	eukaryotic translation initiation factor 4E family member 1B	5	GO:0003723,GO:0003743,GO:0005737,GO:0006412,GO:0006413
ENSMUSG00000076749	0	0.19	0.08	0.09	1.5	0.57	0.2	0.09	Tcrg-C1	chr13	TR_C_gene	T cell receptor gamma, constant 1	--	--	--
ENSMUSG00000076754	0	0.29	0.08	0.17	0.9	0.13	0.15	0.12	Trgv2	chr13	TR_V_gene	T cell receptor gamma variable 2	--	--	--
ENSMUSG00000077282	0	0.27	0	0	0	0	0	0	Gm26395	chr13	snoRNA	predicted gene, 26395	--	--	--
ENSMUSG00000078915	0	0.18	0	0.14	0	0	0	0	Hsp25-ps1	chr13	pseudogene	heat shock protein 25, pseudogene 1	--	--	--
ENSMUSG00000081191	0	0	0	0	0.45	0	0	0	Gm11271	chr13	processed_pseudogene	predicted gene 11271	--	--	--
ENSMUSG00000081277	0	0	0	0	0	0.09	0	0	Gm15285	chr13	processed_pseudogene	predicted gene 15285	--	--	--
ENSMUSG00000081283	0	0	0	0	0	0.03	0	0	Vmn1r-ps104	chr13	unprocessed_pseudogene	vomeronasal 1 receptor, pseudogene 104	--	--	--
ENSMUSG00000082258	0	0	0	0	0	0	0	0.23	Gm15289	chr13	processed_pseudogene	predicted gene 15289	--	--	--
ENSMUSG00000082396	0	0	0	0	0.15	0	0	0.08	Zfp389	chr13	processed_pseudogene	zinc finger protein 389	--	--	--
ENSMUSG00000082558	0	0	0	0.11	0	0	0	0	Snrp1c-ps2	chr13	processed_pseudogene	U1 small nuclear ribonucleoprotein 1C, pseudogene 2	--	--	--
ENSMUSG00000082893	0	0.04	0	0	0	0.05	0	0	Gm11383	chr13	processed_pseudogene	predicted gene 11383	--	--	--
ENSMUSG00000082956	0	0	0	0	0	0	0	0.02	Naip3	chr13	unprocessed_pseudogene	NLR family, apoptosis inhibitory protein 3	--	--	--
ENSMUSG00000082986	0	0.16	0	0	0	0	0	0	Gm11389	chr13	unprocessed_pseudogene	predicted gene 11389	--	--	--
ENSMUSG00000083409	0	0.26	0	0	0	0.2	0	0.41	Gm11340	chr13	processed_pseudogene	predicted gene 11340	--	--	--
ENSMUSG00000084217	0	0	0	0.12	0	0	0	0	Gm15488	chr13	unitary_pseudogene	predicted gene 15488	--	--	--
ENSMUSG00000084949	0	0.39	0	0.42	0	0.28	0	0.43	Gm16249	chr13	antisense	predicted gene 16249	--	--	--
ENSMUSG00000085016	0	0.03	0.07	0.15	0	0.12	0	0.08	Gm11335	chr13	processed_transcript	predicted gene 11335	--	--	--
ENSMUSG00000085024	0	0.23	0.13	0.09	0.05	0.21	0.08	0.06	C230035I16Rik	chr13	lincRNA	RIKEN cDNA C230035I16 gene	--	--	--
ENSMUSG00000085331	0	0	0	0	0	0.09	0	0	Gm11274	chr13	antisense	predicted gene 11274	--	--	--
ENSMUSG00000085788	0	0.12	0	0	0	0	0.03	0	4930470G03Rik	chr13	processed_transcript	RIKEN cDNA 4930470G03 gene	--	--	--
ENSMUSG00000085861	0	0	0	0.05	0	0	0.09	0	1700016G14Rik	chr13	antisense	RIKEN cDNA 1700016G14 gene	--	--	--
ENSMUSG00000085936	0	0.02	0.04	0	0	0.1	0	0.02	2610307P16Rik	chr13	processed_transcript	RIKEN cDNA 2610307P16 gene	--	--	--
ENSMUSG00000085962	0	0	0	0.04	0	0	0	0	Gm16984	chr13	lincRNA	predicted gene, 16984	--	--	--
ENSMUSG00000086057	0	0	0	0	0	0.12	0	0	Gm15324	chr13	lincRNA	predicted gene 15324	--	--	--
ENSMUSG00000086111	0	0	0	0.03	0.03	0.18	0.11	0.1	Gm15326	chr13	lincRNA	predicted gene 15326	--	--	--
ENSMUSG00000086201	0	0	0	0.07	0	0	0	0	Gm6270	chr13	lincRNA	predicted gene 6270	--	--	--
ENSMUSG00000086649	0	0	0	0.05	0	0	0	0	Gm15286	chr13	processed_transcript	predicted gene 15286	--	--	--
ENSMUSG00000086743	0	0.15	0	0.42	0	0.09	0	0.03	Hnrnpa1l2-ps	chr13	processed_pseudogene	heterogeneous nuclear ribonucleoprotein A1-like 2, pseudogene	--	--	--
ENSMUSG00000086796	0	0	0.02	0	0.04	0.01	0.04	0	4932702P03Rik	chr13	antisense	RIKEN cDNA 4932702P03 gene	--	--	--
ENSMUSG00000086861	0	0	0	0	0	0.06	0	0	Gm15325	chr13	lincRNA	predicted gene 15325	--	--	--
ENSMUSG00000086889	0	0.57	0.08	0.33	0.1	0.25	0.23	0.29	Phf2os1	chr13	antisense	PHD finger protein 2, opposite strand 1	--	--	--
ENSMUSG00000087097	0	0.04	0	0	0	0	0	0	4930586N03Rik	chr13	processed_transcript	RIKEN cDNA 4930586N03 gene	--	--	--
ENSMUSG00000087335	0	0.02	0	0	0	0	0	0	4930526F13Rik	chr13	lincRNA	RIKEN cDNA 4930526F13 gene	--	--	--
ENSMUSG00000088814	0	0	0	0	0	0.21	0	0	Gm22385	chr13	rRNA	predicted gene, 22385	--	--	--
ENSMUSG00000089580	0	0	0	0	0	0	0	0.23	Gm23340	chr13	snoRNA	predicted gene, 23340	--	--	--
ENSMUSG00000090358	0	0.04	0	0.01	0	0	0	0.05	Gm2822	chr13	processed_transcript	predicted gene 2822	--	--	--
ENSMUSG00000091311	0	0	0	0	0	0	0	0.03	Spata31d1b	chr13	protein_coding	spermatogenesis associated 31 subfamily D, member 1B	--	--	--
ENSMUSG00000091423	0	0	0	0.03	0	0	0	0	Gm17509	chr13	protein_coding	predicted gene, 17509	--	--	--
ENSMUSG00000092116	0	0.07	0	0	0	0	0	0	Gm10320	chr13	protein_coding	predicted pseudogene 10320	--	--	--
ENSMUSG00000093587	0	0	0	0	0	0	0	0.03	Gm20554	chr13	lincRNA	predicted gene, 20554	--	--	--
ENSMUSG00000094027	0	0	0	0	0.11	0	0	0	Gm21762	chr13	protein_coding	predicted gene, 21762	--	--	--
ENSMUSG00000094989	0	0	0	0	0	0.04	0	0	Rpl9-ps4	chr13	processed_pseudogene	ribosomal protein L9, pseudogene 4	--	--	--
ENSMUSG00000095105	0	0.02	0.01	0.01	0	0.03	0.01	0.03	Edaradd	chr13	protein_coding	EDAR (ectodysplasin-A receptor)-associated death domain	EDAR (ectodysplasin-A receptor)-associated death domain	10	GO:0001942,GO:0005123,GO:0005515,GO:0005737,GO:0007165,GO:0007249,GO:0007275,GO:0030154,GO:0042475,GO:0061153
ENSMUSG00000095847	0	0	0	0	0	0.04	0.06	0.05	Gm5451	chr13	processed_pseudogene	predicted gene 5451	--	--	--
ENSMUSG00000095940	0	0	0	0	0	0	0	0.06	Gm16416	chr13	processed_pseudogene	predicted gene 16416	--	--	--
ENSMUSG00000096175	0	0.03	0	0	0	0	0	0	Gm21761	chr13	protein_coding	predicted gene, 21761	--	--	--
ENSMUSG00000096449	0	0	0	0.08	0	0.04	0	0	Gm4076	chr13	protein_coding	predicted gene 4076	--	--	--
ENSMUSG00000096563	0	0.27	0	0.3	0	0	0	0	Gm24095	chr13	snoRNA	predicted gene, 24095	--	--	--
ENSMUSG00000096722	0	0	0	0	0	0	0	0.04	Hmgb1-ps9	chr13	processed_pseudogene	high mobility group box 1, pseudogene 9	--	--	--
ENSMUSG00000096807	0	0	0	0	0	0.11	0	0	Hist1h2bm	chr13	protein_coding	histone cluster 1, H2bm	histone cluster 1, H2bm	7	GO:0000786,GO:0003677,GO:0005634,GO:0005694,GO:0006334,GO:0046982,GO:0070062
ENSMUSG00000096932	0	0.05	0.06	0.15	0	0.15	0.11	0	5033403F01Rik	chr13	lincRNA	RIKEN cDNA 5033403F01 gene	--	--	--
ENSMUSG00000097009	0	0	0	0.01	0	0	0	0	Gm26861	chr13	antisense	predicted gene, 26861	--	--	--
ENSMUSG00000097027	0	0.01	0	0.05	0	0.04	0	0.01	Gm26559	chr13	lincRNA	predicted gene, 26559	--	--	--
ENSMUSG00000097098	0	0.03	0	0.02	0	0.02	0	0.02	9330111N05Rik	chr13	lincRNA	RIKEN cDNA 9330111N05 gene	--	--	--
ENSMUSG00000097182	0	0	0	0	0.05	0	0	0	A830009L08Rik	chr13	lincRNA	RIKEN cDNA A830009L08 gene	--	--	--
ENSMUSG00000097244	0	0	0	0.06	0	0	0	0	Gm7928	chr13	processed_pseudogene	predicted gene 7928	--	--	--
ENSMUSG00000097346	0	0	0	0	0	0	0.04	0	Gm26619	chr13	lincRNA	predicted gene, 26619	--	--	--
ENSMUSG00000097360	0	0.13	0	0	0.09	0.08	0	0.13	9430065F17Rik	chr13	lincRNA	RIKEN cDNA 9430065F17 gene	--	--	--
ENSMUSG00000097411	0	0.07	0.05	0	0.17	0.06	0.05	0	B430218F22Rik	chr13	protein_coding	RIKEN cDNA B430218F22 gene	--	--	--
ENSMUSG00000097495	0	0	0	0	0.04	0	0	0	Gm26651	chr13	lincRNA	predicted gene, 26651	--	--	--
ENSMUSG00000097502	0	0.14	0.03	0.13	0	0.15	0	0.16	4930528D03Rik	chr13	lincRNA	RIKEN cDNA 4930528D03 gene	--	--	--
ENSMUSG00000097709	0	0.02	0	0	0	0	0	0.02	2810429I04Rik	chr13	lincRNA	RIKEN cDNA 2810429I04 gene	--	--	--
ENSMUSG00000097715	0	0.02	0	0.07	0.02	0.06	0.03	0.04	Gpr137b-ps	chr13	lincRNA	G protein-coupled receptor 137B, pseudogene	--	--	--
ENSMUSG00000097793	0	0.13	0.08	0.13	0.12	0.21	0.03	0.06	Gm17259	chr13	lincRNA	predicted gene, 17259	--	--	--
ENSMUSG00000097849	0	0	0	0	0	0.02	0	0	Gm26754	chr13	lincRNA	predicted gene, 26754	--	--	--
ENSMUSG00000097931	0	0.05	0	0	0	0	0	0	Gm11392	chr13	unprocessed_pseudogene	predicted gene 11392	--	--	--
ENSMUSG00000098081	0	0	0	0.06	0	0	0	0	Gm26913	chr13	processed_pseudogene	predicted gene, 26913	--	--	--
ENSMUSG00000098481	0	0.61	0	0	0	0	0	0	Gm27387	chr13	miRNA	predicted gene, 27387	--	--	--
ENSMUSG00000098692	0	0	0	0	0	0.05	0	0	Gm28041	chr13	protein_coding	predicted gene, 28041	--	--	--
ENSMUSG00000098799	0	0	0	0	0	0.34	0	0	Trgj4	chr13	TR_J_gene	T cell receptor gamma joining 4	--	--	--
ENSMUSG00000098905	0	0.01	0	0	0	0	0	0	Zfp953	chr13	protein_coding	zinc finger protein 953	--	--	--
ENSMUSG00000099639	0	0	0	0	0	0	0	0.02	1700084F23Rik	chr13	lincRNA	RIKEN cDNA 1700084F23 gene	--	--	--
ENSMUSG00000099847	0	0	0	0	0.14	0	0	0	Gm29458	chr13	lincRNA	predicted gene 29458	--	--	--
ENSMUSG00000100071	0	0.13	0	0	0	0	0	0	Gm28707	chr13	lincRNA	predicted gene 28707	--	--	--
ENSMUSG00000100235	0	0.03	0.09	0.05	0.04	0.03	0.03	0.02	Gm28557	chr13	protein_coding	predicted gene 28557	--	--	--
ENSMUSG00000100410	0	0	0	0	0	0.12	0	0	2310020H05Rik	chr13	lincRNA	RIKEN cDNA 2310020H05 gene	--	--	--
ENSMUSG00000100416	0	0	0	0	0	0	0	0.05	Gm29501	chr13	lincRNA	predicted gene 29501	--	--	--
ENSMUSG00000100596	0	0	0	0.02	0	0	0	0.02	Gm29502	chr13	lincRNA	predicted gene 29502	--	--	--
ENSMUSG00000100891	0	0	0	0.04	0	0	0	0	2810049E08Rik	chr13	lincRNA	RIKEN cDNA 2810049E08 gene	--	--	--
ENSMUSG00000102173	0	0.08	0	0	0	0	0	0	Gm37872	chr13	TEC	predicted gene, 37872	--	--	--
ENSMUSG00000102306	0	0.02	0	0	0	0.01	0	0	Gm38193	chr13	TEC	predicted gene, 38193	--	--	--
ENSMUSG00000103228	0	0	0	0.05	0	0	0	0	Gm37727	chr13	TEC	predicted gene, 37727	--	--	--
ENSMUSG00000103373	0	0.06	0.07	0.12	0.08	0.04	0	0.08	Gm37238	chr13	TEC	predicted gene, 37238	--	--	--
ENSMUSG00000103398	0	0	0	0	0.03	0.02	0	0	Gm38307	chr13	TEC	predicted gene, 38307	--	--	--
ENSMUSG00000103877	0	0	0	0.05	0	0	0	0	Gm21358	chr13	processed_pseudogene	predicted gene, 21358	--	--	--
ENSMUSG00000105715	0	0.07	0	0	0	0	0	0	RP23-167F18.7	chr13	antisense		--	--	--	--
ENSMUSG00000106793	0	0	0.08	0	0	0.09	0	0	AL589742.2	chr13	pseudogene		--	--	--	--
ENSMUSG00000107008	0	0	0	0.01	0	0	0	0.01	RP23-340E6.2	chr13	lincRNA		--	--	--	--
ENSMUSG00000000197	0	0	0.04	0.01	0.05	0	0	0.04	Nalcn	chr14	protein_coding	sodium leak channel, non-selective	sodium leak channel, non-selective	14	GO:0005216,GO:0005244,GO:0005245,GO:0005272,GO:0005886,GO:0006810,GO:0006811,GO:0006814,GO:0016020,GO:0016021,GO:0034765,GO:0055085,GO:0070509,GO:0086010
ENSMUSG00000008813	0	0	0	0.11	0.13	0.03	0	0	Tppp2	chr14	protein_coding	tubulin polymerization-promoting protein family member 2	tubulin polymerization-promoting protein family member 2	5	GO:0003674,GO:0005509,GO:0005575,GO:0005737,GO:0008150
ENSMUSG00000014725	0	0.01	0.01	0.03	0.01	0.02	0	0.01	Adam28	chr14	protein_coding	a disintegrin and metallopeptidase domain 28	a disintegrin and metallopeptidase domain 28	11	GO:0004222,GO:0005886,GO:0006508,GO:0007229,GO:0008233,GO:0008237,GO:0008270,GO:0016020,GO:0016021,GO:0016787,GO:0046872
ENSMUSG00000014813	0	0	0	0	0.01	0.13	0.01	0	Stc1	chr14	protein_coding	stanniocalcin 1	stanniocalcin 1	8	GO:0001503,GO:0005179,GO:0005576,GO:0005615,GO:0005737,GO:0006874,GO:0016324,GO:0030320
ENSMUSG00000021749	0	0	0.03	0	0.08	0	0	0	Oit1	chr14	protein_coding	oncoprotein induced transcript 1	oncoprotein induced transcript 1	3	GO:0003674,GO:0005576,GO:0046676
ENSMUSG00000021768	0	0	0	0.09	0	0.03	0	0	Dusp13	chr14	protein_coding	dual specificity phosphatase 13	dual specificity phosphatase 13	8	GO:0004721,GO:0004725,GO:0005737,GO:0006470,GO:0008138,GO:0016311,GO:0016787,GO:0016791
ENSMUSG00000021790	0	0	0	0	0	0	0	0.06	Dydc1	chr14	protein_coding	DPY30 domain containing 1	DPY30 domain containing 1	3	GO:0003674,GO:0005575,GO:0008150
ENSMUSG00000021799	0	0	0.03	0.01	0	0	0	0	Opn4	chr14	protein_coding	opsin 4 (melanopsin)	opsin 4 (melanopsin)	18	GO:0004871,GO:0004930,GO:0005502,GO:0005886,GO:0007165,GO:0007186,GO:0007601,GO:0007602,GO:0008020,GO:0009584,GO:0009881,GO:0016020,GO:0016021,GO:0016056,GO:0018298,GO:0042752,GO:0048511,GO:0050896
ENSMUSG00000021803	0	0	0	0	0	0	0.03	0	Cdhr1	chr14	protein_coding	cadherin-related family member 1	cadherin-related family member 1	11	GO:0005509,GO:0005515,GO:0005886,GO:0005887,GO:0007155,GO:0007156,GO:0009987,GO:0016020,GO:0016021,GO:0042622,GO:0045494
ENSMUSG00000021804	0	0	0.05	0	0	0.01	0.05	0	Rgr	chr14	protein_coding	retinal G protein coupled receptor	retinal G protein coupled receptor	14	GO:0004871,GO:0004930,GO:0004950,GO:0005887,GO:0006935,GO:0007165,GO:0007186,GO:0007601,GO:0007602,GO:0009881,GO:0016020,GO:0016021,GO:0018298,GO:0050896
ENSMUSG00000021848	0	0.01	0	0	0	0	0	0	Otx2	chr14	protein_coding	orthodenticle homolog 2	orthodenticle homolog 2	39	GO:0001077,GO:0001708,GO:0003677,GO:0003700,GO:0005515,GO:0005634,GO:0005737,GO:0006355,GO:0006357,GO:0006366,GO:0006461,GO:0007275,GO:0007411,GO:0007417,GO:0007492,GO:0009887,GO:0009952,GO:0009953,GO:0022037,GO:0030154,GO:0030182,GO:0030426,GO:0030900,GO:0030901,GO:0032525,GO:0040019,GO:0042472,GO:0042706,GO:0043234,GO:0043565,GO:0045165,GO:0045893,GO:0045944,GO:0046982,GO:0048663,GO:0048852,GO:…
ENSMUSG00000021874	0	0.02	0	0	0	0.01	0	0	4933413J09Rik	chr14	lincRNA	RIKEN cDNA 4933413J09 gene	--	--	--
ENSMUSG00000021898	0	0	0	0.11	0	0.13	0	0	Asb14	chr14	protein_coding	ankyrin repeat and SOCS box-containing 14	ankyrin repeat and SOCS box-containing 14	4	GO:0003674,GO:0005575,GO:0008150,GO:0035556
ENSMUSG00000021913	0	0	0	0.01	0	0.01	0.02	0	Ogdhl	chr14	protein_coding	oxoglutarate dehydrogenase-like	--	--	--
ENSMUSG00000021919	0	0	0.01	0	0	0	0	0	Chat	chr14	protein_coding	choline acetyltransferase	choline acetyltransferase	20	GO:0004102,GO:0005739,GO:0007268,GO:0007274,GO:0007517,GO:0007529,GO:0007613,GO:0007622,GO:0007628,GO:0008292,GO:0016358,GO:0016740,GO:0016746,GO:0030182,GO:0030424,GO:0033265,GO:0042136,GO:0043005,GO:0043025,GO:0043179
ENSMUSG00000021940	0	0	0	0.01	0	0.02	0	0	Ptpn20	chr14	protein_coding	protein tyrosine phosphatase, non-receptor type 20	protein tyrosine phosphatase, non-receptor type 20	10	GO:0004721,GO:0004725,GO:0005634,GO:0005737,GO:0005856,GO:0005874,GO:0006470,GO:0016311,GO:0016787,GO:0016791
ENSMUSG00000021953	0	0.04	0	0	0	0	0	0	Tdh	chr14	protein_coding	L-threonine dehydrogenase	L-threonine dehydrogenase	8	GO:0003824,GO:0005739,GO:0006567,GO:0008743,GO:0016491,GO:0044237,GO:0050662,GO:0055114
ENSMUSG00000021965	0	0.05	0.03	0.07	0.09	0.12	0.17	0.1	Ska3	chr14	protein_coding	spindle and kinetochore associated complex subunit 3	spindle and kinetochore associated complex subunit 3	14	GO:0000775,GO:0000776,GO:0000940,GO:0003674,GO:0005694,GO:0005737,GO:0005856,GO:0005874,GO:0005876,GO:0007049,GO:0007059,GO:0007067,GO:0031110,GO:0051301
ENSMUSG00000021977	0	0	0	0	0	0	0	0.02	1700129C05Rik	chr14	protein_coding	RIKEN cDNA 1700129C05 gene	--	--	--
ENSMUSG00000021991	0	0	0	0	0	0.01	0.02	0	Cacna2d3	chr14	protein_coding	calcium channel, voltage-dependent, alpha2/delta subunit 3	calcium channel, voltage-dependent, alpha2/delta subunit 3	11	GO:0005244,GO:0005245,GO:0005262,GO:0006810,GO:0006811,GO:0006816,GO:0016020,GO:0016021,GO:0034765,GO:0046872,GO:0070588
ENSMUSG00000022012	0	0.03	0	0	0	0	0	0	Enox1	chr14	protein_coding	ecto-NOX disulfide-thiol exchanger 1	ecto-NOX disulfide-thiol exchanger 1	11	GO:0000166,GO:0003674,GO:0003676,GO:0005576,GO:0005886,GO:0006810,GO:0008150,GO:0016020,GO:0016491,GO:0048511,GO:0055114
ENSMUSG00000022018	0	0	0.08	0.13	0.32	0.76	0.2	0	Rgcc	chr14	protein_coding	regulator of cell cycle	--	--	--
ENSMUSG00000022021	0	0.17	0.01	0.2	0.27	0.38	0.16	0.15	Diap3	chr14	protein_coding	diaphanous homolog 3 (Drosophila)	diaphanous homolog 3 (Drosophila)	6	GO:0003779,GO:0005634,GO:0005737,GO:0016043,GO:0017048,GO:0030036
ENSMUSG00000022026	0	0.04	0	0	0	0.03	0	0	Olfm4	chr14	protein_coding	olfactomedin 4	olfactomedin 4	15	GO:0005515,GO:0005576,GO:0005615,GO:0005739,GO:0005886,GO:0007155,GO:0042581,GO:0042803,GO:0043124,GO:0045296,GO:0048471,GO:0050777,GO:0051260,GO:0070062,GO:1900026
ENSMUSG00000022039	0	0	0	0.02	0	0.02	0	0	Adam2	chr14	protein_coding	a disintegrin and metallopeptidase domain 2	a disintegrin and metallopeptidase domain 2	13	GO:0001669,GO:0004222,GO:0005515,GO:0006508,GO:0007155,GO:0007229,GO:0008237,GO:0008270,GO:0008542,GO:0009986,GO:0016020,GO:0016021,GO:0030534
ENSMUSG00000022044	0	0	0	0.03	0	0.1	0	0	Stmn4	chr14	protein_coding	stathmin-like 4	stathmin-like 4	6	GO:0003674,GO:0005575,GO:0005794,GO:0008150,GO:0031110,GO:0042995
ENSMUSG00000022053	0	0.01	0	0	0	0.01	0	0.01	Ebf2	chr14	protein_coding	early B cell factor 2	early B cell factor 2	15	GO:0001709,GO:0003677,GO:0003682,GO:0005515,GO:0005634,GO:0006351,GO:0006355,GO:0007275,GO:0035563,GO:0045893,GO:0045944,GO:0046872,GO:0046983,GO:0050873,GO:0060612
ENSMUSG00000022054	0	0.02	0	0.03	0	0.03	0.01	0.02	Nefm	chr14	protein_coding	neurofilament, medium polypeptide	neurofilament, medium polypeptide	15	GO:0000226,GO:0005198,GO:0005622,GO:0005623,GO:0005856,GO:0005882,GO:0005883,GO:0008088,GO:0030424,GO:0031133,GO:0031594,GO:0043005,GO:0045104,GO:0045110,GO:0060052
ENSMUSG00000022066	0	0	0	0	0	0.01	0	0	Gm21685	chr14	protein_coding	predicted gene, 21685	--	--	--
ENSMUSG00000022076	0	0.01	0	0	0	0	0	0.01	Klhl1	chr14	protein_coding	kelch-like 1	kelch-like 1	9	GO:0003779,GO:0005737,GO:0005856,GO:0007626,GO:0007628,GO:0016358,GO:0021680,GO:0030425,GO:0043025
ENSMUSG00000022085	0	0	0	0	0.05	0	0	0	Pebp4	chr14	protein_coding	phosphatidylethanolamine binding protein 4	phosphatidylethanolamine binding protein 4	4	GO:0003674,GO:0005575,GO:0005764,GO:0008150
ENSMUSG00000022097	0	0	0	0	0	0	0.19	0	Sftpc	chr14	protein_coding	surfactant associated protein C	--	--	--
ENSMUSG00000022101	0	0	0.05	0	0	0	0	0	Fgf17	chr14	protein_coding	fibroblast growth factor 17	fibroblast growth factor 17	8	GO:0005102,GO:0005105,GO:0005111,GO:0005576,GO:0007275,GO:0008083,GO:0008284,GO:0008543
ENSMUSG00000022113	0	0	0	0	0	0	0	0.01	Trim52	chr14	protein_coding	tripartite motif-containing 52	--	--	--
ENSMUSG00000022123	0	0	0.03	0.11	0.05	0.07	0.05	0.06	Scel	chr14	protein_coding	sciellin	sciellin	8	GO:0005737,GO:0008270,GO:0008544,GO:0009790,GO:0016020,GO:0030216,GO:0046872,GO:0070062
ENSMUSG00000022157	0	0	0	0	0	0.1	0	0	Mcpt8	chr14	protein_coding	mast cell protease 8	mast cell protease 8	9	GO:0003824,GO:0004252,GO:0005576,GO:0006508,GO:0008233,GO:0008236,GO:0008626,GO:0016787,GO:0030141
ENSMUSG00000022176	0	0.03	0.04	0.02	0.11	0.02	0.07	0.05	Rem2	chr14	protein_coding	rad and gem related GTP binding protein 2	rad and gem related GTP binding protein 2	8	GO:0000166,GO:0003924,GO:0005525,GO:0005886,GO:0006184,GO:0007165,GO:0007264,GO:0016020
ENSMUSG00000022194	0	0.28	0.04	0.23	0.05	0.09	0	0.15	Pabpn1	chr14	protein_coding	poly(A) binding protein, nuclear 1	poly(A) binding protein, nuclear 1	10	GO:0000166,GO:0003676,GO:0003723,GO:0005634,GO:0005737,GO:0006378,GO:0006397,GO:0008143,GO:0016973,GO:0030529
ENSMUSG00000022208	0	0	0.02	0.02	0	0	0	0	Jph4	chr14	protein_coding	junctophilin 4	junctophilin 4	10	GO:0003674,GO:0005783,GO:0005790,GO:0005886,GO:0007612,GO:0016020,GO:0016021,GO:0043198,GO:0048167,GO:0050885
ENSMUSG00000022226	0	0	0	0.04	0	0	0.27	0	Mcpt2	chr14	protein_coding	mast cell protease 2	mast cell protease 2	8	GO:0003824,GO:0004252,GO:0005622,GO:0006508,GO:0008233,GO:0008236,GO:0016787,GO:0030141
ENSMUSG00000033214	0	0.01	0	0	0	0	0	0	Slitrk5	chr14	protein_coding	SLIT and NTRK-like family, member 5	SLIT and NTRK-like family, member 5	13	GO:0003674,GO:0007268,GO:0007409,GO:0007625,GO:0009410,GO:0016020,GO:0016021,GO:0021756,GO:0030534,GO:0043235,GO:0043588,GO:0048813,GO:0072358
ENSMUSG00000033470	0	0.08	0.04	0.09	0.03	0.33	0	0.11	Cysltr2	chr14	protein_coding	cysteinyl leukotriene receptor 2	cysteinyl leukotriene receptor 2	12	GO:0001631,GO:0004871,GO:0004930,GO:0004974,GO:0005886,GO:0007165,GO:0007186,GO:0010942,GO:0016020,GO:0016021,GO:0045766,GO:0070374
ENSMUSG00000033595	0	0.02	0	0.08	0	0	0	0.02	Lgi3	chr14	protein_coding	leucine-rich repeat LGI family, member 3	leucine-rich repeat LGI family, member 3	10	GO:0003824,GO:0005515,GO:0005576,GO:0006887,GO:0008021,GO:0017157,GO:0030054,GO:0031410,GO:0043005,GO:0045202
ENSMUSG00000033730	0	0.15	0	0	0.21	0	0.05	0.16	Egr3	chr14	protein_coding	early growth response 3	early growth response 3	20	GO:0001938,GO:0002042,GO:0003676,GO:0003677,GO:0003700,GO:0005634,GO:0005737,GO:0006351,GO:0006355,GO:0007274,GO:0007422,GO:0033089,GO:0035767,GO:0035924,GO:0043066,GO:0044344,GO:0045586,GO:0046872,GO:0071320,GO:0071371
ENSMUSG00000034913	0	0.02	0	0	0	0	0	0	Spert	chr14	protein_coding	spermatid associated	spermatid associated	3	GO:0003674,GO:0008150,GO:0016023
ENSMUSG00000035296	0	0.02	0	0	0	0.01	0	0	Sgcg	chr14	protein_coding	sarcoglycan, gamma (dystrophin-associated glycoprotein)	sarcoglycan, gamma (dystrophin-associated glycoprotein)	11	GO:0005515,GO:0005737,GO:0005856,GO:0005886,GO:0005887,GO:0016011,GO:0016012,GO:0016020,GO:0016021,GO:0042383,GO:0061024
ENSMUSG00000037833	0	0.04	0	0.03	0.01	0.03	0	0.05	Sh2d4b	chr14	protein_coding	SH2 domain containing 4B	SH2 domain containing 4B	3	GO:0003674,GO:0005575,GO:0008150
ENSMUSG00000038925	0	0	0	0	0	0.01	0	0	E330034G19Rik	chr14	protein_coding	RIKEN cDNA E330034G19 gene	--	--	--
ENSMUSG00000039543	0	0.02	0	0.01	0	0.02	0.03	0.01	Cfap70	chr14	protein_coding	cilia and flagella associated protein 70	--	--	--
ENSMUSG00000040284	0	0	0	0	0	0	0.04	0	Gzmg	chr14	protein_coding	granzyme G	granzyme G	8	GO:0003824,GO:0004252,GO:0006508,GO:0008233,GO:0008236,GO:0016787,GO:0019835,GO:0030141
ENSMUSG00000040314	0	0	0	0	0	0.69	0.08	0.03	Ctsg	chr14	protein_coding	cathepsin G	cathepsin G	21	GO:0003824,GO:0004252,GO:0005615,GO:0005634,GO:0005882,GO:0005886,GO:0006508,GO:0008201,GO:0008233,GO:0008236,GO:0016020,GO:0016787,GO:0030141,GO:0031012,GO:0032496,GO:0044130,GO:0050778,GO:0050830,GO:0050832,GO:0070062,GO:0070946
ENSMUSG00000040632	0	0	0	0	0	0	0	0.01	Nrl	chr14	protein_coding	neural retina leucine zipper gene	neural retina leucine zipper gene	12	GO:0003677,GO:0003700,GO:0005634,GO:0006351,GO:0006355,GO:0007275,GO:0007468,GO:0043522,GO:0043565,GO:0045872,GO:0045944,GO:0046548
ENSMUSG00000040726	0	0	0	0	0	0.04	0.03	0	Hesx1	chr14	protein_coding	homeobox gene expressed in ES cells	homeobox gene expressed in ES cells	17	GO:0003677,GO:0003682,GO:0003700,GO:0005515,GO:0005634,GO:0006351,GO:0006355,GO:0007275,GO:0007420,GO:0008022,GO:0008134,GO:0030916,GO:0043565,GO:0043584,GO:0045892,GO:0047485,GO:0048853
ENSMUSG00000040759	0	0	0	0	0	0.05	0	0	Cmtm5	chr14	protein_coding	CKLF-like MARVEL transmembrane domain containing 5	CKLF-like MARVEL transmembrane domain containing 5	8	GO:0003674,GO:0005125,GO:0005575,GO:0005615,GO:0006935,GO:0008150,GO:0016020,GO:0016021
ENSMUSG00000041703	0	0.01	0.02	0	0.02	0	0	0.02	Zic5	chr14	protein_coding	zinc finger protein of the cerebellum 5	zinc finger protein of the cerebellum 5	11	GO:0001843,GO:0003676,GO:0003677,GO:0003700,GO:0005634,GO:0007275,GO:0007399,GO:0030154,GO:0030900,GO:0045893,GO:0046872
ENSMUSG00000041730	0	0.01	0	0	0.01	0.01	0	0	Prrxl1	chr14	protein_coding	paired related homeobox protein-like 1	paired related homeobox protein-like 1	17	GO:0001764,GO:0003677,GO:0003700,GO:0005634,GO:0006351,GO:0006355,GO:0007275,GO:0007399,GO:0007409,GO:0007411,GO:0009593,GO:0016048,GO:0021516,GO:0021559,GO:0030182,GO:0043565,GO:0050954
ENSMUSG00000044819	0	0.01	0	0.01	0	0	0	0	Oxgr1	chr14	protein_coding	oxoglutarate (alpha-ketoglutarate) receptor 1	oxoglutarate (alpha-ketoglutarate) receptor 1	12	GO:0001609,GO:0001883,GO:0001973,GO:0004871,GO:0004930,GO:0005886,GO:0007165,GO:0007186,GO:0007188,GO:0016020,GO:0016021,GO:0016208
ENSMUSG00000045731	0	0	0	0	0	0	0.24	0.01	Pnoc	chr14	protein_coding	prepronociceptin	prepronociceptin	4	GO:0001515,GO:0005576,GO:0007218,GO:0007268
ENSMUSG00000045871	0	0	0	0	0	0	0	0.01	Slitrk6	chr14	protein_coding	SLIT and NTRK-like family, member 6	SLIT and NTRK-like family, member 6	26	GO:0001964,GO:0002088,GO:0002093,GO:0003674,GO:0005886,GO:0005887,GO:0007409,GO:0007416,GO:0007601,GO:0007605,GO:0008344,GO:0009986,GO:0016020,GO:0016021,GO:0021562,GO:0031223,GO:0035264,GO:0042472,GO:0043010,GO:0048812,GO:0050896,GO:0060005,GO:0060007,GO:0060384,GO:0071944,GO:0090102
ENSMUSG00000046204	0	0	0.02	0.01	0.02	0.01	0	0	Pnma2	chr14	protein_coding	paraneoplastic antigen MA2	paraneoplastic antigen MA2	4	GO:0003674,GO:0005575,GO:0005634,GO:0008150
ENSMUSG00000047222	0	0	0	0.12	0	0	0	0	Rnase2a	chr14	protein_coding	ribonuclease, RNase A family, 2A (liver, eosinophil-derived neurotoxin)	--	--	--
ENSMUSG00000048281	0	0.03	0	0.06	0.11	0	0	0.04	Dleu7	chr14	protein_coding	deleted in lymphocytic leukemia, 7	deleted in lymphocytic leukemia, 7	3	GO:0003674,GO:0005575,GO:0008150
ENSMUSG00000048337	0	0	0	0.02	0	0.05	0	0	Npy4r	chr14	protein_coding	neuropeptide Y receptor Y4	--	--	--
ENSMUSG00000048349	0	0	0.04	0.04	0.08	0.06	0.05	0.03	Pou4f1	chr14	protein_coding	POU domain, class 4, transcription factor 1	POU domain, class 4, transcription factor 1	35	GO:0000122,GO:0000790,GO:0000980,GO:0001077,GO:0001967,GO:0003223,GO:0003677,GO:0003700,GO:0003705,GO:0005515,GO:0005634,GO:0006351,GO:0006355,GO:0006357,GO:0006366,GO:0007275,GO:0007399,GO:0007498,GO:0021535,GO:0021559,GO:0021953,GO:0021986,GO:0030182,GO:0043005,GO:0043065,GO:0043524,GO:0043565,GO:0045944,GO:0048665,GO:0048880,GO:0048934,GO:0048935,GO:0050767,GO:0051355,GO:0060384
ENSMUSG00000048502	0	0	0	0	0	0	0	0.01	Duxbl1	chr14	protein_coding	double homeobox B-like 1	--	--	--
ENSMUSG00000048933	0	0	0	0.03	0	0.03	0	0	Olfr722	chr14	protein_coding	olfactory receptor 722	--	--	--
ENSMUSG00000049092	0	0.01	0.02	0	0	0.03	0	0	Gpr137c	chr14	protein_coding	G protein-coupled receptor 137C	--	--	--
ENSMUSG00000050222	0	0.12	0	0	0	0	0.12	0	Il17d	chr14	protein_coding	interleukin 17D	--	--	--
ENSMUSG00000050505	0	0	0	0.01	0	0.03	0	0	Pcdh20	chr14	protein_coding	protocadherin 20	protocadherin 20	7	GO:0005509,GO:0005886,GO:0007155,GO:0007156,GO:0008150,GO:0016020,GO:0016021
ENSMUSG00000051729	0	0.03	0	0	0	0	0	0	Gm5087	chr14	lincRNA	predicted gene 5087	--	--	--
ENSMUSG00000051969	0	0.04	0.1	0.07	0	0.12	0	0.05	Tlr11	chr14	protein_coding	toll-like receptor 11	toll-like receptor 11	8	GO:0002376,GO:0005515,GO:0006954,GO:0007165,GO:0009617,GO:0016020,GO:0016021,GO:0045087
ENSMUSG00000052584	0	0.05	0	0.05	0	0.08	0	0.04	Serp2	chr14	protein_coding	stress-associated endoplasmic reticulum protein family member 2	stress-associated endoplasmic reticulum protein family member 2	7	GO:0003674,GO:0005575,GO:0005783,GO:0006810,GO:0015031,GO:0016020,GO:0016021
ENSMUSG00000053093	0	0	0	0.67	0	1.51	0	0	Myh7	chr14	protein_coding	myosin, heavy polypeptide 7, cardiac muscle, beta	myosin, heavy polypeptide 7, cardiac muscle, beta	27	GO:0000146,GO:0000166,GO:0001725,GO:0002026,GO:0002027,GO:0003774,GO:0003779,GO:0005516,GO:0005524,GO:0005634,GO:0005737,GO:0005859,GO:0005925,GO:0006200,GO:0006936,GO:0006941,GO:0007512,GO:0016459,GO:0016887,GO:0030016,GO:0030018,GO:0030049,GO:0030898,GO:0032982,GO:0042803,GO:0046982,GO:0055010
ENSMUSG00000053815	0	0	0	0.04	0	0.04	0	0	Olfr744	chr14	protein_coding	olfactory receptor 744	--	--	--
ENSMUSG00000054391	0	0	0	0	0	0.02	0	0.06	4930517O19Rik	chr14	processed_transcript	RIKEN cDNA 4930517O19 gene	--	--	--
ENSMUSG00000055421	0	0.01	0.01	0.04	0.02	0.01	0.02	0	Pcdh9	chr14	protein_coding	protocadherin 9	--	--	--
ENSMUSG00000057606	0	0	0	0	0	0.03	0	0	Colq	chr14	protein_coding	collagen-like tail subunit (single strand of homotrimer) of asymmetric acetylcholinesterase	collagen-like tail subunit (single strand of homotrimer) of asymmetric acetylcholinesterase	5	GO:0005581,GO:0008201,GO:0030054,GO:0042135,GO:0045202
ENSMUSG00000057913	0	0.06	0.02	0	0.19	0	0.18	0.15	Gm10032	chr14	protein_coding	predicted gene 10032	--	--	--
ENSMUSG00000058188	0	0	0	0.09	0	0	0	0	Olfr746	chr14	protein_coding	olfactory receptor 746	--	--	--
ENSMUSG00000059648	0	0	0	0	0	0	0	0.08	Rnase11	chr14	protein_coding	ribonuclease, RNase A family, 11 (non-active)	ribonuclease, RNase A family, 11 (non-active)	6	GO:0003674,GO:0003676,GO:0005575,GO:0005576,GO:0008150,GO:0016892
ENSMUSG00000059674	0	0	0	0.03	0.13	0.02	0.03	0	Cdh24	chr14	protein_coding	cadherin-like 24	cadherin-like 24	12	GO:0005509,GO:0005886,GO:0005911,GO:0007155,GO:0007156,GO:0008013,GO:0016020,GO:0016021,GO:0016337,GO:0045294,GO:0046872,GO:0070097
ENSMUSG00000059835	0	0	0	0.06	0	0	0	0	Rpl13-ps3	chr14	protein_coding	ribosomal protein L13, pseudogene 3	--	--	--
ENSMUSG00000060143	0	0.37	0	0.11	0.13	0.05	0.1	0.15	Gm10076	chr14	protein_coding	predicted gene 10076	--	--	--
ENSMUSG00000060615	0	0	0	0	0	0	0	0.08	Ang4	chr14	protein_coding	angiogenin, ribonuclease A family, member 4	angiogenin, ribonuclease A family, member 4	18	GO:0001525,GO:0003676,GO:0004518,GO:0004519,GO:0004540,GO:0005576,GO:0005578,GO:0005604,GO:0005615,GO:0005634,GO:0006401,GO:0008284,GO:0016787,GO:0016892,GO:0019731,GO:0030141,GO:0031410,GO:0042742
ENSMUSG00000061068	0	0	0	0	0.05	0.04	0.65	0	Mcpt4	chr14	protein_coding	mast cell protease 4	mast cell protease 4	9	GO:0002002,GO:0003824,GO:0004252,GO:0005622,GO:0006508,GO:0008233,GO:0008236,GO:0016787,GO:0030141
ENSMUSG00000061510	0	0.17	0.08	0.18	0.14	0.09	0.1	0.04	Gm10101	chr14	lincRNA	predicted gene 10101	--	--	--
ENSMUSG00000062611	0	0	0	0	0	0.05	0	0	Rps3a2	chr14	processed_pseudogene	ribosomal protein S3A2	--	--	--
ENSMUSG00000063821	0	0	0	0	0.09	0.13	0	0	Dupd1	chr14	protein_coding	dual specificity phosphatase and pro isomerase domain containing 1	dual specificity phosphatase and pro isomerase domain containing 1	9	GO:0004721,GO:0004725,GO:0005575,GO:0005737,GO:0006470,GO:0008138,GO:0016311,GO:0016787,GO:0016791
ENSMUSG00000065528	0	0.43	0	0	0	0	0	0	Mir320	chr14	miRNA	microRNA 320	--	--	--
ENSMUSG00000068697	0	0	0	1.57	0	5.85	0.03	0	Myoz1	chr14	protein_coding	myozenin 1	myozenin 1	5	GO:0005515,GO:0005634,GO:0015629,GO:0042995,GO:0051373
ENSMUSG00000071229	0	0	0	0	0	0.05	0	0	Timm8a2	chr14	protein_coding	translocase of inner mitochondrial membrane 8A2	translocase of inner mitochondrial membrane 8A2	7	GO:0003674,GO:0005739,GO:0005743,GO:0006810,GO:0015031,GO:0016020,GO:0046872
ENSMUSG00000071361	0	0	0	0.02	0	0	0	0	Mcpt9	chr14	protein_coding	mast cell protease 9	mast cell protease 9	8	GO:0003824,GO:0004252,GO:0005622,GO:0006508,GO:0008233,GO:0008236,GO:0016787,GO:0030141
ENSMUSG00000071470	0	0	0	0	0	0	0	0.06	Ccnb1ip1	chr14	protein_coding	cyclin B1 interacting protein 1	cyclin B1 interacting protein 1	13	GO:0000795,GO:0001825,GO:0004842,GO:0005634,GO:0005694,GO:0007126,GO:0007131,GO:0007286,GO:0008270,GO:0016567,GO:0016874,GO:0046872,GO:0051026
ENSMUSG00000071489	0	0.04	0	0	0	0	0	0.01	Ptgdr	chr14	protein_coding	prostaglandin D receptor	prostaglandin D receptor	14	GO:0001785,GO:0004871,GO:0004930,GO:0004956,GO:0005886,GO:0006954,GO:0007165,GO:0007186,GO:0016020,GO:0016021,GO:0030238,GO:0030431,GO:0046085,GO:0071799
ENSMUSG00000071531	0	0	0.05	0	0	0.03	0	0	Gprin2	chr14	protein_coding	G protein regulated inducer of neurite outgrowth 2	--	--	--
ENSMUSG00000071540	0	0	0	0.29	0	0.87	0	0	3425401B19Rik	chr14	protein_coding	RIKEN cDNA 3425401B19 gene	--	--	--
ENSMUSG00000072423	0	0.02	0	0	0	0	0	0	Psmb11	chr14	protein_coding	proteasome (prosome, macropain) subunit, beta type, 11	proteasome (prosome, macropain) subunit, beta type, 11	10	GO:0000502,GO:0004175,GO:0004298,GO:0005634,GO:0005737,GO:0005839,GO:0006508,GO:0008233,GO:0016787,GO:0051603
ENSMUSG00000072492	0	0.05	0.03	0.03	0	0	0	0.04	Gm10364	chr14	transcribed_processed_pseudogene	predicted pseudogene 10364	--	--	--
ENSMUSG00000072589	0	0	0.08	0	0	0	0	0	Gm10371	chr14	antisense	predicted gene 10371	--	--	--
ENSMUSG00000072594	0	0.06	0	0.14	0	0	0	0	Gm16439	chr14	processed_pseudogene	predicted pseudogene 16439	--	--	--
ENSMUSG00000072714	0	0	0	0	0	0	0	0.06	Rpl21-ps4	chr14	protein_coding	ribosomal protein L21, pseudogene 4	--	--	--
ENSMUSG00000072723	0	0	0	0	0.05	0.03	0.07	0.08	Gm10044	chr14	processed_transcript	predicted gene 10044	--	--	--
ENSMUSG00000075465	0	0.09	0	0.03	0	0	0	0.04	Gm10837	chr14	protein_coding	predicted gene 10837	--	--	--
ENSMUSG00000075478	0	0.01	0	0	0	0	0	0	Slitrk1	chr14	protein_coding	SLIT and NTRK-like family, member 1	SLIT and NTRK-like family, member 1	8	GO:0003674,GO:0007399,GO:0007409,GO:0016020,GO:0016021,GO:0030534,GO:0035264,GO:0042592
ENSMUSG00000075553	0	0	0	0	0	0.02	0	0.07	Gm5464	chr14	protein_coding	predicted gene 5464	--	--	--
ENSMUSG00000075581	0	0	0	0.05	0	0	0	0	Gm16409	chr14	processed_pseudogene	predicted gene 16409	--	--	--
ENSMUSG00000076821	0	0	0	0	0.24	0	0	0	Trav8n-2	chr14	TR_V_gene	T cell receptor alpha variable 8n-2	--	--	--
ENSMUSG00000076823	0	0	0	0	0	0	0	0.11	Trav13n-4	chr14	TR_V_gene	T cell receptor alpha variable 13N-4	--	--	--
ENSMUSG00000076826	0	0	0	0	0	0	0	0.08	Trav4-2	chr14	TR_V_gene	T cell receptor alpha variable 4-2	--	--	--
ENSMUSG00000076911	0	0	0	0	0	0	0	0.43	Traj18	chr14	TR_J_gene	T cell receptor alpha joining 18	--	--	--
ENSMUSG00000076917	0	0	0	0	0	0.36	0	0.49	Traj12	chr14	TR_J_gene	T cell receptor alpha joining 12	--	--	--
ENSMUSG00000076922	0	0	0	0	0	0	0	0.46	Traj6	chr14	TR_J_gene	T cell receptor alpha joining 6	--	--	--
ENSMUSG00000078126	0	0.21	0	0	0.1	0.04	0.15	0.11	Rpl23a-ps3	chr14	protein_coding	ribosomal protein L23A, pseudogene 3	--	--	--
ENSMUSG00000078127	0	0	0	0.05	0	0.06	0	0	Fam170b	chr14	protein_coding	family with sequence similarity 170, member B	--	--	--
ENSMUSG00000079244	0	0	0	0.05	0	0	0	0	Gm5622	chr14	protein_coding	predicted gene 5622	--	--	--
ENSMUSG00000079261	0	0	0	0	0	0.09	0	0	Gm15217	chr14	protein_coding	predicted gene 15217	--	--	--
ENSMUSG00000079364	0	0	0	0.02	0.02	0	0	0	Gm3558	chr14	protein_coding	predicted gene 3558	--	--	--
ENSMUSG00000083169	0	0	0	0.03	0	0.03	0.19	0	Gm6580	chr14	processed_pseudogene	predicted gene 6580	--	--	--
ENSMUSG00000084951	0	0.06	0	0	0	0	0	0.05	Mipepos	chr14	antisense	mitochondrial intermediate peptidase, opposite strand	--	--	--
ENSMUSG00000085500	0	0	0	0	0	0	0	0.02	Gm16976	chr14	processed_transcript	predicted gene, 16976	--	--	--
ENSMUSG00000086341	0	0	0	0	0	0	0.29	0	Gm15932	chr14	antisense	predicted gene 15932	--	--	--
ENSMUSG00000087479	0	0	0	0	0	0.01	0	0	Gm16835	chr14	processed_transcript	predicted gene, 16835	--	--	--
ENSMUSG00000087652	0	0.1	0	0.12	0	0	0	0	Gm15918	chr14	antisense	predicted gene 15918	--	--	--
ENSMUSG00000088873	0	0	0.42	0	0	0	0.41	0.93	Gm25864	chr14	snRNA	predicted gene, 25864	--	--	--
ENSMUSG00000089384	0	0	0	0	0	0	0	0.23	Gm24680	chr14	snoRNA	predicted gene, 24680	--	--	--
ENSMUSG00000090363	0	0	0	0	0	0	0	0.02	Gm3512	chr14	protein_coding	predicted gene 3512	--	--	--
ENSMUSG00000090379	0	0	0	0	0.04	0	0	0	Gm8229	chr14	protein_coding	predicted gene 8229	--	--	--
ENSMUSG00000090564	0	0	0	0.05	0	0	0	0.01	A430057M04Rik	chr14	processed_transcript	RIKEN cDNA A430057M04 gene	--	--	--
ENSMUSG00000090627	0	0	0	0.02	0	0	0	0	Gm8356	chr14	protein_coding	predicted gene 8356	--	--	--
ENSMUSG00000090709	0	0	0	0	0	0	0.01	0	Gm17173	chr14	antisense	predicted gene 17173	--	--	--
ENSMUSG00000090785	0	0	0	0	0	0	0	0.03	Gm17116	chr14	antisense	predicted gene 17116	--	--	--
ENSMUSG00000090799	0	0	0	0.1	0	0.12	0	0.05	Klhl33	chr14	protein_coding	kelch-like 33	--	--	--
ENSMUSG00000090881	0	0	0	0	0.22	0	0	0.06	Gm6904	chr14	protein_coding	predicted gene 6904	--	--	--
ENSMUSG00000091089	0	0	0	0.29	0	0.19	0	0	A930018M24Rik	chr14	protein_coding	RIKEN cDNA A930018M24 gene	--	--	--
ENSMUSG00000091146	0	0	0	0.06	0	0	0	0	Gm3077	chr14	unprocessed_pseudogene	predicted gene 3077	--	--	--
ENSMUSG00000091216	0	0.2	0	0	0	0.12	0	0.16	Gm17208	chr14	processed_pseudogene	predicted gene 17208	--	--	--
ENSMUSG00000091289	0	0	0	0.08	0	0	0	0	Gm17051	chr14	processed_pseudogene	predicted gene 17051	--	--	--
ENSMUSG00000091306	0	0	0	0.35	0	0	0	0	Gm17606	chr14	protein_coding	predicted gene, 17606	--	--	--
ENSMUSG00000091698	0	0.02	0	0	0	0	0	0	Gm6526	chr14	protein_coding	predicted gene 6526	--	--	--
ENSMUSG00000091873	0	0.03	0	0	0	0	0	0	Olfr732	chr14	protein_coding	olfactory receptor 732	--	--	--
ENSMUSG00000092499	0	0	0.6	0.21	0	0	0.19	0.19	1700092C10Rik	chr14	antisense	RIKEN cDNA 1700092C10 gene	--	--	--
ENSMUSG00000093634	0	0.04	0	0.02	0	0	0	0	Gm10860	chr14	processed_transcript	predicted gene 10860	--	--	--
ENSMUSG00000094242	0	0	0	0	0.06	0	0	0	Gm5456	chr14	processed_pseudogene	predicted gene 5456	--	--	--
ENSMUSG00000094585	0	0.27	0	0	0	0	0	0	Gm26367	chr14	snoRNA	predicted gene, 26367	--	--	--
ENSMUSG00000094628	0	0	0.02	0	0	0	0	0	Gm3252	chr14	protein_coding	predicted gene 3252	--	--	--
ENSMUSG00000095295	0	0	0	0	0	0	0.02	0	Gm3488	chr14	protein_coding	predicted gene, 3488	--	--	--
ENSMUSG00000096096	0	0	0	0	0.27	0	0	0	Trav4-4-dv10	chr14	TR_V_gene	T cell receptor alpha variable 4-4-DV10	--	--	--
ENSMUSG00000096254	0	0	0	0.04	0	0	0	0	Olfr724	chr14	protein_coding	olfactory receptor 724	--	--	--
ENSMUSG00000096405	0	0	0	0	0	0.02	0	0	4930474N05Rik	chr14	protein_coding	RIKEN cDNA 4930474N05 gene	--	--	--
ENSMUSG00000096656	0	0	0	0	0	0	0.09	0	Trav12-2	chr14	TR_V_gene	T cell receptor alpha variable 12-2	--	--	--
ENSMUSG00000096825	0	0.1	0	0	0	0	0	0	Trav12-1	chr14	TR_V_gene	T cell receptor alpha variable 12-1	--	--	--
ENSMUSG00000097358	0	0	0.01	0	0	0	0	0.01	Gm26773	chr14	lincRNA	predicted gene, 26773	--	--	--
ENSMUSG00000097577	0	0	0	0	0	0.03	0	0	6230400D17Rik	chr14	lincRNA	RIKEN cDNA 6230400D17 gene	RIKEN cDNA 6230400D17 gene	3	GO:0003674,GO:0005575,GO:0008150
ENSMUSG00000097794	0	0	0	0	0	0	0.14	0.03	Gm2990	chr14	lincRNA	predicted gene 2990	--	--	--
ENSMUSG00000098079	0	0.04	0	0	0	0	0	0	Gm6773	chr14	processed_pseudogene	predicted gene 6773	--	--	--
ENSMUSG00000098111	0	0	0.04	0	0.05	0	0	0	Gm4654	chr14	processed_pseudogene	predicted gene 4654	--	--	--
ENSMUSG00000098157	0	0	0	0	0	0.11	0	0	Gm9022	chr14	transcribed_processed_pseudogene	predicted gene 9022	--	--	--
ENSMUSG00000098682	0	0	0	0.09	0	0	0	0	Otx2os1	chr14	lincRNA	orthodenticle homolog 2 opposite strand 1	--	--	--
ENSMUSG00000099794	0	0.04	0	0.19	0	0.29	0	0	1700128A07Rik	chr14	lincRNA	RIKEN cDNA 1700128A07 gene	--	--	--
ENSMUSG00000101009	0	0.11	0	0.02	0.05	0.02	0	0	1700108F19Rik	chr14	processed_transcript	RIKEN cDNA 1700108F19 gene	--	--	--
ENSMUSG00000102189	0	0.37	0	0.2	0.03	0.25	0	0.15	Gm37194	chr14	TEC	predicted gene, 37194	--	--	--
ENSMUSG00000102999	0	0.05	0	0.01	0	0	0	0.01	Gm37762	chr14	TEC	predicted gene, 37762	--	--	--
ENSMUSG00000103010	0	0	0	0.02	0	0	0	0	Gm37504	chr14	TEC	predicted gene, 37504	--	--	--
ENSMUSG00000103160	0	0.01	0	0	0	0	0	0.02	C130012C08Rik	chr14	TEC	RIKEN cDNA C130012C08 gene	--	--	--
ENSMUSG00000104187	0	0	0	0	0	0.01	0	0	Gm37820	chr14	TEC	predicted gene, 37820	--	--	--
ENSMUSG00000104232	0	0	0	0.07	0	0	0	0.05	Gm37590	chr14	TEC	predicted gene, 37590	--	--	--
ENSMUSG00000104876	0	0	0	0	0	0	0.02	0	Trdc	chr14	TR_C_gene	T cell receptor delta, constant region	--	--	--
ENSMUSG00000105501	0	0.83	0	0.22	0	0.18	0	0.22	RP24-378G4.6	chr14	lincRNA		--	--	--	--
ENSMUSG00000106195	0	0	0	0	0	0	0.44	0.33	AC139294.1	chr14	miRNA		--	--	--	--
ENSMUSG00000005716	0	0	0	4.17	0	11.87	0	0	Pvalb	chr15	protein_coding	parvalbumin	parvalbumin	10	GO:0005509,GO:0005634,GO:0005737,GO:0030424,GO:0042803,GO:0043025,GO:0043234,GO:0046872,GO:0046982,GO:0051480
ENSMUSG00000013611	0	0.03	0.03	0	0	0	0.03	0	Snx31	chr15	protein_coding	sorting nexin 31	sorting nexin 31	4	GO:0006810,GO:0015031,GO:0035091,GO:0043234
ENSMUSG00000015365	0	0	0	0	0	0.01	0	0	Mov10l1	chr15	protein_coding	Moloney leukemia virus 10-like 1	Moloney leukemia virus 10-like 1	9	GO:0000166,GO:0004386,GO:0005524,GO:0005737,GO:0007275,GO:0007517,GO:0008283,GO:0016787,GO:0045786
ENSMUSG00000018893	0	0.11	0	29.56	0	92.56	0	0.05	Mb	chr15	protein_coding	myoglobin	myoglobin	13	GO:0001666,GO:0005344,GO:0005506,GO:0006810,GO:0007507,GO:0009725,GO:0015671,GO:0019825,GO:0020037,GO:0042542,GO:0043353,GO:0046872,GO:0050873
ENSMUSG00000022144	0	0	0	0	0.03	0	0	0	Gdnf	chr15	protein_coding	glial cell line derived neurotrophic factor	glial cell line derived neurotrophic factor	36	GO:0001656,GO:0001657,GO:0001658,GO:0001755,GO:0001759,GO:0001941,GO:0005160,GO:0005576,GO:0005615,GO:0007169,GO:0007179,GO:0007399,GO:0007422,GO:0008083,GO:0008283,GO:0009611,GO:0021784,GO:0030116,GO:0030182,GO:0030432,GO:0031175,GO:0032770,GO:0042803,GO:0043235,GO:0043524,GO:0045944,GO:0048255,GO:0048484,GO:0048485,GO:0051584,GO:0060676,GO:0060688,GO:0072107,GO:0072108,GO:0090190,GO:2001240
ENSMUSG00000022155	0	0	0	0.02	0	0.04	0	0	Mroh2b	chr15	protein_coding	maestro heat-like repeat family member 2B	--	--	--
ENSMUSG00000022243	0	0	0.03	0	0	0	0	0.02	Slc45a2	chr15	protein_coding	solute carrier family 45, member 2	solute carrier family 45, member 2	6	GO:0007601,GO:0016020,GO:0016021,GO:0042438,GO:0048066,GO:0050896
ENSMUSG00000022303	0	0	0	0	0.05	0	0	0	Dcstamp	chr15	protein_coding	dentrocyte expressed seven transmembrane protein	dentrocyte expressed seven transmembrane protein	23	GO:0002376,GO:0005768,GO:0005783,GO:0005789,GO:0005886,GO:0005887,GO:0009986,GO:0010008,GO:0016020,GO:0016021,GO:0030154,GO:0030176,GO:0030308,GO:0030316,GO:0034241,GO:0036006,GO:0043011,GO:0045657,GO:0045780,GO:0061025,GO:0071353,GO:0071356,GO:0072675
ENSMUSG00000022330	0	0	0	0.09	0	0	0	0	Osr2	chr15	protein_coding	odd-skipped related 2	odd-skipped related 2	29	GO:0000122,GO:0002062,GO:0003676,GO:0005634,GO:0008284,GO:0010628,GO:0030154,GO:0030501,GO:0033687,GO:0035115,GO:0035116,GO:0036023,GO:0042474,GO:0042476,GO:0042733,GO:0043565,GO:0045893,GO:0045944,GO:0046872,GO:0048704,GO:0048793,GO:0050679,GO:0060021,GO:0060272,GO:0060322,GO:0060349,GO:0061029,GO:0072498,GO:2000543
ENSMUSG00000022340	0	0.02	0.01	0.01	0.05	0.08	0	0.04	Sybu	chr15	protein_coding	syntabulin (syntaxin-interacting)	syntabulin (syntaxin-interacting)	7	GO:0005794,GO:0008017,GO:0016020,GO:0016021,GO:0017075,GO:0019894,GO:0061178
ENSMUSG00000022342	0	0.01	0	0.01	0	0.01	0	0.01	Kcnv1	chr15	protein_coding	potassium channel, subfamily V, member 1	potassium channel, subfamily V, member 1	16	GO:0005216,GO:0005244,GO:0005249,GO:0005251,GO:0005267,GO:0005886,GO:0006810,GO:0006811,GO:0006813,GO:0008076,GO:0016020,GO:0016021,GO:0034765,GO:0051260,GO:0055085,GO:0071805
ENSMUSG00000022367	0	0	0	0	0	0.01	0	0.02	Has2	chr15	protein_coding	hyaluronan synthase 2	hyaluronan synthase 2	16	GO:0001570,GO:0005887,GO:0008284,GO:0016020,GO:0016021,GO:0016740,GO:0016757,GO:0030212,GO:0030213,GO:0030335,GO:0036120,GO:0045226,GO:0050501,GO:0060349,GO:0085029,GO:1900625
ENSMUSG00000022375	0	0.03	0	0.04	0	0.01	0	0	Lrrc6	chr15	protein_coding	leucine rich repeat containing 6 (testis)	leucine rich repeat containing 6 (testis)	10	GO:0003341,GO:0003674,GO:0005737,GO:0005929,GO:0030317,GO:0036158,GO:0036159,GO:0042995,GO:0044458,GO:0060287
ENSMUSG00000022376	0	0	0	0	0	0.02	0	0.01	Adcy8	chr15	protein_coding	adenylate cyclase 8	adenylate cyclase 8	20	GO:0000166,GO:0004016,GO:0005516,GO:0005524,GO:0005622,GO:0005886,GO:0006171,GO:0007189,GO:0007616,GO:0008022,GO:0008294,GO:0009190,GO:0016020,GO:0016021,GO:0016829,GO:0016849,GO:0019933,GO:0035556,GO:0046872,GO:0047485
ENSMUSG00000022416	0	0.01	0	0.02	0	0.01	0.02	0.01	Cacna1i	chr15	protein_coding	calcium channel, voltage-dependent, alpha 1I subunit	--	--	--
ENSMUSG00000022422	0	0.05	0.28	0.29	0.03	0.39	0.32	0.08	Dscc1	chr15	protein_coding	defective in sister chromatid cohesion 1 homolog (S. cerevisiae)	defective in sister chromatid cohesion 1 homolog (S. cerevisiae)	11	GO:0000775,GO:0000785,GO:0003674,GO:0003677,GO:0005634,GO:0005654,GO:0006260,GO:0006275,GO:0007049,GO:0034088,GO:0034421
ENSMUSG00000022429	0	0.02	0	0	0	0	0	0.03	Dmc1	chr15	protein_coding	DMC1 dosage suppressor of mck1 homolog, meiosis-specific homologous recombination	DMC1 dosage suppressor of mck1 homolog, meiosis-specific homologous recombination	21	GO:0000166,GO:0000781,GO:0000794,GO:0001541,GO:0001556,GO:0003677,GO:0005524,GO:0005634,GO:0005694,GO:0006259,GO:0006281,GO:0007049,GO:0007126,GO:0007129,GO:0007131,GO:0007141,GO:0007276,GO:0007283,GO:0007286,GO:0008094,GO:0017111
ENSMUSG00000022431	0	0.02	0	0	0	0	0	0	Ribc2	chr15	protein_coding	RIB43A domain with coiled-coils 2	RIB43A domain with coiled-coils 2	3	GO:0003674,GO:0005634,GO:0008150
ENSMUSG00000022441	0	0.01	0	0.03	0	0	0	0	Efcab6	chr15	protein_coding	EF-hand calcium binding domain 6	EF-hand calcium binding domain 6	7	GO:0005509,GO:0005575,GO:0005634,GO:0006351,GO:0006355,GO:0008150,GO:0046872
ENSMUSG00000022449	0	0	0	0	0	0.01	0	0	Adamts20	chr15	protein_coding	a disintegrin-like and metallopeptidase (reprolysin type) with thrombospondin type 1 motif, 20	a disintegrin-like and metallopeptidase (reprolysin type) with thrombospondin type 1 motif, 20	18	GO:0004175,GO:0004222,GO:0005576,GO:0005578,GO:0005615,GO:0006508,GO:0007229,GO:0008233,GO:0008237,GO:0008270,GO:0009967,GO:0016787,GO:0030198,GO:0031012,GO:0043066,GO:0045636,GO:0046872,GO:0048070
ENSMUSG00000022454	0	0	0.07	0	0	0	0.09	0.06	Nell2	chr15	protein_coding	NEL-like 2	NEL-like 2	12	GO:0005080,GO:0005509,GO:0005576,GO:0005615,GO:0005737,GO:0008201,GO:0016020,GO:0030425,GO:0040008,GO:0042802,GO:0043204,GO:0070207
ENSMUSG00000022456	0	0.06	0	0	0	0.03	0	0.05	Sept3	chr15	protein_coding	septin 3	septin 3	12	GO:0000166,GO:0005525,GO:0005737,GO:0005829,GO:0005856,GO:0007049,GO:0030054,GO:0031105,GO:0042734,GO:0043005,GO:0045202,GO:0051301
ENSMUSG00000022479	0	0.02	0.02	0	0	0.04	0.05	0.02	Vdr	chr15	protein_coding	vitamin D receptor	vitamin D receptor	51	GO:0000122,GO:0000791,GO:0000792,GO:0000902,GO:0001501,GO:0001651,GO:0003677,GO:0003700,GO:0003707,GO:0004879,GO:0005499,GO:0005515,GO:0005634,GO:0005720,GO:0005829,GO:0005901,GO:0006351,GO:0006355,GO:0006357,GO:0006366,GO:0006816,GO:0006874,GO:0007275,GO:0007595,GO:0008270,GO:0008285,GO:0008434,GO:0009887,GO:0010628,GO:0010839,GO:0010980,GO:0016363,GO:0030315,GO:0030522,GO:0043231,GO:0043401,GO:…
ENSMUSG00000022483	0	0	0	0.01	0	0	0	0	Col2a1	chr15	protein_coding	collagen, type II, alpha 1	collagen, type II, alpha 1	34	GO:0001501,GO:0001502,GO:0001894,GO:0001958,GO:0002062,GO:0003007,GO:0005201,GO:0005576,GO:0005578,GO:0005581,GO:0005585,GO:0005604,GO:0005615,GO:0005737,GO:0006029,GO:0007601,GO:0007605,GO:0010468,GO:0030199,GO:0031012,GO:0035108,GO:0042472,GO:0042802,GO:0046872,GO:0048407,GO:0048705,GO:0048839,GO:0051216,GO:0060021,GO:0060272,GO:0060348,GO:0060351,GO:0071773,GO:2001240
ENSMUSG00000022484	0	0	0	0	0	0	0.04	0	Hoxc10	chr15	protein_coding	homeobox C10	homeobox C10	15	GO:0001501,GO:0003677,GO:0003700,GO:0005634,GO:0006351,GO:0006355,GO:0006366,GO:0007275,GO:0009952,GO:0009954,GO:0019907,GO:0021520,GO:0030326,GO:0043565,GO:0050905
ENSMUSG00000022485	0	0	0	0	0.1	0.04	0	0	Hoxc5	chr15	protein_coding	homeobox C5	homeobox C5	10	GO:0003677,GO:0003700,GO:0005634,GO:0006351,GO:0006355,GO:0007275,GO:0009952,GO:0030054,GO:0043565,GO:0048706
ENSMUSG00000022490	0	0	0.06	0.53	0	1.83	0	0.02	Ppp1r1a	chr15	protein_coding	protein phosphatase 1, regulatory (inhibitor) subunit 1A	protein phosphatase 1, regulatory (inhibitor) subunit 1A	7	GO:0004864,GO:0005515,GO:0005615,GO:0005737,GO:0005975,GO:0005977,GO:0007165
ENSMUSG00000022577	0	0.02	0	0.02	0	0	0	0.03	Ly6h	chr15	protein_coding	lymphocyte antigen 6 complex, locus H	lymphocyte antigen 6 complex, locus H	3	GO:0005886,GO:0016020,GO:0031225
ENSMUSG00000022580	0	0	0.02	0	0	0	0	0.02	Rhpn1	chr15	protein_coding	rhophilin, Rho GTPase binding protein 1	rhophilin, Rho GTPase binding protein 1	3	GO:0005083,GO:0007165,GO:0050790
ENSMUSG00000022583	0	0.08	0	0	0	0	0	0.06	Ly6f	chr15	protein_coding	lymphocyte antigen 6 complex, locus F	lymphocyte antigen 6 complex, locus F	6	GO:0003674,GO:0005575,GO:0005886,GO:0008150,GO:0016020,GO:0031225
ENSMUSG00000022584	0	0	0	0	0.06	0	0.09	0	Ly6c2	chr15	protein_coding	lymphocyte antigen 6 complex, locus C2	lymphocyte antigen 6 complex, locus C2	3	GO:0005886,GO:0016020,GO:0031225
ENSMUSG00000022586	0	0.15	0	0.11	0.09	0.04	0	0	Ly6i	chr15	protein_coding	lymphocyte antigen 6 complex, locus I	lymphocyte antigen 6 complex, locus I	3	GO:0005886,GO:0016020,GO:0031225
ENSMUSG00000022596	0	0	0	0	0	0	0.14	0.01	Slurp1	chr15	protein_coding	secreted Ly6/Plaur domain containing 1	secreted Ly6/Plaur domain containing 1	5	GO:0001775,GO:0003674,GO:0005125,GO:0005576,GO:0005615
ENSMUSG00000022619	0	0	0	0.01	0	0	0.01	0	Mapk8ip2	chr15	protein_coding	mitogen-activated protein kinase 8 interacting protein 2	mitogen-activated protein kinase 8 interacting protein 2	26	GO:0000165,GO:0001662,GO:0005515,GO:0005737,GO:0007254,GO:0007617,GO:0010469,GO:0016301,GO:0016310,GO:0016740,GO:0019894,GO:0019901,GO:0030295,GO:0032403,GO:0032874,GO:0035176,GO:0043025,GO:0043234,GO:0045860,GO:0046328,GO:0046958,GO:0048813,GO:0051966,GO:0060079,GO:2000310,GO:2000311
ENSMUSG00000022622	0	0	0	0	0	0.04	0	0	Acr	chr15	protein_coding	acrosin prepropeptide	acrosin prepropeptide	19	GO:0001669,GO:0003824,GO:0004252,GO:0005515,GO:0005537,GO:0005634,GO:0005798,GO:0006508,GO:0007190,GO:0007338,GO:0007339,GO:0007340,GO:0007341,GO:0008233,GO:0008236,GO:0016787,GO:0043159,GO:0043234,GO:0048545
ENSMUSG00000022986	0	0	0	0.01	0	0.01	0	0	Krt75	chr15	protein_coding	keratin 75	keratin 75	5	GO:0002244,GO:0005198,GO:0005622,GO:0005882,GO:0045095
ENSMUSG00000022993	0	0	0.14	0.14	0	0.19	0.07	0	4930415O20Rik	chr15	protein_coding	RIKEN cDNA 4930415O20 gene	--	--	--
ENSMUSG00000023011	0	0	0.05	0	0.04	0.01	0.04	0	Faim2	chr15	protein_coding	Fas apoptotic inhibitory molecule 2	Fas apoptotic inhibitory molecule 2	17	GO:0002931,GO:0003674,GO:0005886,GO:0006915,GO:0016020,GO:0016021,GO:0021549,GO:0021680,GO:0021681,GO:0021702,GO:0030054,GO:0043523,GO:0043524,GO:0045121,GO:0045202,GO:0045211,GO:2001234
ENSMUSG00000023013	0	0.03	0	0	0	0	0.05	0	Aqp2	chr15	protein_coding	aquaporin 2	aquaporin 2	43	GO:0003097,GO:0003779,GO:0005215,GO:0005372,GO:0005737,GO:0005764,GO:0005769,GO:0005791,GO:0005794,GO:0005802,GO:0005886,GO:0005887,GO:0006810,GO:0006811,GO:0006833,GO:0006884,GO:0006915,GO:0015168,GO:0015250,GO:0015288,GO:0015793,GO:0016020,GO:0016021,GO:0016323,GO:0016324,GO:0030042,GO:0030133,GO:0030136,GO:0030165,GO:0031303,GO:0031410,GO:0034219,GO:0042631,GO:0043234,GO:0046930,GO:0051928,GO:…
ENSMUSG00000023052	0	0.66	0.07	0.6	0	0.19	0.07	0.68	Npff	chr15	protein_coding	neuropeptide FF-amide peptide precursor	neuropeptide FF-amide peptide precursor	19	GO:0001664,GO:0003254,GO:0005184,GO:0005576,GO:0005615,GO:0007204,GO:0007218,GO:0010459,GO:0030103,GO:0030425,GO:0031982,GO:0032099,GO:0043204,GO:0043679,GO:0045777,GO:0046676,GO:0051930,GO:0060079,GO:0070253
ENSMUSG00000029875	0	0	0	0	0	0.01	0	0	Ccdc184	chr15	protein_coding	coiled-coil domain containing 184	--	--	--
ENSMUSG00000032783	0	0.13	0	0.09	0.22	0.16	0.07	0.13	Troap	chr15	protein_coding	trophinin associated protein	trophinin associated protein	5	GO:0003674,GO:0005575,GO:0005737,GO:0007155,GO:0008150
ENSMUSG00000033006	0	0.03	0	0	0	0.03	0	0	Sox10	chr15	protein_coding	SRY (sex determining region Y)-box 10	SRY (sex determining region Y)-box 10	35	GO:0000978,GO:0000980,GO:0000981,GO:0001190,GO:0001701,GO:0001755,GO:0002052,GO:0003677,GO:0003682,GO:0003700,GO:0003705,GO:0005515,GO:0005634,GO:0005737,GO:0006351,GO:0006355,GO:0006366,GO:0007422,GO:0008134,GO:0014015,GO:0030154,GO:0030318,GO:0031315,GO:0042802,GO:0043066,GO:0044212,GO:0045892,GO:0045893,GO:0045944,GO:0048469,GO:0048484,GO:0048546,GO:0048589,GO:0048709,GO:0090090
ENSMUSG00000033029	0	0	0	0	0.03	0.01	0.02	0	1700088E04Rik	chr15	protein_coding	RIKEN cDNA 1700088E04 gene	RIKEN cDNA 1700088E04 gene	3	GO:0003674,GO:0005575,GO:0008150
ENSMUSG00000033576	0	0	0	0.1	0	0.1	0	0	Apol6	chr15	protein_coding	apolipoprotein L 6	--	--	--
ENSMUSG00000033837	0	0	0	0.03	0	0.03	0.03	0	Foxh1	chr15	protein_coding	forkhead box H1	forkhead box H1	44	GO:0000122,GO:0001104,GO:0001190,GO:0001205,GO:0001947,GO:0003139,GO:0003151,GO:0003215,GO:0003222,GO:0003677,GO:0003690,GO:0003700,GO:0005515,GO:0005634,GO:0005667,GO:0006351,GO:0006355,GO:0006357,GO:0006366,GO:0007179,GO:0007368,GO:0008134,GO:0008301,GO:0009952,GO:0010159,GO:0019904,GO:0021508,GO:0032444,GO:0033147,GO:0035054,GO:0035909,GO:0042074,GO:0043565,GO:0044212,GO:0045893,GO:0045944,GO:…
ENSMUSG00000034730	0	0.13	0.01	0.03	0	0.01	0.01	0.08	Adgrb1	chr15	protein_coding	adhesion G protein-coupled receptor B1	--	--	--
ENSMUSG00000036305	0	0.1	0.11	0	0.14	0.12	0	0	Rpl39-ps	chr15	transcribed_processed_pseudogene	ribosomal protein L39, pseudogene	--	--	--
ENSMUSG00000036760	0	0	0	0	0	0	0	0.02	Kcnk9	chr15	protein_coding	potassium channel, subfamily K, member 9	potassium channel, subfamily K, member 9	13	GO:0005244,GO:0005267,GO:0005886,GO:0006810,GO:0006811,GO:0006813,GO:0008021,GO:0016020,GO:0016021,GO:0034765,GO:0042803,GO:0046982,GO:0071805
ENSMUSG00000036925	0	0	0	0	0	0	0	0.09	Spt1	chr15	protein_coding	salivary protein 1	salivary protein 1	4	GO:0003674,GO:0005575,GO:0005576,GO:0008150
ENSMUSG00000037106	0	0	0	0	0	0.01	0	0	Fer1l6	chr15	protein_coding	fer-1-like 6 (C. elegans)	--	--	--
ENSMUSG00000037579	0	0	0.01	0	0	0.04	0.01	0.03	Kcnh3	chr15	protein_coding	potassium voltage-gated channel, subfamily H (eag-related), member 3	potassium voltage-gated channel, subfamily H (eag-related), member 3	18	GO:0000155,GO:0000160,GO:0004871,GO:0005216,GO:0005244,GO:0005249,GO:0005267,GO:0005887,GO:0006810,GO:0006811,GO:0006813,GO:0007165,GO:0016020,GO:0016021,GO:0034765,GO:0042391,GO:0055085,GO:0071805
ENSMUSG00000038760	0	0	0	0.01	0	0.01	0	0	Trhr	chr15	protein_coding	thyrotropin releasing hormone receptor	thyrotropin releasing hormone receptor	12	GO:0004871,GO:0004930,GO:0004997,GO:0005886,GO:0007165,GO:0007186,GO:0007204,GO:0009986,GO:0016020,GO:0016021,GO:0042803,GO:0090073
ENSMUSG00000038879	0	0.06	0	0.07	0.14	0.01	0.02	0.01	Nipal2	chr15	protein_coding	NIPA-like domain containing 2	NIPA-like domain containing 2	7	GO:0003674,GO:0005575,GO:0008150,GO:0015095,GO:0015693,GO:0016020,GO:0016021
ENSMUSG00000039676	0	0	0	0.04	0.21	0.02	0.2	0.06	Capsl	chr15	protein_coding	calcyphosine-like	calcyphosine-like	5	GO:0005509,GO:0005575,GO:0005737,GO:0008150,GO:0046872
ENSMUSG00000040452	0	0.01	0	0	0	0	0	0	Cdh12	chr15	protein_coding	cadherin 12	cadherin 12	7	GO:0005509,GO:0005886,GO:0007155,GO:0007156,GO:0016020,GO:0016021,GO:0046872
ENSMUSG00000041708	0	0	0	0	0	0	0.02	0.01	Mpped1	chr15	protein_coding	metallophosphoesterase domain containing 1	metallophosphoesterase domain containing 1	4	GO:0003674,GO:0005575,GO:0008150,GO:0016787
ENSMUSG00000042564	0	0.18	0.02	0.19	0.03	0.08	0.01	0.25	Fam227a	chr15	protein_coding	family with sequence similarity 227, member A	--	--	--
ENSMUSG00000043460	0	0.01	0	0	0.02	0.02	0	0	Elfn2	chr15	protein_coding	leucine rich repeat and fibronectin type III, extracellular 2	leucine rich repeat and fibronectin type III, extracellular 2	6	GO:0004864,GO:0005615,GO:0010923,GO:0016020,GO:0016021,GO:0019902
ENSMUSG00000043556	0	0.02	0	0.05	0	0	0	0	Fbxl7	chr15	protein_coding	F-box and leucine-rich repeat protein 7	F-box and leucine-rich repeat protein 7	12	GO:0000086,GO:0005515,GO:0005737,GO:0005813,GO:0005856,GO:0007049,GO:0007067,GO:0008283,GO:0016567,GO:0019005,GO:0031146,GO:0051301
ENSMUSG00000044021	0	0	0	0	0.01	0	0	0	Muc19	chr15	processed_transcript	mucin 19	mucin 19	6	GO:0002244,GO:0003674,GO:0005575,GO:0005576,GO:0050728,GO:0060689
ENSMUSG00000044276	0	0	0.06	0	0	0.03	0.09	0	4933427E11Rik	chr15	antisense	RIKEN cDNA 4933427E11 gene	--	--	--
ENSMUSG00000044294	0	0	0	0	0	0	0	0.01	Krt84	chr15	protein_coding	keratin 84	keratin 84	6	GO:0005198,GO:0005882,GO:0030280,GO:0045095,GO:0045111,GO:0045616
ENSMUSG00000044726	0	0.1	0.08	0.17	0.04	0.04	0	0	Erich5	chr15	protein_coding	glutamate rich 5	--	--	--
ENSMUSG00000044933	0	0	0	0	0	0.01	0	0	Sstr3	chr15	protein_coding	somatostatin receptor 3	somatostatin receptor 3	12	GO:0004871,GO:0004930,GO:0004994,GO:0005737,GO:0005886,GO:0005929,GO:0007165,GO:0007186,GO:0016020,GO:0016021,GO:0031513,GO:0060170
ENSMUSG00000045267	0	0.04	0	0	0	0	0	0	Tas2r119	chr15	protein_coding	taste receptor, type 2, member 119	taste receptor, type 2, member 119	11	GO:0004871,GO:0004930,GO:0005575,GO:0007165,GO:0007186,GO:0008527,GO:0016020,GO:0016021,GO:0050896,GO:0050909,GO:0050912
ENSMUSG00000045350	0	0.01	0.01	0.01	0	0	0	0.01	Fam186a	chr15	protein_coding	family with sequence similarity 186, member A	family with sequence similarity 186, member A	3	GO:0003674,GO:0005575,GO:0008150
ENSMUSG00000045608	0	0.01	0	0	0	0	0	0	Dbx2	chr15	protein_coding	developing brain homeobox 2	--	--	--
ENSMUSG00000047034	0	0.02	0	0	0	0	0	0	Ankrd33	chr15	protein_coding	ankyrin repeat domain 33	ankyrin repeat domain 33	6	GO:0000122,GO:0003674,GO:0005634,GO:0005829,GO:0035914,GO:2000678
ENSMUSG00000047347	0	0	0	0	0	0	0	0.03	Gm5806	chr15	processed_pseudogene	predicted gene 5806	--	--	--
ENSMUSG00000047938	0	0	0.04	0	0	0	0	0.03	4930483J18Rik	chr15	processed_transcript	RIKEN cDNA 4930483J18 gene	RIKEN cDNA 4930483J18 gene	3	GO:0003674,GO:0005575,GO:0008150
ENSMUSG00000048699	0	0	0	0.02	0	0	0	0	4732456N10Rik	chr15	protein_coding	RIKEN cDNA 4732456N10 gene	--	--	--
ENSMUSG00000049653	0	0.02	0	0	0	0.05	0	0.02	Spatc1	chr15	protein_coding	spermatogenesis and centriole associated 1	spermatogenesis and centriole associated 1	6	GO:0005515,GO:0005737,GO:0005813,GO:0005856,GO:0008150,GO:0043015
ENSMUSG00000050164	0	0	0	0.04	0	0.02	0	0	Mchr1	chr15	protein_coding	melanin-concentrating hormone receptor 1	melanin-concentrating hormone receptor 1	16	GO:0004871,GO:0004930,GO:0005886,GO:0007165,GO:0007166,GO:0007186,GO:0007204,GO:0007218,GO:0008022,GO:0016020,GO:0016021,GO:0030273,GO:0031513,GO:0042562,GO:0051928,GO:0060259
ENSMUSG00000051225	0	0.02	0.04	0.12	0.11	0.03	0.02	0.09	Fam83a	chr15	protein_coding	family with sequence similarity 83, member A	family with sequence similarity 83, member A	3	GO:0003674,GO:0005575,GO:0008150
ENSMUSG00000051237	0	0.02	0	0.02	0	0	0	0	9230109A22Rik	chr15	protein_coding	RIKEN cDNA 9230109A22 gene	--	--	--
ENSMUSG00000052482	0	0	0	0	0	0	0	0.03	Gm8174	chr15	processed_pseudogene	predicted gene 8174	--	--	--
ENSMUSG00000052496	0	0	0	0	0	0.01	0	0	Pkdrej	chr15	protein_coding	polycystic kidney disease (polycystin) and REJ (sperm receptor for egg jelly homolog, sea urchin)	--	--	--
ENSMUSG00000054117	0	0.1	0	0	0	0	0	0	Zdhhc25	chr15	protein_coding	zinc finger, DHHC domain containing 25	--	--	--
ENSMUSG00000054136	0	0	0	0	0	0.06	0	0	Adm2	chr15	protein_coding	adrenomedullin 2	adrenomedullin 2	11	GO:0001525,GO:0005179,GO:0005576,GO:0006468,GO:0007189,GO:0007586,GO:0007631,GO:0010628,GO:0032403,GO:0045766,GO:0045776
ENSMUSG00000054196	0	0	0	0	0	0	0.39	0.07	Cthrc1	chr15	protein_coding	collagen triple helix repeat containing 1	collagen triple helix repeat containing 1	19	GO:0005109,GO:0005515,GO:0005576,GO:0005578,GO:0005581,GO:0005615,GO:0005737,GO:0016477,GO:0017147,GO:0031012,GO:0032092,GO:0033690,GO:0043932,GO:0045669,GO:0060071,GO:0060122,GO:0090090,GO:0090103,GO:0090177
ENSMUSG00000055022	0	0	0	0	0	0	0.01	0	Cntn1	chr15	protein_coding	contactin 1	contactin 1	13	GO:0001948,GO:0005515,GO:0005886,GO:0007155,GO:0007219,GO:0010628,GO:0010765,GO:0010976,GO:0016020,GO:0021549,GO:0030246,GO:0031175,GO:0031225
ENSMUSG00000055748	0	0	0	0	0	0	0	0.04	Gsdmc4	chr15	protein_coding	gasdermin C4	gasdermin C4	5	GO:0003674,GO:0005737,GO:0005739,GO:0005815,GO:0008150
ENSMUSG00000056184	0	0	0	0.04	0	0	0	0	Olfr283	chr15	protein_coding	olfactory receptor 283	--	--	--
ENSMUSG00000056258	0	0	0	0	0	0	0.01	0	Kcnq3	chr15	protein_coding	potassium voltage-gated channel, subfamily Q, member 3	potassium voltage-gated channel, subfamily Q, member 3	18	GO:0005216,GO:0005244,GO:0005249,GO:0005251,GO:0005267,GO:0005886,GO:0006810,GO:0006811,GO:0006813,GO:0008076,GO:0016020,GO:0016021,GO:0033268,GO:0034765,GO:0043194,GO:0055085,GO:0060081,GO:0071805
ENSMUSG00000056656	0	0.01	0	0	0	0.04	0	0.01	Apol8	chr15	protein_coding	apolipoprotein L 8	--	--	--
ENSMUSG00000057262	0	0	0.06	0	0	0	0	0	Gm10020	chr15	protein_coding	predicted pseudogene 10020	--	--	--
ENSMUSG00000058057	0	0	0	0.05	0.03	0	0	0.14	Mettl7a3	chr15	protein_coding	methyltransferase like 7A3	--	--	--
ENSMUSG00000058441	0	0.01	0	0	0	0	0.04	0	Panx2	chr15	protein_coding	pannexin 2	pannexin 2	14	GO:0002931,GO:0005243,GO:0005737,GO:0005886,GO:0005921,GO:0006810,GO:0006811,GO:0007267,GO:0015267,GO:0016020,GO:0016021,GO:0030054,GO:0046982,GO:0055085
ENSMUSG00000058656	0	0.03	0	0	0	0.02	0	0	Samd12	chr15	protein_coding	sterile alpha motif domain containing 12	sterile alpha motif domain containing 12	3	GO:0003674,GO:0005575,GO:0008150
ENSMUSG00000060284	0	0	0	0.01	0	0	0	0	Sp7	chr15	protein_coding	Sp7 transcription factor 7	Sp7 transcription factor 7	14	GO:0001649,GO:0003676,GO:0003677,GO:0005515,GO:0005634,GO:0005737,GO:0006351,GO:0006355,GO:0006357,GO:0017151,GO:0045944,GO:0046872,GO:0060218,GO:2000738
ENSMUSG00000060735	0	0	0	0.01	0	0	0	0.01	Rxfp3	chr15	protein_coding	relaxin family peptide receptor 3	relaxin family peptide receptor 3	10	GO:0004871,GO:0004930,GO:0005886,GO:0007165,GO:0007186,GO:0008528,GO:0016020,GO:0016021,GO:0032467,GO:0051482
ENSMUSG00000060794	0	0	0	0	0	0	0	0.02	Tssk5	chr15	protein_coding	testis-specific serine kinase 5	testis-specific serine kinase 5	14	GO:0000166,GO:0004672,GO:0004674,GO:0005524,GO:0005575,GO:0006468,GO:0007275,GO:0007283,GO:0016301,GO:0016310,GO:0016740,GO:0016772,GO:0030154,GO:0046872
ENSMUSG00000061397	0	0.14	0	0.08	0	0.04	0	0	Krt79	chr15	protein_coding	keratin 79	keratin 79	4	GO:0005198,GO:0005882,GO:0045095,GO:0070062
ENSMUSG00000061527	0	0	0	0	0.02	0	0	0.01	Krt5	chr15	protein_coding	keratin 5	keratin 5	10	GO:0005198,GO:0005515,GO:0005634,GO:0005737,GO:0005739,GO:0005882,GO:0005886,GO:0045095,GO:0070062,GO:0097110
ENSMUSG00000061923	0	0	0	0.04	0	0	0	0	Odf1	chr15	protein_coding	outer dense fiber of sperm tails 1	outer dense fiber of sperm tails 1	6	GO:0001520,GO:0005634,GO:0007275,GO:0007283,GO:0019904,GO:0030154
ENSMUSG00000062037	0	0	0	0	0	0.04	0	0	Olfr285	chr15	protein_coding	olfactory receptor 285	--	--	--
ENSMUSG00000063234	0	0.05	0.1	0.05	0.06	0.07	0.1	0.02	Gpr84	chr15	protein_coding	G protein-coupled receptor 84	G protein-coupled receptor 84	8	GO:0004871,GO:0004930,GO:0005886,GO:0007165,GO:0007186,GO:0016020,GO:0016021,GO:0043235
ENSMUSG00000063522	0	0	0	0.02	0.05	0.01	0	0	2010109I03Rik	chr15	protein_coding	RIKEN cDNA 2010109I03 gene	--	--	--
ENSMUSG00000064201	0	0	0	0.02	0	0	0	0	Krt2	chr15	protein_coding	keratin 2	keratin 2	6	GO:0003674,GO:0005198,GO:0005575,GO:0005882,GO:0008150,GO:0045095
ENSMUSG00000064232	0	0	0	0	0	0.01	0	0.02	Gm5414	chr15	protein_coding	predicted gene 5414	--	--	--
ENSMUSG00000064543	0	0.22	0	0	0	0	0	0	Gm22979	chr15	snRNA	predicted gene, 22979	--	--	--
ENSMUSG00000065176	0	0.23	0.26	0	0	0	0	0	Rnu12	chr15	snRNA	RNA U12, small nuclear	--	--	--
ENSMUSG00000067613	0	0	0	0	0.03	0	0	0	5430421N21Rik	chr15	protein_coding	RIKEN cDNA 5430421N21 gene	--	--	--
ENSMUSG00000067615	0	0	0	0.02	0	0	0	0	Krt81	chr15	protein_coding	keratin 81	keratin 81	6	GO:0003674,GO:0005198,GO:0005615,GO:0005882,GO:0008150,GO:0045095
ENSMUSG00000068085	0	0.02	0	0.08	0.03	0.03	0	0.02	Cyp2d11	chr15	protein_coding	cytochrome P450, family 2, subfamily d, polypeptide 11	cytochrome P450, family 2, subfamily d, polypeptide 11	12	GO:0004497,GO:0005506,GO:0005783,GO:0016020,GO:0016491,GO:0016705,GO:0016712,GO:0020037,GO:0043231,GO:0046872,GO:0055114,GO:0070330
ENSMUSG00000068117	0	0.01	0	0.01	0	0.01	0	0.01	Mei1	chr15	protein_coding	meiosis defective 1	meiosis defective 1	4	GO:0007126,GO:0007141,GO:0007276,GO:0007286
ENSMUSG00000068226	0	0	0	0	0	0.05	0.09	0.06	Gm6723	chr15	processed_pseudogene	predicted pseudogene 6723	--	--	--
ENSMUSG00000068348	0	0	0	0	0	0	0	0.14	Gm10238	chr15	unprocessed_pseudogene	predicted pseudogene 10238	--	--	--
ENSMUSG00000068349	0	0	0	0	0	0	0	0.02	Gml	chr15	protein_coding	glycosylphosphatidylinositol anchored molecule like	--	--	--
ENSMUSG00000069439	0	0.2	0	0	0	0	0	0.08	Gm8444	chr15	protein_coding	predicted gene 8444	--	--	--
ENSMUSG00000071716	0	0	0	0.04	0	0.01	0	0	Apol7e	chr15	protein_coding	apolipoprotein L 7e	--	--	--
ENSMUSG00000072487	0	0	0	0.01	0	0	0	0	Mroh5	chr15	protein_coding	maestro heat-like repeat family member 5	--	--	--
ENSMUSG00000072618	0	0	0.11	0	0	0.1	0.04	0.01	Gm10384	chr15	protein_coding	predicted gene 10384	--	--	--
ENSMUSG00000075394	0	0.03	0.03	0.09	0.02	0.18	0.18	0.09	Hoxc4	chr15	protein_coding	homeobox C4	homeobox C4	12	GO:0001501,GO:0003677,GO:0003700,GO:0005634,GO:0006351,GO:0006355,GO:0007275,GO:0009952,GO:0043565,GO:0048562,GO:0051216,GO:0071837
ENSMUSG00000075402	0	0	0	0	0	0	0.03	0	Krt76	chr15	protein_coding	keratin 76	keratin 76	6	GO:0003674,GO:0005198,GO:0005634,GO:0005882,GO:0008150,GO:0045095
ENSMUSG00000075408	0	0	0	0	0	0	0.04	0.01	6030408B16Rik	chr15	lincRNA	RIKEN cDNA 6030408B16 gene	--	--	--
ENSMUSG00000075555	0	0.04	0	0.05	0	0.06	0	0.03	Gm10863	chr15	antisense	predicted gene 10863	--	--	--
ENSMUSG00000075600	0	0.01	0	0	0	0.03	0	0.01	Zc3h3	chr15	protein_coding	zinc finger CCCH type containing 3	zinc finger CCCH type containing 3	10	GO:0005634,GO:0005847,GO:0006378,GO:0010793,GO:0016973,GO:0031124,GO:0032927,GO:0046332,GO:0046872,GO:0070412
ENSMUSG00000079022	0	0	0	0.02	0	0.02	0.01	0.01	Col22a1	chr15	protein_coding	collagen, type XXII, alpha 1	--	--	--
ENSMUSG00000083083	0	0	0	0	0	0	0	0.21	Gm15382	chr15	processed_pseudogene	predicted gene 15382	--	--	--
ENSMUSG00000086160	0	0	0	0	0	0	0	0.03	4933438A12Rik	chr15	lincRNA	RIKEN cDNA 4933438A12 gene	--	--	--
ENSMUSG00000086467	0	0.12	0	0.14	0	0.04	0	0.14	4930571N24Rik	chr15	processed_transcript	RIKEN cDNA 4930571N24 gene	--	--	--
ENSMUSG00000087805	0	0	0	0	0	0.32	0	0	Gm27926	chr15	snRNA	predicted gene, 27926	--	--	--
ENSMUSG00000088749	0	0.51	0	0	0	0.15	0.14	0	Gm23218	chr15	misc_RNA	predicted gene, 23218	--	--	--
ENSMUSG00000090129	0	0.02	0	0	0	0	0	0	Olfr287	chr15	protein_coding	olfactory receptor 287	--	--	--
ENSMUSG00000091119	0	0.31	0.24	0.41	0	0.42	0.05	0.29	Ccdc152	chr15	protein_coding	coiled-coil domain containing 152	--	--	--
ENSMUSG00000091604	0	0	0	0	0	0.28	0	0.19	Gm17349	chr15	protein_coding	predicted gene, 17349	--	--	--
ENSMUSG00000091650	0	0	0	0	0	0.13	0.1	0.15	Apol11a	chr15	protein_coding	apolipoprotein L 11a	--	--	--
ENSMUSG00000091680	0	0.03	0	0	0.05	0.06	0	0	Klhdc7b	chr15	protein_coding	kelch domain containing 7B	--	--	--
ENSMUSG00000091694	0	0.08	0.2	0.05	0.28	0.8	1.15	0.42	Apol11b	chr15	protein_coding	apolipoprotein L 11b	--	--	--
ENSMUSG00000091709	0	0	0	0	0	0.01	0	0	Gm17189	chr15	antisense	predicted gene 17189	--	--	--
ENSMUSG00000092974	0	0	0.17	0	0	0	0	0	Gm25072	chr15	misc_RNA	predicted gene, 25072	--	--	--
ENSMUSG00000093021	0	0.48	0	0	0	0	0	0	Gm25303	chr15	miRNA	predicted gene, 25303	--	--	--
ENSMUSG00000093677	0	0.1	0.13	0.16	0.1	0.21	0.1	0.08	Gm20712	chr15	sense_overlapping	predicted gene 20712	--	--	--
ENSMUSG00000093789	0	0	0	0	0	0.02	0	0	Methig1	chr15	protein_coding	methyltransferase hypoxia inducible domain containing 1	--	--	--
ENSMUSG00000093867	0	0.03	0	0	0	0	0	0	Gsdmcl2	chr15	transcribed_unprocessed_pseudogene	gasdermin C-like 2	--	--	--
ENSMUSG00000095638	0	0	0	0	0	0	0	0.07	Gm8888	chr15	protein_coding	predicted gene 8888	--	--	--
ENSMUSG00000096883	0	0.02	0.04	0	0	0	0.35	0	Shisa8	chr15	protein_coding	shisa family member 8	--	--	--
ENSMUSG00000097050	0	0	0	0	0.02	0	0	0	Gm9918	chr15	lincRNA	predicted gene 9918	--	--	--
ENSMUSG00000097068	0	0	0.02	0	0.15	0	0.02	0	Gm26760	chr15	lincRNA	predicted gene, 26760	--	--	--
ENSMUSG00000097102	0	0	0	0	0	0	0	0.03	2310069G16Rik	chr15	lincRNA	RIKEN cDNA 2310069G16 gene	--	--	--
ENSMUSG00000097234	0	0	0	0.01	0.02	0.01	0	0.01	Gm26518	chr15	lincRNA	predicted gene, 26518	--	--	--
ENSMUSG00000097452	0	0.02	0	0	0	0	0	0.01	Gm2824	chr15	lincRNA	predicted gene 2824	--	--	--
ENSMUSG00000097578	0	0.01	0	0	0	0	0	0	Gm26798	chr15	lincRNA	predicted gene, 26798	--	--	--
ENSMUSG00000097613	0	0	0	0.22	0	0	0	0	Gm17597	chr15	lincRNA	predicted gene, 17597	--	--	--
ENSMUSG00000097645	0	0	0	0	0.16	0	0	0.14	Gm26863	chr15	lincRNA	predicted gene, 26863	--	--	--
ENSMUSG00000097954	0	0	0	0	0.05	0	0	0	Gm4217	chr15	processed_pseudogene	predicted gene 4217	--	--	--
ENSMUSG00000098002	0	0	0	0	0	0	0	0.06	Gm9658	chr15	processed_pseudogene	predicted gene 9658	--	--	--
ENSMUSG00000098150	0	0.09	0	0	0	0	0	0	4921515E04Rik	chr15	lincRNA	RIKEN cDNA 4921515E04 gene	--	--	--
ENSMUSG00000098565	0	0.31	0	0	0	0	0	0	Gm27760	chr15	miRNA	predicted gene, 27760	--	--	--
ENSMUSG00000098867	0	0.62	0	0.71	0	0	0.66	1	Gm27463	chr15	miRNA	predicted gene, 27463	--	--	--
ENSMUSG00000099083	0	0.02	0.02	0.01	0	0.01	0.01	0.01	Atf7	chr15	protein_coding	activating transcription factor 7	--	--	--
ENSMUSG00000099775	0	0	0.19	0	0	0	0	0	Gm5960	chr15	unprocessed_pseudogene	predicted gene 5960	--	--	--
ENSMUSG00000101082	0	0.17	0	0.19	0	0	0	0	Gm28069	chr15	unprocessed_pseudogene	predicted gene 28069	--	--	--
ENSMUSG00000101132	0	0	0.07	0.27	0	0.04	0.13	0.29	Gm8000	chr15	unprocessed_pseudogene	predicted gene 8000	--	--	--
ENSMUSG00000101289	0	0	0	0	0	0	0	0.07	Gm3454	chr15	unprocessed_pseudogene	predicted gene 3454	--	--	--
ENSMUSG00000101356	0	0	0	0	0	0.03	0	0.04	Gm28876	chr15	lincRNA	predicted gene 28876	--	--	--
ENSMUSG00000101828	0	0	0.01	0.03	0	0.01	0.02	0.01	D130051D11Rik	chr15	lincRNA	RIKEN cDNA D130051D11 gene	--	--	--
ENSMUSG00000102028	0	0.09	0	0	0	0	0	0	Gm3142	chr15	unprocessed_pseudogene	predicted gene 3142	--	--	--
ENSMUSG00000102297	0	0	0	0	0.1	0	0	0	5730585A16Rik	chr15	TEC	RIKEN cDNA 5730585A16 gene	--	--	--
ENSMUSG00000004842	0	0.02	0	0	0	0	0	0	Pou1f1	chr16	protein_coding	POU domain, class 1, transcription factor 1	POU domain, class 1, transcription factor 1	31	GO:0000122,GO:0001077,GO:0001102,GO:0001105,GO:0001708,GO:0003677,GO:0003682,GO:0003700,GO:0003714,GO:0005515,GO:0005634,GO:0005667,GO:0005737,GO:0006351,GO:0006355,GO:0006366,GO:0008134,GO:0008284,GO:0008340,GO:0021983,GO:0021984,GO:0030183,GO:0032962,GO:0040018,GO:0043565,GO:0043567,GO:0045893,GO:0045944,GO:0051169,GO:0060126,GO:0060133
ENSMUSG00000009097	0	0.02	0	0.07	0	0.26	0	0	Tbx1	chr16	protein_coding	T-box 1	T-box 1	72	GO:0000122,GO:0001525,GO:0001568,GO:0001569,GO:0001708,GO:0001755,GO:0001934,GO:0001945,GO:0001974,GO:0002053,GO:0003007,GO:0003148,GO:0003151,GO:0003677,GO:0003700,GO:0005515,GO:0005634,GO:0006351,GO:0006355,GO:0006357,GO:0007275,GO:0007368,GO:0007389,GO:0007498,GO:0007507,GO:0007517,GO:0007605,GO:0008283,GO:0008284,GO:0009952,GO:0021644,GO:0030855,GO:0030878,GO:0035176,GO:0035909,GO:0042471,GO:…
ENSMUSG00000022496	0	0	0.1	0	0	0	0	0	Tnfrsf17	chr16	protein_coding	tumor necrosis factor receptor superfamily, member 17	tumor necrosis factor receptor superfamily, member 17	3	GO:0002376,GO:0016020,GO:0016021
ENSMUSG00000022510	0	0	0	0.02	0	0.01	0	0	Trp63	chr16	protein_coding	transformation related protein 63	transformation related protein 63	92	GO:0000122,GO:0000785,GO:0000790,GO:0000989,GO:0001077,GO:0001302,GO:0001501,GO:0001736,GO:0001738,GO:0001942,GO:0002039,GO:0002053,GO:0002064,GO:0003677,GO:0003682,GO:0003684,GO:0003690,GO:0003700,GO:0005515,GO:0005622,GO:0005634,GO:0005654,GO:0005667,GO:0005737,GO:0005791,GO:0005829,GO:0006338,GO:0006351,GO:0006355,GO:0006366,GO:0006915,GO:0006978,GO:0007049,GO:0007219,GO:0007275,GO:0007389,GO:…
ENSMUSG00000022518	0	0.01	0	0	0	0	0	0.01	4930562C15Rik	chr16	protein_coding	RIKEN cDNA 4930562C15 gene	RIKEN cDNA 4930562C15 gene	3	GO:0003674,GO:0005575,GO:0008150
ENSMUSG00000022525	0	0	0	0.06	0	0.11	0	0.01	Hrasls	chr16	protein_coding	HRAS-like suppressor	HRAS-like suppressor	15	GO:0001558,GO:0004620,GO:0005622,GO:0005641,GO:0005737,GO:0005777,GO:0006629,GO:0007031,GO:0007265,GO:0016020,GO:0016021,GO:0016042,GO:0016740,GO:0016787,GO:0046485
ENSMUSG00000022540	0	0	0	0	0	0.01	0	0	Rogdi	chr16	protein_coding	rogdi homolog (Drosophila)	rogdi homolog (Drosophila)	5	GO:0003674,GO:0005622,GO:0005634,GO:0008284,GO:0030097
ENSMUSG00000022548	0	0.02	0.08	0.06	0.1	0.65	0	0	Apod	chr16	protein_coding	apolipoprotein D	apolipoprotein D	27	GO:0000302,GO:0005215,GO:0005576,GO:0005615,GO:0005622,GO:0005737,GO:0005783,GO:0006006,GO:0006629,GO:0006810,GO:0008289,GO:0010642,GO:0015485,GO:0022626,GO:0030425,GO:0036094,GO:0042308,GO:0043025,GO:0048471,GO:0048662,GO:0051895,GO:0060588,GO:0070062,GO:0071638,GO:1900016,GO:2000098,GO:2000405
ENSMUSG00000022652	0	0	0	0	0	0.01	0	0	Morc1	chr16	protein_coding	microrchidia 1	microrchidia 1	8	GO:0003674,GO:0005524,GO:0005634,GO:0007275,GO:0007283,GO:0008270,GO:0030154,GO:0046872
ENSMUSG00000022658	0	0.11	0	0.13	0	0	0.03	0	Tagln3	chr16	protein_coding	transgelin 3	transgelin 3	3	GO:0000122,GO:0003674,GO:0005634
ENSMUSG00000022755	0	0	0.03	0	0	0.04	0	0	Adgrg7	chr16	protein_coding	adhesion G protein-coupled receptor G7	--	--	--
ENSMUSG00000022758	0	0.06	0	0	0	0.07	0.1	0.05	P2rx6	chr16	protein_coding	purinergic receptor P2X, ligand-gated ion channel, 6	purinergic receptor P2X, ligand-gated ion channel, 6	21	GO:0001614,GO:0004931,GO:0005216,GO:0005524,GO:0005639,GO:0005737,GO:0005887,GO:0006810,GO:0006811,GO:0006812,GO:0014069,GO:0016020,GO:0016021,GO:0030054,GO:0034220,GO:0035590,GO:0042802,GO:0043025,GO:0043197,GO:0051260,GO:0051291
ENSMUSG00000022759	0	0	0	0.01	0	0.01	0	0.02	Lrrc74b	chr16	protein_coding	leucine rich repeat containing 74B	--	--	--
ENSMUSG00000022768	0	0.01	0.02	0	0.05	0.02	0	0	Ccdc116	chr16	protein_coding	coiled-coil domain containing 116	coiled-coil domain containing 116	3	GO:0003674,GO:0005575,GO:0008150
ENSMUSG00000022773	0	0.07	0.03	0.18	0.04	0.02	0.05	0.05	Ypel1	chr16	protein_coding	yippee-like 1 (Drosophila)	yippee-like 1 (Drosophila)	4	GO:0003674,GO:0005575,GO:0005634,GO:0008150
ENSMUSG00000022818	0	0.05	0.03	0.03	0	0	0.05	0	Cyp2ab1	chr16	protein_coding	cytochrome P450, family 2, subfamily ab, polypeptide 1	--	--	--
ENSMUSG00000022824	0	0	0	0	0.03	0.1	0	0.01	Muc13	chr16	protein_coding	mucin 13, epithelial transmembrane	mucin 13, epithelial transmembrane	9	GO:0005576,GO:0005615,GO:0005829,GO:0005886,GO:0016020,GO:0016021,GO:0016324,GO:0030277,GO:0042803
ENSMUSG00000022829	0	0.03	0.02	0.02	0	0	0	0.03	Stxbp5l	chr16	protein_coding	syntaxin binding protein 5-like	syntaxin binding protein 5-like	13	GO:0005737,GO:0005886,GO:0006810,GO:0006887,GO:0015031,GO:0016020,GO:0016021,GO:0016192,GO:0017157,GO:0019905,GO:0042593,GO:0046676,GO:0050714
ENSMUSG00000022860	0	0	0	0	0	0.01	0	0	Chodl	chr16	protein_coding	chondrolectin	chondrolectin	7	GO:0005540,GO:0005737,GO:0008150,GO:0016020,GO:0016021,GO:0030246,GO:0048471
ENSMUSG00000022861	0	0	0	0	0	0.04	0.02	0.05	Dgkg	chr16	protein_coding	diacylglycerol kinase, gamma	diacylglycerol kinase, gamma	14	GO:0000166,GO:0003951,GO:0004143,GO:0005509,GO:0005524,GO:0005886,GO:0007205,GO:0008152,GO:0016301,GO:0016310,GO:0016740,GO:0035556,GO:0043231,GO:0046872
ENSMUSG00000022915	0	0	0	0	0	0	0.12	0	1700093J21Rik	chr16	antisense	RIKEN cDNA 1700093J21 gene	--	--	--
ENSMUSG00000022938	0	0	0.09	0.29	0.12	0.05	0	0.13	Fam3b	chr16	protein_coding	family with sequence similarity 3, member B	family with sequence similarity 3, member B	8	GO:0005125,GO:0005576,GO:0005615,GO:0005623,GO:0005641,GO:0006915,GO:0030073,GO:0070062
ENSMUSG00000030775	0	0	0	0	0	0.15	0.22	0.08	Trat1	chr16	protein_coding	T cell receptor associated transmembrane adaptor 1	T cell receptor associated transmembrane adaptor 1	10	GO:0001920,GO:0002376,GO:0003674,GO:0005886,GO:0016020,GO:0016021,GO:0042101,GO:0050850,GO:0050862,GO:0051051
ENSMUSG00000032940	0	0	0	0	0	0.02	0	0	Rbm11	chr16	protein_coding	RNA binding motif protein 11	RNA binding motif protein 11	14	GO:0000166,GO:0000381,GO:0003676,GO:0003723,GO:0005634,GO:0005654,GO:0006397,GO:0007275,GO:0008266,GO:0008380,GO:0016607,GO:0030154,GO:0034599,GO:0042803
ENSMUSG00000033177	0	0	0	0	0.1	0.07	0	0.09	Tmprss7	chr16	protein_coding	transmembrane serine protease 7	transmembrane serine protease 7	10	GO:0003824,GO:0004252,GO:0005515,GO:0005886,GO:0006508,GO:0008233,GO:0008236,GO:0016020,GO:0016021,GO:0016787
ENSMUSG00000033383	0	0	0	0	0	0.01	0	0.01	Rtp1	chr16	protein_coding	receptor transporter protein 1	receptor transporter protein 1	6	GO:0005886,GO:0009986,GO:0016020,GO:0016021,GO:0031849,GO:0051205
ENSMUSG00000035638	0	0	0	0.02	0	0.03	0	0	Muc20	chr16	protein_coding	mucin 20	mucin 20	9	GO:0000187,GO:0005515,GO:0005576,GO:0005886,GO:0009925,GO:0016020,GO:0042995,GO:0048012,GO:0051260
ENSMUSG00000035699	0	0.02	0	0.03	0	0	0	0.02	Slc51a	chr16	protein_coding	solute carrier family 51, alpha subunit	--	--	--
ENSMUSG00000036172	0	0.01	0	0	0.01	0.01	0	0.01	Cd200r3	chr16	protein_coding	CD200 receptor 3	CD200 receptor 3	5	GO:0004872,GO:0005515,GO:0009897,GO:0016020,GO:0016021
ENSMUSG00000036304	0	0	0	0	0	0.03	0	0.04	Zdhhc23	chr16	protein_coding	zinc finger, DHHC domain containing 23	zinc finger, DHHC domain containing 23	10	GO:0003674,GO:0005575,GO:0008270,GO:0016020,GO:0016021,GO:0016740,GO:0016746,GO:0018345,GO:0046872,GO:0072659
ENSMUSG00000039179	0	0.12	0.02	0.02	0	0.02	0.12	0	Tekt5	chr16	protein_coding	tektin 5	--	--	--
ENSMUSG00000039209	0	0	0	0	0	0	0.09	0	Rpl39l	chr16	protein_coding	ribosomal protein L39-like	--	--	--
ENSMUSG00000039639	0	0	0	0	0	0.01	0	0	Kcne1	chr16	protein_coding	potassium voltage-gated channel, Isk-related subfamily, member 1	potassium voltage-gated channel, Isk-related subfamily, member 1	22	GO:0002070,GO:0005244,GO:0005249,GO:0005251,GO:0005267,GO:0005783,GO:0005794,GO:0006810,GO:0006811,GO:0006813,GO:0008076,GO:0016020,GO:0016021,GO:0016324,GO:0030018,GO:0034765,GO:0046982,GO:0060047,GO:0071468,GO:0071805,GO:0086091,GO:0090315
ENSMUSG00000039851	0	0	0	0	0	0.01	0	0	4932438H23Rik	chr16	protein_coding	RIKEN cDNA 4932438H23 gene	RIKEN cDNA 4932438H23 gene	3	GO:0003674,GO:0005575,GO:0008150
ENSMUSG00000041205	0	0	0	0	0	0.01	0	0	Map6d1	chr16	protein_coding	MAP6 domain containing 1	MAP6 domain containing 1	11	GO:0000226,GO:0005516,GO:0005737,GO:0005794,GO:0005798,GO:0005801,GO:0005856,GO:0005874,GO:0007026,GO:0008017,GO:0018009
ENSMUSG00000041247	0	0.01	0	0	0.01	0	0	0	Lamp3	chr16	protein_coding	lysosomal-associated membrane protein 3	lysosomal-associated membrane protein 3	9	GO:0002376,GO:0003674,GO:0005764,GO:0005765,GO:0008150,GO:0016020,GO:0016021,GO:0031410,GO:0097233
ENSMUSG00000041617	0	0	0	0	0	0	0.09	0	Ccdc74a	chr16	protein_coding	coiled-coil domain containing 74A	--	--	--
ENSMUSG00000043050	0	0	0	0.15	0	0	0	0	Tnp2	chr16	protein_coding	transition protein 2	transition protein 2	15	GO:0000786,GO:0001673,GO:0003677,GO:0005623,GO:0005634,GO:0005694,GO:0007275,GO:0007283,GO:0007339,GO:0007340,GO:0007341,GO:0008270,GO:0030154,GO:0030317,GO:0046872
ENSMUSG00000043301	0	0	0	0.01	0	0	0	0	Kcnj6	chr16	protein_coding	potassium inwardly-rectifying channel, subfamily J, member 6	potassium inwardly-rectifying channel, subfamily J, member 6	19	GO:0001965,GO:0005242,GO:0005244,GO:0005737,GO:0005794,GO:0005886,GO:0006810,GO:0006811,GO:0006813,GO:0009986,GO:0015467,GO:0016020,GO:0016021,GO:0030424,GO:0030425,GO:0032809,GO:0034765,GO:0042403,GO:0071805
ENSMUSG00000045231	0	0	0.01	0	0	0	0	0	BC106179	chr16	protein_coding	cDNA sequence BC106179	--	--	--
ENSMUSG00000045521	0	0	0	0.06	0	0	0	0	Tssk2	chr16	protein_coding	testis-specific serine kinase 2	testis-specific serine kinase 2	23	GO:0000166,GO:0000287,GO:0001669,GO:0004672,GO:0004674,GO:0005515,GO:0005524,GO:0005634,GO:0005737,GO:0005814,GO:0005856,GO:0006468,GO:0007275,GO:0007283,GO:0007286,GO:0016301,GO:0016310,GO:0016740,GO:0016772,GO:0030154,GO:0031410,GO:0046777,GO:0046872
ENSMUSG00000046345	0	0	0	0.09	0	0.42	0	0	Smco1	chr16	protein_coding	single-pass membrane protein with coiled-coil domains 1	--	--	--
ENSMUSG00000046748	0	0.02	0	0	0	0	0	0	Tmem45a2	chr16	protein_coding	transmembrane protein 45A2	--	--	--
ENSMUSG00000046961	0	0	0	0	0	0.02	0	0	Gpr156	chr16	protein_coding	G protein-coupled receptor 156	G protein-coupled receptor 156	12	GO:0003674,GO:0004871,GO:0004930,GO:0004965,GO:0005886,GO:0007165,GO:0007186,GO:0016020,GO:0016021,GO:0030054,GO:0045202,GO:0045211
ENSMUSG00000047293	0	0.08	0	0	0	0	0	0.02	Gpr15	chr16	protein_coding	G protein-coupled receptor 15	G protein-coupled receptor 15	9	GO:0004871,GO:0004930,GO:0005737,GO:0005886,GO:0007165,GO:0007186,GO:0016020,GO:0016021,GO:0072678
ENSMUSG00000047531	0	0	0	0.02	0	0	0	0	Rtp2	chr16	protein_coding	receptor transporter protein 2	receptor transporter protein 2	6	GO:0005886,GO:0009986,GO:0016020,GO:0016021,GO:0031849,GO:0051205
ENSMUSG00000047953	0	0.1	0	0	0	0.06	0	0	Gp5	chr16	protein_coding	glycoprotein 5 (platelet)	--	--	--
ENSMUSG00000048164	0	0.06	0	0.14	0	0	0	0	Gm7204	chr16	processed_pseudogene	predicted pseudogene 7204	--	--	--
ENSMUSG00000048939	0	0	0	0	0.01	0	0	0.01	Atp13a5	chr16	protein_coding	ATPase type 13A5	ATPase type 13A5	9	GO:0000166,GO:0005524,GO:0006812,GO:0016020,GO:0016021,GO:0016787,GO:0016887,GO:0019829,GO:0046872
ENSMUSG00000049916	0	0	0	0	0	0.02	0	0	2610318N02Rik	chr16	protein_coding	RIKEN cDNA 2610318N02 gene	--	--	--
ENSMUSG00000050299	0	0.07	0.08	0	0.1	0	0.07	0.34	Gm9843	chr16	protein_coding	predicted gene 9843	--	--	--
ENSMUSG00000050908	0	0	0	0	0.03	0	0.02	0	Tvp23a	chr16	protein_coding	trans-golgi network vesicle protein 23A	--	--	--
ENSMUSG00000051003	0	0.04	0	0.13	0	0	0	0	Olfr161	chr16	protein_coding	olfactory receptor 161	--	--	--
ENSMUSG00000052316	0	0.01	0	0	0	0.02	0	0.01	Lrrc15	chr16	protein_coding	leucine rich repeat containing 15	leucine rich repeat containing 15	10	GO:0001968,GO:0005518,GO:0005622,GO:0016020,GO:0016021,GO:0030335,GO:0043236,GO:0046813,GO:0070062,GO:0090005
ENSMUSG00000052471	0	0	0	0.03	0	0.01	0	0.01	Gm9881	chr16	protein_coding	predicted gene 9881	--	--	--
ENSMUSG00000053182	0	0	0	0	0	0.03	0	0	Gm609	chr16	protein_coding	predicted gene 609	--	--	--
ENSMUSG00000054905	0	0	0	0	0	0.2	0	0	Stfa3	chr16	protein_coding	stefin A3	--	--	--
ENSMUSG00000055540	0	0	0	0.01	0	0.01	0	0	Epha6	chr16	protein_coding	Eph receptor A6	Eph receptor A6	17	GO:0000166,GO:0004672,GO:0004713,GO:0004714,GO:0005003,GO:0005524,GO:0005634,GO:0005887,GO:0006468,GO:0007169,GO:0016020,GO:0016021,GO:0016301,GO:0016310,GO:0016740,GO:0016772,GO:0048013
ENSMUSG00000055972	0	0	0	0.02	0	0.01	0	0.01	2810407A14Rik	chr16	lincRNA	RIKEN cDNA 2810407A14 gene	--	--	--
ENSMUSG00000056423	0	0	0	0.1	0	0	0	0	Uts2b	chr16	protein_coding	urotensin 2B	--	--	--
ENSMUSG00000057650	0	0	0	0.07	0	0	0	0	Krtap19-2	chr16	protein_coding	keratin associated protein 19-2	--	--	--
ENSMUSG00000058368	0	0	0	0.05	0	0.03	0	0	Krtap21-1	chr16	protein_coding	keratin associated protein 21-1	keratin associated protein 21-1	13	GO:0001942,GO:0003674,GO:0005575,GO:0005882,GO:0007165,GO:0008283,GO:0022405,GO:0031077,GO:0042640,GO:0043480,GO:0043588,GO:0048589,GO:0051726
ENSMUSG00000058550	0	0	0	0	0	0	0	0.02	Dppa4	chr16	protein_coding	developmental pluripotency associated 4	developmental pluripotency associated 4	5	GO:0005634,GO:0006351,GO:0006355,GO:0007275,GO:0060484
ENSMUSG00000062713	0	0	0	0.02	0	0.01	0	0.05	Sim2	chr16	protein_coding	single-minded homolog 2 (Drosophila)	single-minded homolog 2 (Drosophila)	17	GO:0000122,GO:0003677,GO:0003700,GO:0004871,GO:0005515,GO:0005634,GO:0006351,GO:0006355,GO:0007165,GO:0007275,GO:0007399,GO:0009880,GO:0030154,GO:0030324,GO:0045892,GO:0046982,GO:0046983
ENSMUSG00000064115	0	0.01	0.02	0	0.01	0.01	0.01	0	Cadm2	chr16	protein_coding	cell adhesion molecule 2	cell adhesion molecule 2	11	GO:0005515,GO:0005737,GO:0005886,GO:0007155,GO:0016020,GO:0016021,GO:0030054,GO:0030424,GO:0032809,GO:0042995,GO:0045202
ENSMUSG00000065968	0	0.06	0.02	0	0	0	0	0	Ifitm7	chr16	protein_coding	interferon induced transmembrane protein 7	--	--	--
ENSMUSG00000068167	0	0	0	0	0	0	0	0.02	Csnka2ip	chr16	protein_coding	casein kinase 2, alpha prime interacting protein	--	--	--
ENSMUSG00000068617	0	0.01	0.05	0.02	0.04	0	0	0	Efcab1	chr16	protein_coding	EF hand calcium binding domain 1	EF hand calcium binding domain 1	4	GO:0005509,GO:0005575,GO:0008150,GO:0046872
ENSMUSG00000068674	0	0.11	0	0	0	0	0	0	Gm10247	chr16	processed_pseudogene	predicted gene 10247	--	--	--
ENSMUSG00000071475	0	0.07	0	0	0	0	0	0	Rpl21-ps5	chr16	processed_pseudogene	ribosomal protein L21, pseudogene 5	--	--	--
ENSMUSG00000071550	0	0.01	0.01	0	0.03	0.02	0	0	Cfap44	chr16	protein_coding	cilia and flagella associated protein 44	--	--	--
ENSMUSG00000074892	0	0	0.01	0	0.02	0	0	0.02	B3galt5	chr16	protein_coding	UDP-Gal:betaGlcNAc beta 1,3-galactosyltransferase, polypeptide 5	UDP-Gal:betaGlcNAc beta 1,3-galactosyltransferase, polypeptide 5	8	GO:0005783,GO:0005794,GO:0006486,GO:0008378,GO:0016020,GO:0016021,GO:0016740,GO:0016757
ENSMUSG00000074996	0	0.04	0	0	0	0	0	0	Olfr199	chr16	protein_coding	olfactory receptor 199	--	--	--
ENSMUSG00000075002	0	0	0.11	0.23	0	0.21	0	0.08	Gm813	chr16	protein_coding	predicted gene 813	--	--	--
ENSMUSG00000075269	0	0	0	0	0	0.19	0.2	0	Bex6	chr16	protein_coding	brain expressed gene 6	brain expressed gene 6	3	GO:0003674,GO:0005737,GO:0008150
ENSMUSG00000075330	0	0	0	0	0	0.11	0	0	A930003A15Rik	chr16	protein_coding	RIKEN cDNA A930003A15 gene	--	--	--
ENSMUSG00000075370	0	0.45	0.09	0.61	0	0.17	0	0.75	Igll1	chr16	protein_coding	immunoglobulin lambda-like polypeptide 1	immunoglobulin lambda-like polypeptide 1	2	GO:0005515,GO:0005576
ENSMUSG00000076937	0	0.35	0.32	0.27	0.24	1.53	5.83	0.47	Iglc2	chr16	IG_C_gene	immunoglobulin lambda constant 2	--	--	--
ENSMUSG00000076939	0	0	0.2	0	0	0.11	0.3	0.22	Iglv3	chr16	IG_V_gene	immunoglobulin lambda variable 3	--	--	--
ENSMUSG00000076940	0	0	0	0	0	0	0.43	0	Iglv2	chr16	IG_V_gene	immunoglobulin lambda variable 2	--	--	--
ENSMUSG00000079620	0	0	0	0	0.01	0	0.01	0	Muc4	chr16	protein_coding	mucin 4	mucin 4	19	GO:0001953,GO:0002244,GO:0002853,GO:0005176,GO:0005576,GO:0005615,GO:0005737,GO:0005783,GO:0007155,GO:0007160,GO:0010469,GO:0016020,GO:0016021,GO:0016324,GO:0022408,GO:0031528,GO:0032403,GO:0043066,GO:0043234
ENSMUSG00000080715	0	0.05	0	0	0	0	0	0	Gm5406	chr16	processed_pseudogene	predicted gene 5406	--	--	--
ENSMUSG00000081453	0	0.1	0	0	0	0.03	0	0.04	Gm6767	chr16	processed_pseudogene	predicted gene 6767	--	--	--
ENSMUSG00000083226	0	0	0	0.07	0	0	0	0	Gm7831	chr16	processed_pseudogene	predicted gene 7831	--	--	--
ENSMUSG00000085398	0	0	0	0	0	0.07	0	0.09	4931406G06Rik	chr16	processed_transcript	RIKEN cDNA 4931406G06 gene	--	--	--
ENSMUSG00000086899	0	0	0	0.13	0	0.02	0	0	1600002D24Rik	chr16	lincRNA	RIKEN cDNA 1600002D24 gene	--	--	--
ENSMUSG00000087354	0	0	0	0.03	0.04	0	0	0.02	4930404I05Rik	chr16	processed_transcript	RIKEN cDNA 4930404I05 gene	--	--	--
ENSMUSG00000089506	0	0	0	0	0	0.08	0	0	Gm23476	chr16	misc_RNA	predicted gene, 23476	--	--	--
ENSMUSG00000089685	0	0	0	0	0	0	0	0.04	Gm9017	chr16	antisense	predicted gene 9017	--	--	--
ENSMUSG00000090223	0	0.06	0	0	0	0	0	0	Pcp4	chr16	protein_coding	Purkinje cell protein 4	Purkinje cell protein 4	3	GO:0005516,GO:0005634,GO:0005829
ENSMUSG00000091193	0	0	0	0	0	0.11	0	0.08	Gm17333	chr16	protein_coding	predicted gene, 17333	--	--	--
ENSMUSG00000092009	0	0.02	0	0	0	0	0	0	Myh15	chr16	protein_coding	myosin, heavy chain 15	--	--	--
ENSMUSG00000092029	0	0	0	0	0	0.06	0	0	Gm9027	chr16	processed_pseudogene	predicted gene 9027	--	--	--
ENSMUSG00000095369	0	0	0	0	0.05	0	0	0.05	Gm21859	chr16	lincRNA	predicted gene, 21859	--	--	--
ENSMUSG00000096918	0	0.32	0	0.08	0.06	0.09	0	0.22	Gm16863	chr16	lincRNA	predicted gene, 16863	--	--	--
ENSMUSG00000096959	0	0.26	0.09	0.21	0.1	0.05	0.03	0.08	4930509G22Rik	chr16	lincRNA	RIKEN cDNA 4930509G22 gene	--	--	--
ENSMUSG00000096960	0	0	0.06	0.03	0	0	0.05	0	A230028O05Rik	chr16	lincRNA	RIKEN cDNA A230028O05 gene	--	--	--
ENSMUSG00000097184	0	0.25	0.1	0.15	0.12	0.19	0.23	0.16	4632428C04Rik	chr16	lincRNA	RIKEN cDNA 4632428C04 gene	--	--	--
ENSMUSG00000097307	0	0	0.08	0	0	0	0	0.03	Gm26834	chr16	lincRNA	predicted gene, 26834	--	--	--
ENSMUSG00000097313	0	0.02	0.02	0	0	0.02	0.13	0	Gm26569	chr16	lincRNA	predicted gene, 26569	--	--	--
ENSMUSG00000097418	0	0	0	0.09	0	0.03	0	0.04	Gm26667	chr16	lincRNA	predicted gene, 26667	--	--	--
ENSMUSG00000097465	0	0	0	0	0	0.02	0	0	Gm16619	chr16	lincRNA	predicted gene, 16619	--	--	--
ENSMUSG00000097537	0	0	0.04	0.01	0	0.01	0.01	0.01	2610020C07Rik	chr16	lincRNA	RIKEN cDNA 2610020C07 gene	--	--	--
ENSMUSG00000097621	0	0	0	0	0	0.01	0	0.01	Gm26562	chr16	lincRNA	predicted gene, 26562	--	--	--
ENSMUSG00000097694	0	0.07	0.02	0.04	0.2	0.21	0.07	0.07	G730013B05Rik	chr16	lincRNA	RIKEN cDNA G730013B05 gene	--	--	--
ENSMUSG00000098028	0	0	0	0.04	0	0	0	0	Gm8824	chr16	processed_pseudogene	predicted gene 8824	--	--	--
ENSMUSG00000099411	0	0	0	0.03	0	0	0	0	2310015D24Rik	chr16	lincRNA	RIKEN cDNA 2310015D24 gene	--	--	--
ENSMUSG00000100857	0	0	0	0	0	0.02	0	0	1700041M19Rik	chr16	lincRNA	RIKEN cDNA 1700041M19 gene	--	--	--
ENSMUSG00000101234	0	0.03	0	0	0	0	0	0	1700007E05Rik	chr16	transcribed_processed_pseudogene	RIKEN cDNA 1700007E05 gene	--	--	--
ENSMUSG00000103847	0	0.07	0	0	0	0	0	0	Gm20056	chr16	processed_pseudogene	predicted gene, 20056	--	--	--
ENSMUSG00000106444	0	0	0	0	0	0	0	0.05	RP23-247I11.7	chr16	processed_pseudogene		--	--	--	--
ENSMUSG00000107252	0	0	0.07	0.08	0	0	0	0	RP24-183G19.6	chr16	protein_coding		--	--	--	--
ENSMUSG00000003665	0	0	0	0	0	0.14	0.14	0	Has1	chr17	protein_coding	hyaluronan synthase1	hyaluronan synthase1	10	GO:0010764,GO:0016020,GO:0016021,GO:0016740,GO:0016757,GO:0030213,GO:0036120,GO:0045226,GO:0050501,GO:0085029
ENSMUSG00000007021	0	0	0	0	0.05	0.04	0	0	Syngr3	chr17	protein_coding	synaptogyrin 3	synaptogyrin 3	11	GO:0005515,GO:0008021,GO:0016020,GO:0016021,GO:0030054,GO:0031410,GO:0031594,GO:0032411,GO:0042169,GO:0045202,GO:0047485
ENSMUSG00000007034	0	0	0.03	0.03	0.08	0	0	0	Slc44a4	chr17	protein_coding	solute carrier family 44, member 4	solute carrier family 44, member 4	7	GO:0003674,GO:0005623,GO:0008292,GO:0016020,GO:0016021,GO:0030307,GO:0070062
ENSMUSG00000010592	0	0	0	0	0	0	0	0.02	Dazl	chr17	protein_coding	deleted in azoospermia-like	deleted in azoospermia-like	19	GO:0000166,GO:0001556,GO:0003676,GO:0003723,GO:0003730,GO:0005515,GO:0005737,GO:0005844,GO:0006417,GO:0007147,GO:0007275,GO:0007281,GO:0007283,GO:0008494,GO:0030154,GO:0042802,GO:0045836,GO:0045948,GO:0048477
ENSMUSG00000011486	0	0.03	0	0.03	0	0.02	0	0	Slc25a41	chr17	protein_coding	solute carrier family 25, member 41	solute carrier family 25, member 41	8	GO:0003674,GO:0005739,GO:0005743,GO:0006810,GO:0008150,GO:0016020,GO:0016021,GO:0055085
ENSMUSG00000015452	0	0.21	0.09	0.32	0.22	0.29	0.22	0.04	Ager	chr17	protein_coding	advanced glycosylation end product-specific receptor	advanced glycosylation end product-specific receptor	42	GO:0001933,GO:0001934,GO:0001937,GO:0005515,GO:0005615,GO:0005737,GO:0005829,GO:0005886,GO:0006954,GO:0007162,GO:0007259,GO:0009925,GO:0009986,GO:0010508,GO:0010596,GO:0010628,GO:0010718,GO:0010763,GO:0014911,GO:0016020,GO:0016021,GO:0030335,GO:0030424,GO:0031175,GO:0032966,GO:0042802,GO:0043025,GO:0043065,GO:0043525,GO:0044548,GO:0048146,GO:0048661,GO:0050727,GO:0050729,GO:0050785,GO:0050930,GO:…
ENSMUSG00000015474	0	0.05	0	0.02	0	0	0	0	Ppt2	chr17	protein_coding	palmitoyl-protein thioesterase 2	palmitoyl-protein thioesterase 2	4	GO:0005764,GO:0006464,GO:0008474,GO:0016787
ENSMUSG00000023883	0	0.02	0	0	0	0.03	0.05	0.12	Phf10	chr17	protein_coding	PHD finger protein 10	PHD finger protein 10	8	GO:0005515,GO:0005634,GO:0006351,GO:0006355,GO:0007399,GO:0008270,GO:0046872,GO:0071564
ENSMUSG00000023902	0	0	0	0	0	0.02	0	0.02	Zscan10	chr17	protein_coding	zinc finger and SCAN domain containing 10	zinc finger and SCAN domain containing 10	11	GO:0003676,GO:0003677,GO:0003700,GO:0005515,GO:0005634,GO:0006351,GO:0006355,GO:0043565,GO:0045892,GO:0046872,GO:0048863
ENSMUSG00000023903	0	0	0	0	0	0.01	0.02	0.03	Mmp25	chr17	protein_coding	matrix metallopeptidase 25	matrix metallopeptidase 25	17	GO:0004222,GO:0005509,GO:0005886,GO:0006508,GO:0008233,GO:0008237,GO:0008270,GO:0009986,GO:0010952,GO:0016020,GO:0016021,GO:0016504,GO:0016787,GO:0031012,GO:0031225,GO:0046872,GO:0060022
ENSMUSG00000023906	0	0.16	0.1	0.11	0.33	0.22	0	0.02	Cldn6	chr17	protein_coding	claudin 6	claudin 6	8	GO:0005198,GO:0005515,GO:0005886,GO:0005923,GO:0016020,GO:0016021,GO:0030054,GO:0045216
ENSMUSG00000023912	0	0.25	0.04	0.35	0.07	0.09	0.08	0.3	Slc25a27	chr17	protein_coding	solute carrier family 25, member 27	--	--	--
ENSMUSG00000023914	0	0	0	0	0	0	0	0.01	Mep1a	chr17	protein_coding	meprin 1 alpha	meprin 1 alpha	11	GO:0004222,GO:0006508,GO:0008233,GO:0008237,GO:0008270,GO:0016020,GO:0016021,GO:0016787,GO:0017090,GO:0046872,GO:0070062
ENSMUSG00000023918	0	0	0	0.03	0	0.03	0.14	0.02	Adgrf4	chr17	protein_coding	adhesion G protein-coupled receptor F4	--	--	--
ENSMUSG00000023926	0	0	0	0.02	0	0	0	0.04	Rhag	chr17	protein_coding	Rhesus blood group-associated A glycoprotein	Rhesus blood group-associated A glycoprotein	13	GO:0005886,GO:0006810,GO:0006873,GO:0008519,GO:0015670,GO:0015695,GO:0015696,GO:0016020,GO:0016021,GO:0030506,GO:0048821,GO:0060586,GO:0072488
ENSMUSG00000023930	0	0	0.05	0	0	0.03	0	0.04	Crisp2	chr17	protein_coding	cysteine-rich secretory protein 2	cysteine-rich secretory protein 2	2	GO:0005576,GO:0016337
ENSMUSG00000023940	0	0.02	0.02	0.03	0.08	0.18	0.03	0.05	Sgol1	chr17	protein_coding	shugoshin-like 1 (S. pombe)	shugoshin-like 1 (S. pombe)	19	GO:0000775,GO:0000776,GO:0000779,GO:0000780,GO:0000922,GO:0005634,GO:0005694,GO:0005737,GO:0005813,GO:0005856,GO:0007049,GO:0007059,GO:0007067,GO:0008608,GO:0010457,GO:0019900,GO:0030892,GO:0045132,GO:0051301
ENSMUSG00000023943	0	0.02	0	0	0	0	0	0	Sult1c1	chr17	protein_coding	sulfotransferase family, cytosolic, 1C, member 1	sulfotransferase family, cytosolic, 1C, member 1	7	GO:0004027,GO:0004062,GO:0005737,GO:0006790,GO:0008146,GO:0008152,GO:0016740
ENSMUSG00000023945	0	0	0	0.03	0	0.01	0	0	Slc5a7	chr17	protein_coding	solute carrier family 5 (choline transporter), member 7	solute carrier family 5 (choline transporter), member 7	21	GO:0005215,GO:0005307,GO:0005515,GO:0005886,GO:0006810,GO:0006811,GO:0006814,GO:0007271,GO:0007274,GO:0008292,GO:0015220,GO:0015293,GO:0015871,GO:0016020,GO:0016021,GO:0033265,GO:0034220,GO:0035725,GO:0042136,GO:0043025,GO:0055085
ENSMUSG00000023949	0	0.03	0	0.04	0	0	0	0.06	Tcte1	chr17	protein_coding	t-complex-associated testis expressed 1	t-complex-associated testis expressed 1	3	GO:0003674,GO:0005575,GO:0008150
ENSMUSG00000023968	0	0.03	0.07	0	0	0.09	0	0.13	Crip3	chr17	protein_coding	cysteine-rich protein 3	cysteine-rich protein 3	6	GO:0003674,GO:0005634,GO:0005737,GO:0008270,GO:0042098,GO:0046872
ENSMUSG00000023979	0	0	0	0.03	0.06	0	0	0.07	Guca1b	chr17	protein_coding	guanylate cyclase activator 1B	guanylate cyclase activator 1B	13	GO:0001750,GO:0001917,GO:0005509,GO:0005886,GO:0007601,GO:0007602,GO:0008048,GO:0016020,GO:0030249,GO:0031282,GO:0031284,GO:0046872,GO:0050896
ENSMUSG00000023987	0	0	0	0	0	0	0	0.02	Pgc	chr17	protein_coding	progastricsin (pepsinogen C)	progastricsin (pepsinogen C)	6	GO:0004190,GO:0005576,GO:0006508,GO:0007586,GO:0008233,GO:0016787
ENSMUSG00000023999	0	0	0	0.02	0.01	0	0	0.02	Kif6	chr17	protein_coding	kinesin family member 6	--	--	--
ENSMUSG00000024008	0	0	0	0.01	0	0.01	0.02	0	Cpne5	chr17	protein_coding	copine V	copine V	5	GO:0003674,GO:0008150,GO:0043005,GO:0043025,GO:0070062
ENSMUSG00000024018	0	0.04	0	0.05	0	0.05	0	0.03	Ccdc167	chr17	protein_coding	coiled-coil domain containing 167	--	--	--
ENSMUSG00000024027	0	0	0	0	0	0	0	0.02	Glp1r	chr17	protein_coding	glucagon-like peptide 1 receptor	glucagon-like peptide 1 receptor	39	GO:0001653,GO:0004871,GO:0004872,GO:0004888,GO:0004930,GO:0004967,GO:0005622,GO:0005886,GO:0005887,GO:0006950,GO:0007165,GO:0007166,GO:0007186,GO:0007189,GO:0007204,GO:0007218,GO:0007611,GO:0007613,GO:0007631,GO:0008016,GO:0008284,GO:0008306,GO:0008528,GO:0009749,GO:0016020,GO:0016021,GO:0017046,GO:0019933,GO:0030073,GO:0032024,GO:0043066,GO:0043524,GO:0045597,GO:0045777,GO:0045823,GO:0045944,GO:…
ENSMUSG00000024034	0	0.01	0.03	0	0	0.04	0	0.03	Tmprss3	chr17	protein_coding	transmembrane protease, serine 3	transmembrane protease, serine 3	15	GO:0003824,GO:0004252,GO:0005044,GO:0005783,GO:0005789,GO:0006508,GO:0006883,GO:0007605,GO:0008233,GO:0008236,GO:0016020,GO:0016021,GO:0016787,GO:0017080,GO:0043025
ENSMUSG00000024112	0	0.01	0	0	0	0.01	0	0.02	Cacna1h	chr17	protein_coding	calcium channel, voltage-dependent, T type, alpha 1H subunit	calcium channel, voltage-dependent, T type, alpha 1H subunit	31	GO:0005216,GO:0005244,GO:0005245,GO:0005262,GO:0005515,GO:0005634,GO:0005737,GO:0005891,GO:0005901,GO:0006810,GO:0006811,GO:0006816,GO:0008332,GO:0016020,GO:0016021,GO:0019233,GO:0030425,GO:0032342,GO:0034651,GO:0034765,GO:0042383,GO:0042391,GO:0043204,GO:0045956,GO:0046872,GO:0055085,GO:0070509,GO:0070588,GO:0086010,GO:0097110,GO:2000344
ENSMUSG00000024114	0	0.02	0	0.02	0	0	0	0.03	Prss41	chr17	protein_coding	protease, serine 41	protease, serine 41	10	GO:0003824,GO:0004252,GO:0005886,GO:0006508,GO:0008233,GO:0008236,GO:0016020,GO:0016787,GO:0031225,GO:0043229
ENSMUSG00000024128	0	0.06	0	0.1	0	0.02	0	0	Sbp	chr17	protein_coding	spermine binding protein	spermine binding protein	3	GO:0003674,GO:0005576,GO:0008150
ENSMUSG00000024134	0	0	0	0	0	0.02	0	0	Six2	chr17	protein_coding	sine oculis-related homeobox 2	sine oculis-related homeobox 2	19	GO:0001656,GO:0001822,GO:0002062,GO:0003677,GO:0003700,GO:0005515,GO:0005634,GO:0006355,GO:0006606,GO:0007275,GO:0007501,GO:0008283,GO:0032403,GO:0042474,GO:0043565,GO:0045596,GO:0045944,GO:0048701,GO:0048704
ENSMUSG00000024136	0	0.12	0.05	0.11	0	0.05	0.04	0.16	Dnase1l2	chr17	protein_coding	deoxyribonuclease 1-like 2	deoxyribonuclease 1-like 2	12	GO:0001942,GO:0003335,GO:0004518,GO:0004519,GO:0004536,GO:0005575,GO:0005576,GO:0005737,GO:0006308,GO:0016787,GO:0016888,GO:0046872
ENSMUSG00000024154	0	0	0	0	0	0	0	0.02	Gtf2a1l	chr17	protein_coding	general transcription factor IIA, 1-like	general transcription factor IIA, 1-like	8	GO:0003677,GO:0005515,GO:0005634,GO:0005672,GO:0005737,GO:0006351,GO:0006355,GO:0006367
ENSMUSG00000024175	0	0	0	0	0.19	0	0	0	Tekt4	chr17	protein_coding	tektin 4	tektin 4	9	GO:0000226,GO:0005634,GO:0005737,GO:0005856,GO:0005874,GO:0005929,GO:0030030,GO:0042995,GO:0080154
ENSMUSG00000024176	0	0	0	0	0	0.04	0	0.02	Sox8	chr17	protein_coding	SRY (sex determining region Y)-box 8	SRY (sex determining region Y)-box 8	47	GO:0000979,GO:0000981,GO:0001649,GO:0001701,GO:0001755,GO:0003677,GO:0003700,GO:0005515,GO:0005634,GO:0005737,GO:0006351,GO:0006355,GO:0006366,GO:0007165,GO:0007283,GO:0007422,GO:0008134,GO:0008584,GO:0010628,GO:0010817,GO:0014015,GO:0033690,GO:0035914,GO:0043066,GO:0043565,GO:0045165,GO:0045444,GO:0045662,GO:0045892,GO:0045893,GO:0045944,GO:0046533,GO:0046982,GO:0048469,GO:0048484,GO:0048709,GO:…
ENSMUSG00000024186	0	0	0	0.04	0	0	0	0	Rgs11	chr17	protein_coding	regulator of G-protein signaling 11	regulator of G-protein signaling 11	14	GO:0004871,GO:0005096,GO:0005515,GO:0005737,GO:0005834,GO:0005886,GO:0007186,GO:0009968,GO:0031681,GO:0035556,GO:0038032,GO:0043234,GO:0043547,GO:0044292
ENSMUSG00000024207	0	0.01	0	0.02	0	0	0	0	Acsbg2	chr17	protein_coding	acyl-CoA synthetase bubblegum family member 2	acyl-CoA synthetase bubblegum family member 2	18	GO:0000166,GO:0001676,GO:0003824,GO:0004467,GO:0005524,GO:0005737,GO:0005739,GO:0005829,GO:0006629,GO:0006631,GO:0006635,GO:0007275,GO:0007283,GO:0008152,GO:0016020,GO:0016874,GO:0030154,GO:0047617
ENSMUSG00000024210	0	0	0	0.04	0	0.17	0.1	0.04	Ip6k3	chr17	protein_coding	inositol hexaphosphate kinase 3	inositol hexaphosphate kinase 3	15	GO:0000166,GO:0000831,GO:0000832,GO:0005524,GO:0005634,GO:0005737,GO:0006468,GO:0008440,GO:0016301,GO:0016310,GO:0016740,GO:0032958,GO:0046488,GO:0052723,GO:0052724
ENSMUSG00000024223	0	0	0	0	0	0	0	0.03	Armc12	chr17	protein_coding	armadillo repeat containing 12	--	--	--
ENSMUSG00000024227	0	0.63	0	1.03	0	0.69	0	0.73	Pdzph1	chr17	protein_coding	PDZ and pleckstrin homology domains 1	--	--	--
ENSMUSG00000024295	0	0.1	0	0	0	0.12	0	0	Cyp4f41-ps	chr17	unprocessed_pseudogene	cytochrome P450, family 4, subfamily f, polypeptide 41 pseudogene	--	--	--
ENSMUSG00000024301	0	0.09	0.09	0	0	0	0	0.01	Kifc5b	chr17	protein_coding	kinesin family member C5B	--	--	--
ENSMUSG00000024327	0	0.04	0	0	0	0	0	0	Slc39a7	chr17	protein_coding	solute carrier family 39 (zinc transporter), member 7	solute carrier family 39 (zinc transporter), member 7	11	GO:0005515,GO:0005783,GO:0005794,GO:0006810,GO:0006811,GO:0006829,GO:0016020,GO:0016021,GO:0030001,GO:0046873,GO:0055085
ENSMUSG00000024371	0	0	0.04	0.04	0	0.01	0.01	0	C2	chr17	protein_coding	complement component 2 (within H-2S)	complement component 2 (within H-2S)	11	GO:0002376,GO:0003824,GO:0004252,GO:0005576,GO:0006508,GO:0006956,GO:0006958,GO:0008233,GO:0008236,GO:0016787,GO:0045087
ENSMUSG00000033200	0	0	0	0.03	0	0	0	0	Tpsg1	chr17	protein_coding	tryptase gamma 1	tryptase gamma 1	8	GO:0003824,GO:0004252,GO:0006508,GO:0008233,GO:0008236,GO:0016020,GO:0016021,GO:0016787
ENSMUSG00000033597	0	0.02	0	0.03	0	0	0.01	0.01	Caskin1	chr17	protein_coding	CASK interacting protein 1	CASK interacting protein 1	3	GO:0005737,GO:0007165,GO:0019904
ENSMUSG00000033825	0	0	0	0	0	0.14	1.04	0.05	Tpsb2	chr17	protein_coding	tryptase beta 2	tryptase beta 2	12	GO:0003824,GO:0004252,GO:0005515,GO:0005576,GO:0005615,GO:0006508,GO:0006954,GO:0008201,GO:0008233,GO:0008236,GO:0016787,GO:0031012
ENSMUSG00000034923	0	0	0	0	0.17	0	0	0	Ly6g6f	chr17	protein_coding	lymphocyte antigen 6 complex, locus G6F	--	--	--
ENSMUSG00000035435	0	0	0.01	0.01	0	0	0.01	0	Abca17	chr17	protein_coding	ATP-binding cassette, sub-family A (ABC1), member 17	--	--	--
ENSMUSG00000035580	0	0	0	0	0	0	0	0.01	Kcnh8	chr17	protein_coding	potassium voltage-gated channel, subfamily H (eag-related), member 8	potassium voltage-gated channel, subfamily H (eag-related), member 8	22	GO:0000155,GO:0000160,GO:0003705,GO:0004871,GO:0005216,GO:0005244,GO:0005249,GO:0005267,GO:0005887,GO:0006357,GO:0006366,GO:0006810,GO:0006811,GO:0006813,GO:0007165,GO:0016020,GO:0016021,GO:0034765,GO:0042391,GO:0043066,GO:0055085,GO:0071805
ENSMUSG00000035678	0	0	0.13	0	0	0.05	0	0.07	Tnfsf9	chr17	protein_coding	tumor necrosis factor (ligand) superfamily, member 9	tumor necrosis factor (ligand) superfamily, member 9	16	GO:0005102,GO:0005125,GO:0005164,GO:0005615,GO:0005886,GO:0006955,GO:0016020,GO:0016021,GO:0032729,GO:0032735,GO:0032755,GO:0032813,GO:0042104,GO:0042127,GO:0043011,GO:0045585
ENSMUSG00000036196	0	0	0	0	0	0.03	0.02	0	Slc26a8	chr17	protein_coding	solute carrier family 26, member 8	solute carrier family 26, member 8	17	GO:0005254,GO:0005886,GO:0006810,GO:0006811,GO:0006820,GO:0006821,GO:0007126,GO:0007275,GO:0007283,GO:0008272,GO:0015116,GO:0015301,GO:0016020,GO:0016021,GO:0019531,GO:0019532,GO:0030154
ENSMUSG00000037196	0	0	0.05	0	0.07	0.04	0	0.02	Pacrg	chr17	protein_coding	PARK2 co-regulated	PARK2 co-regulated	7	GO:0003674,GO:0005634,GO:0005739,GO:0005929,GO:0007286,GO:0044297,GO:0097225
ENSMUSG00000037446	0	0.01	0	0	0	0	0	0.02	Tulp1	chr17	protein_coding	tubby like protein 1	tubby like protein 1	26	GO:0001750,GO:0001895,GO:0001917,GO:0005515,GO:0005546,GO:0005576,GO:0005737,GO:0005886,GO:0006909,GO:0007186,GO:0007601,GO:0007602,GO:0008020,GO:0009584,GO:0016020,GO:0016358,GO:0030054,GO:0042462,GO:0042995,GO:0045202,GO:0045494,GO:0050766,GO:0050896,GO:0050908,GO:0051015,GO:0060041
ENSMUSG00000038048	0	0	0	0	0	0.01	0	0	Cntnap5c	chr17	protein_coding	contactin associated protein-like 5C	contactin associated protein-like 5C	3	GO:0007155,GO:0016020,GO:0016021
ENSMUSG00000038347	0	0.12	0.06	0.03	0.03	0.11	0.16	0.06	Tcte2	chr17	protein_coding	t-complex-associated testis expressed 2	--	--	--
ENSMUSG00000038805	0	0	0	0	0	0	0	0.01	Six3	chr17	protein_coding	sine oculis-related homeobox 3	sine oculis-related homeobox 3	22	GO:0001654,GO:0003677,GO:0003700,GO:0003705,GO:0005102,GO:0005515,GO:0005634,GO:0006355,GO:0006366,GO:0006606,GO:0007275,GO:0007420,GO:0021536,GO:0021537,GO:0021797,GO:0030178,GO:0043010,GO:0043565,GO:0045892,GO:0045944,GO:0048512,GO:0060235
ENSMUSG00000039518	0	0	0	0.02	0	0	0	0	Cdsn	chr17	protein_coding	corneodesmosin	corneodesmosin	3	GO:0005576,GO:0030057,GO:0043589
ENSMUSG00000040140	0	0	0	0.01	0	0	0	0	Tdrd6	chr17	protein_coding	tudor domain containing 6	tudor domain containing 6	10	GO:0005515,GO:0005737,GO:0005783,GO:0007275,GO:0007281,GO:0007283,GO:0030154,GO:0030529,GO:0033391,GO:0043186
ENSMUSG00000040490	0	0	0	0.03	0	0	0	0	Lrfn2	chr17	protein_coding	leucine rich repeat and fibronectin type III domain containing 2	leucine rich repeat and fibronectin type III domain containing 2	7	GO:0005515,GO:0005886,GO:0016020,GO:0016021,GO:0030054,GO:0045202,GO:0045211
ENSMUSG00000040680	0	0	0	0	0.02	0	0.02	0.03	Kremen2	chr17	protein_coding	kringle containing transmembrane protein 2	kringle containing transmembrane protein 2	4	GO:0005515,GO:0016020,GO:0016021,GO:0016055
ENSMUSG00000040694	0	0.06	0	0.73	0	1.69	0.22	0	Apobec2	chr17	protein_coding	apolipoprotein B mRNA editing enzyme, catalytic polypeptide 2	apolipoprotein B mRNA editing enzyme, catalytic polypeptide 2	8	GO:0003824,GO:0006397,GO:0008270,GO:0016556,GO:0016787,GO:0016814,GO:0046872,GO:0080111
ENSMUSG00000041754	0	0	0	0	0	0.19	0	0.06	Trem3	chr17	protein_coding	triggering receptor expressed on myeloid cells 3	--	--	--
ENSMUSG00000042256	0	0	0	0.01	0	0	0	0	Ptchd4	chr17	protein_coding	patched domain containing 4	--	--	--
ENSMUSG00000042265	0	0	0.05	0.03	0	0	0.08	0.13	Trem1	chr17	protein_coding	triggering receptor expressed on myeloid cells 1	triggering receptor expressed on myeloid cells 1	10	GO:0002374,GO:0005623,GO:0016020,GO:0016021,GO:0016477,GO:0030593,GO:0042107,GO:0050755,GO:0070945,GO:0072672
ENSMUSG00000042848	0	0	0.04	0	0	0	0	0	Vmn1r226	chr17	protein_coding	vomeronasal 1 receptor 226	--	--	--
ENSMUSG00000043557	0	0.01	0.01	0.02	0.01	0.02	0.05	0.01	Mdga1	chr17	protein_coding	MAM domain containing glycosylphosphatidylinositol anchor 1	MAM domain containing glycosylphosphatidylinositol anchor 1	12	GO:0001764,GO:0003674,GO:0005615,GO:0005886,GO:0007275,GO:0007399,GO:0016020,GO:0021799,GO:0030154,GO:0031225,GO:0045121,GO:0046658
ENSMUSG00000043592	0	0	0	0.01	0	0	0.03	0	Unc5cl	chr17	protein_coding	unc-5 homolog C (C. elegans)-like	unc-5 homolog C (C. elegans)-like	7	GO:0003674,GO:0005575,GO:0005737,GO:0007165,GO:0008150,GO:0016020,GO:0016021
ENSMUSG00000043705	0	0.03	0	0	0	0	0	0	Capn13	chr17	protein_coding	calpain 13	calpain 13	8	GO:0004198,GO:0005509,GO:0005622,GO:0005737,GO:0006508,GO:0008233,GO:0008234,GO:0016787
ENSMUSG00000043747	0	0	0	0	0	0.01	0	0	1520401A03Rik	chr17	protein_coding	RIKEN cDNA 1520401A03 gene	--	--	--
ENSMUSG00000043801	0	0.47	0	0.3	0	0.25	0.06	0.25	Oaz1-ps	chr17	pseudogene	ornithine decarboxylase antizyme 1, pseudogene	--	--	--
ENSMUSG00000043807	0	0	0	0	0	0	0	0.17	Ly6g5b	chr17	protein_coding	lymphocyte antigen 6 complex, locus G5B	lymphocyte antigen 6 complex, locus G5B	4	GO:0003674,GO:0005575,GO:0005576,GO:0008150
ENSMUSG00000044375	0	0	0	0	0	0	0	0.01	BC027072	chr17	protein_coding	cDNA sequence BC027072	cDNA sequence BC027072	7	GO:0003674,GO:0005929,GO:0007601,GO:0042995,GO:0050896,GO:0050908,GO:0072372
ENSMUSG00000044957	0	0	0	0	0	0.03	0	0	Pp2d1	chr17	protein_coding	protein phosphatase 2C-like domain containing 1	--	--	--
ENSMUSG00000045761	0	0	0	0	0	0.02	0	0	Fam179a	chr17	protein_coding	family with sequence similarity 179, member A	family with sequence similarity 179, member A	3	GO:0003674,GO:0005575,GO:0008150
ENSMUSG00000046196	0	0.03	0	0	0	0.02	0	0	Ttc39d	chr17	protein_coding	tetratricopeptide repeat domain 39D	--	--	--
ENSMUSG00000046991	0	0	0	0	0	0	0	0.01	Wdr27	chr17	protein_coding	WD repeat domain 27	WD repeat domain 27	3	GO:0003674,GO:0005634,GO:0008150
ENSMUSG00000047428	0	0	0.02	0	0	0	0	0	Dlk2	chr17	protein_coding	delta-like 2 homolog (Drosophila)	delta-like 2 homolog (Drosophila)	8	GO:0005509,GO:0005575,GO:0016020,GO:0016021,GO:0042803,GO:0045598,GO:0045746,GO:0046982
ENSMUSG00000047507	0	0.03	0.04	0.01	0.12	0.01	0.01	0.08	Baiap3	chr17	protein_coding	BAI1-associated protein 3	--	--	--
ENSMUSG00000048602	0	0.02	0	0	0	0	0	0	Morc2b	chr17	protein_coding	microrchidia 2B	microrchidia 2B	6	GO:0003674,GO:0005524,GO:0005575,GO:0008150,GO:0008270,GO:0046872
ENSMUSG00000049202	0	0	0	0	0	0.09	0	0	4930515G13Rik	chr17	pseudogene	RIKEN cDNA 4930515G13 gene	--	--	--
ENSMUSG00000049561	0	0	0	0.04	0	0	0	0	Olfr95	chr17	protein_coding	olfactory receptor 95	--	--	--
ENSMUSG00000049620	0	0	0	0	0	0	0	0.02	Prss33	chr17	protein_coding	protease, serine 33	protease, serine 33	8	GO:0003824,GO:0004252,GO:0005576,GO:0005615,GO:0006508,GO:0008233,GO:0008236,GO:0016787
ENSMUSG00000049832	0	0	0.12	0	0	0	0	0	Gm9840	chr17	processed_pseudogene	predicted gene 9840	--	--	--
ENSMUSG00000050138	0	0	0	0	0	0	0.04	0	Kcnk12	chr17	protein_coding	potassium channel, subfamily K, member 12	--	--	--
ENSMUSG00000050612	0	0.02	0	0	0	0.02	0	0.01	Txndc2	chr17	protein_coding	thioredoxin domain containing 2 (spermatozoa)	thioredoxin domain containing 2 (spermatozoa)	15	GO:0001520,GO:0003756,GO:0004791,GO:0005634,GO:0005730,GO:0005737,GO:0006457,GO:0006662,GO:0007275,GO:0007283,GO:0015035,GO:0030154,GO:0031514,GO:0045454,GO:0055114
ENSMUSG00000050747	0	0	0	0	0	0	0.04	0.03	Trim15	chr17	protein_coding	tripartite motif-containing 15	--	--	--
ENSMUSG00000052525	0	0.03	0.02	0	0	0.01	0	0.03	Spdya	chr17	protein_coding	speedy/RINGO cell cycle regulator family, member A	speedy homolog A (Xenopus laevis)	8	GO:0000082,GO:0005634,GO:0006974,GO:0007049,GO:0007275,GO:0008284,GO:0019901,GO:0045737
ENSMUSG00000054128	0	0	0	0.04	0	0	0.03	0	H2-T3	chr17	protein_coding	histocompatibility 2, T region locus 3	--	--	--
ENSMUSG00000054901	0	0.07	0	0	0	0.01	0	0.02	Arhgef33	chr17	protein_coding	Rho guanine nucleotide exchange factor (GEF) 33	Rho guanine nucleotide exchange factor (GEF) 33	6	GO:0003674,GO:0005085,GO:0005089,GO:0005575,GO:0008150,GO:0035023
ENSMUSG00000054957	0	0	0	0	0	0.05	0	0	Gm9959	chr17	pseudogene	predicted gene 9959	--	--	--
ENSMUSG00000055602	0	0	0.01	0.01	0	0	0.01	0.05	Tcp10b	chr17	protein_coding	t-complex protein 10b	--	--	--
ENSMUSG00000056133	0	0	0	0	0	0	0	0.09	Gm9992	chr17	protein_coding	predicted gene 9992	--	--	--
ENSMUSG00000056399	0	0	0	0	0	0.03	0.06	0	Prss34	chr17	protein_coding	protease, serine 34	--	--	--
ENSMUSG00000057899	0	0	0	0	0	0	0	0.01	Adgrf2	chr17	protein_coding	adhesion G protein-coupled receptor F2	--	--	--
ENSMUSG00000058030	0	0.04	0	0	0	0	0	0	Vmn1r237	chr17	protein_coding	vomeronasal 1 receptor 237	--	--	--
ENSMUSG00000058159	0	0	0	0	0	0	0	0.03	T2	chr17	processed_transcript	brachyury 2	--	--	--
ENSMUSG00000058435	0	0	0	0	0	0	0	0.02	Btnl4	chr17	protein_coding	butyrophilin-like 4	--	--	--
ENSMUSG00000059408	0	0.02	0	0.02	0	0.01	0	0.02	Mrgprh	chr17	protein_coding	MAS-related GPR, member H	MAS-related GPR, member H	7	GO:0004871,GO:0004930,GO:0005886,GO:0007165,GO:0007186,GO:0016020,GO:0016021
ENSMUSG00000059912	0	0	0	0	0	0	0	0.18	Rpl21-ps6	chr17	processed_pseudogene	ribosomal protein L21, pseudogene 6	--	--	--
ENSMUSG00000059964	0	0	0	0	0.12	0	0.06	0.05	Olfr119	chr17	protein_coding	olfactory receptor 119	--	--	--
ENSMUSG00000061062	0	0	0	0	0	0.01	0	0	Gm10093	chr17	protein_coding	predicted pseudogene 10093	--	--	--
ENSMUSG00000061728	0	0.02	0	0.02	0	0	0	0	Btnl7-ps	chr17	unprocessed_pseudogene	butyrophilin-like 7, pseudogene	--	--	--
ENSMUSG00000062252	0	0	0	0	0	0	0	0.02	Lhfpl5	chr17	protein_coding	lipoma HMGIC fusion partner-like 5	lipoma HMGIC fusion partner-like 5	12	GO:0005515,GO:0005886,GO:0006810,GO:0006811,GO:0007605,GO:0016020,GO:0016021,GO:0016324,GO:0032421,GO:0032426,GO:0050910,GO:0060088
ENSMUSG00000062591	0	0.16	0.17	0	0.29	0.04	0.03	0.11	Tubb4a	chr17	protein_coding	tubulin, beta 4A class IVA	tubulin, beta 4A class IVA	18	GO:0000166,GO:0003924,GO:0005200,GO:0005525,GO:0005634,GO:0005737,GO:0005856,GO:0005874,GO:0005929,GO:0006184,GO:0007017,GO:0030030,GO:0033269,GO:0042995,GO:0043025,GO:0043209,GO:0043234,GO:0051258
ENSMUSG00000062859	0	0.02	0	0.02	0	0	0	0	Tcp11	chr17	protein_coding	t-complex protein 11	t-complex protein 11	5	GO:0007275,GO:0007283,GO:0016020,GO:0016021,GO:0030154
ENSMUSG00000063239	0	0.03	0	0.03	0	0.01	0	0.01	Grm4	chr17	protein_coding	glutamate receptor, metabotropic 4	glutamate receptor, metabotropic 4	24	GO:0000187,GO:0001642,GO:0004871,GO:0004930,GO:0005516,GO:0005622,GO:0005886,GO:0005887,GO:0007165,GO:0007186,GO:0007196,GO:0007268,GO:0007612,GO:0008066,GO:0016020,GO:0016021,GO:0031410,GO:0042734,GO:0043005,GO:0043195,GO:0043198,GO:0048306,GO:0048787,GO:0051966
ENSMUSG00000064147	0	0.02	0	0.04	0.02	0.13	0.05	0.08	Rab44	chr17	protein_coding	RAB44, member RAS oncogene family	RAB44, member RAS oncogene family	7	GO:0000166,GO:0005525,GO:0005575,GO:0005886,GO:0007264,GO:0015031,GO:0016020
ENSMUSG00000066057	0	0.02	0	0.02	0	0.01	0	0	Gm1976	chr17	lincRNA	predicted gene 1976	--	--	--
ENSMUSG00000067882	0	0.09	0	0.05	0	0.11	0.1	0.07	Casp16	chr17	polymorphic_pseudogene	caspase 16, apoptosis-related cysteine peptidase	--	--	--
ENSMUSG00000071202	0	0.11	0	0.05	0	0	0	0.03	Ccdc78	chr17	protein_coding	coiled-coil domain containing 78	coiled-coil domain containing 78	11	GO:0003009,GO:0003674,GO:0005737,GO:0005814,GO:0005856,GO:0005886,GO:0016020,GO:0016529,GO:0030030,GO:0042383,GO:0048471
ENSMUSG00000071311	0	0	0	0	0	0.09	0	0	Gpr31b	chr17	protein_coding	G protein-coupled receptor 31, D17Leh66b region	G protein-coupled receptor 31, D17Leh66b region	7	GO:0004871,GO:0004930,GO:0005886,GO:0007165,GO:0007186,GO:0016020,GO:0016021
ENSMUSG00000073375	0	0	0	0.14	0	0.59	0	0	Lrrc30	chr17	protein_coding	leucine rich repeat containing 30	leucine rich repeat containing 30	3	GO:0003674,GO:0005575,GO:0008150
ENSMUSG00000073388	0	0	0	0.1	0	0.11	0	0.02	A330017A19Rik	chr17	protein_coding	RIKEN cDNA A330017A19 gene	--	--	--
ENSMUSG00000073399	0	0	0	0	0	0	0.04	0	Trim40	chr17	protein_coding	tripartite motif-containing 40	tripartite motif-containing 40	9	GO:0005622,GO:0008270,GO:0008385,GO:0030308,GO:0032088,GO:0042177,GO:0045116,GO:0046872,GO:1900181
ENSMUSG00000073402	0	0.02	0	0	0	0.01	0	0	Gm8909	chr17	protein_coding	predicted gene 8909	--	--	--
ENSMUSG00000073405	0	0.17	0	0.15	0	0.08	0.14	0.03	C920025E04Rik	chr17	unprocessed_pseudogene	RIKEN cDNA C920025E04 gene	--	--	--
ENSMUSG00000073414	0	0	0.03	0.05	0.04	0.01	0.02	0.06	G6b	chr17	protein_coding	immunoreceptor tyrosine-based inhibitory motif (ITIM) containing platelet receptor	--	--	--
ENSMUSG00000073430	0	0	0	0	0	0	0	0.04	Gm10505	chr17	lincRNA	predicted gene 10505	--	--	--
ENSMUSG00000073433	0	0	0	0	0	0	0.15	0	Arhgdig	chr17	protein_coding	Rho GDP dissociation inhibitor (GDI) gamma	Rho GDP dissociation inhibitor (GDI) gamma	9	GO:0005083,GO:0005092,GO:0005094,GO:0005096,GO:0005515,GO:0005737,GO:0016020,GO:0032880,GO:0050790
ENSMUSG00000073448	0	0.27	0	0.31	0	0	0	0	Gm10509	chr17	protein_coding	predicted gene 10509	--	--	--
ENSMUSG00000073457	0	0.02	0	0.04	0	0.03	0	0	Smok2b	chr17	protein_coding	sperm motility kinase 2B	sperm motility kinase 2B	10	GO:0000166,GO:0004672,GO:0004674,GO:0005524,GO:0005575,GO:0006468,GO:0016301,GO:0016310,GO:0016740,GO:0016772
ENSMUSG00000078838	0	0.07	0	0	0	0	0	0	Gm17382	chr17	lincRNA	predicted gene, 17382	--	--	--
ENSMUSG00000079311	0	0	0.04	0	0	0	0	0	Gm3222	chr17	processed_pseudogene	predicted pseudogene 3222	--	--	--
ENSMUSG00000079356	0	0	0	0	0	0.01	0	0	Mettl4-ps1	chr17	transcribed_unprocessed_pseudogene	methyltransferase like 4, pseudogene 1	--	--	--
ENSMUSG00000079414	0	0	0	0	0	0	0.07	0	Gm11110	chr17	protein_coding	predicted gene 11110	--	--	--
ENSMUSG00000079471	0	0	0.04	0	0	0	0	0	Gm7325	chr17	protein_coding	predicted gene 7325	--	--	--
ENSMUSG00000079657	0	0	0	0	0	0	0	0.01	Rab26	chr17	protein_coding	RAB26, member RAS oncogene family	RAB26, member RAS oncogene family	17	GO:0000139,GO:0000166,GO:0005515,GO:0005525,GO:0005794,GO:0006810,GO:0007264,GO:0015031,GO:0016020,GO:0017157,GO:0019002,GO:0030667,GO:0031226,GO:0031410,GO:0035272,GO:0043001,GO:0045055
ENSMUSG00000083534	0	0.21	0	0	0.19	0	0	0.03	H2-M6-ps	chr17	unprocessed_pseudogene	histocompatibility 2, M region locus 6, pseudogene	--	--	--
ENSMUSG00000086076	0	0	0	0	0	0.08	0	0	Ncr3-ps	chr17	unprocessed_pseudogene	natural cytotoxicity triggering receptor 3, pseudogene	--	--	--
ENSMUSG00000086594	0	0	0	0	0	0.04	0.05	0	Nudt12os	chr17	antisense	nudix (nucleoside diphosphate linked moiety X)-type motif 12, opposite strand	--	--	--
ENSMUSG00000087308	0	0	0	0	0	0	0	0.06	Gm16195	chr17	lincRNA	predicted gene 16195	--	--	--
ENSMUSG00000087387	0	0	0.2	0	0	0	0	0	Gm15420	chr17	antisense	predicted gene 15420	--	--	--
ENSMUSG00000087443	0	0	0	0	0.06	0.03	0	0.22	Ppp1r18os	chr17	antisense	protein phosphatase 1, regulatory subunit 18, opposite strand	--	--	--
ENSMUSG00000087478	0	0	0	0	0	0.02	0	0	4930506C21Rik	chr17	processed_transcript	RIKEN cDNA 4930506C21 gene	--	--	--
ENSMUSG00000087615	0	0	0	0	0	0	0	0.01	Pnpla1os	chr17	antisense	patatin-like phospholipase domain containing 1, opposite strand	--	--	--
ENSMUSG00000090509	0	0	0	0	0	0	0	0.03	Sfta2	chr17	protein_coding	surfactant associated 2	--	--	--
ENSMUSG00000090897	0	0	0	0.03	0	0	0	0	Esp6Esp5	chr17	protein_coding	Esp6-Esp5 readthrough transcript	--	--	--
ENSMUSG00000091656	0	0	0	0.02	0	0	0	0	Vmn2r106	chr17	protein_coding	vomeronasal 2, receptor 106	--	--	--
ENSMUSG00000092043	0	0.11	0	0	0	0	0	0	Esp6	chr17	protein_coding	exocrine gland secreted peptide 6	--	--	--
ENSMUSG00000092074	0	0	0	0.05	0	0	0	0.08	Dynlt1a	chr17	protein_coding	dynein light chain Tctex-type 1A	--	--	--
ENSMUSG00000092171	0	0	0	0.03	0	0.03	0	0	4833427F10Rik	chr17	lincRNA	RIKEN cDNA 4833427F10 gene	--	--	--
ENSMUSG00000092172	0	0.03	0	0	0	0.04	0	0	Gm20523	chr17	unprocessed_pseudogene	predicted gene 20523	--	--	--
ENSMUSG00000092202	0	0.07	0	0	0	0	0	0	Stk19-ps1	chr17	unprocessed_pseudogene	serine/threonine kinase 19, pseudogene 1	--	--	--
ENSMUSG00000092219	0	0	0	0	0.13	0	0.15	0	Gm20443	chr17	lincRNA	predicted gene 20443	--	--	--
ENSMUSG00000092222	0	0.06	0	0.34	0	0.11	0	0.1	Gm20506	chr17	lincRNA	predicted gene 20506	--	--	--
ENSMUSG00000092239	0	0	0	0	0	0	0.11	0	1700031A10Rik	chr17	antisense	RIKEN cDNA 1700031A10 gene	--	--	--
ENSMUSG00000092241	0	0	0	0.31	0.19	0.21	0	0.15	Gm20522	chr17	antisense	predicted gene 20522	--	--	--
ENSMUSG00000092268	0	0.04	0.05	0.05	0	0.29	0.09	0.18	Gm20540	chr17	processed_transcript	predicted gene 20540	--	--	--
ENSMUSG00000092269	0	0	0	0	0	0.01	0	0	Gm9577	chr17	processed_pseudogene	predicted gene 9577	--	--	--
ENSMUSG00000092284	0	0.03	0	0	0	0	0	0	Gm8801	chr17	unprocessed_pseudogene	predicted gene 8801	--	--	--
[truncated: 18,048 more rows]
