# Supplementary material for: Comparative transcriptomic analysis of mice liver treated with different AMPK activators in a mice model of atherosclerosis
Source: Oncotarget. 2017 Feb 2;8(10):16594–604. doi: 10.18632/oncotarget.15027 (PMC5369987; doi:10.18632/oncotarget.15027)
Supplement: Supplementary file 3 [file oncotarget-08-16594-s003.xlsx]

## Sheet: H007
Gene	Regulation	logFC	logCPM	PValue	H007_2	H007	Model_2	Model	Symbol	Chromosome	Genetype	Description	GO Description	GO NO.	GO IDs
ENSMUSG00000007122	UP	3.29866	0.294524	3.98755e-06	0.06	1.89	0	0.19	Casq1	chr1	protein_coding	calsequestrin 1	calsequestrin 1	20	GO:0005509,GO:0005622,GO:0005737,GO:0005739,GO:0005794,GO:0006937,GO:0007029,GO:0009408,GO:0010880,GO:0014802,GO:0014804,GO:0014809,GO:0016529,GO:0030016,GO:0030315,GO:0031674,GO:0033018,GO:0042383,GO:0043231,GO:0051282
ENSMUSG00000026188	UP	2.36575	-1.16786	0.00609291	0.13	0.22	0.07	0	Tmem169	chr1	protein_coding	transmembrane protein 169	transmembrane protein 169	5	GO:0003674,GO:0005575,GO:0008150,GO:0016020,GO:0016021
ENSMUSG00000026407	UP	4.11404	0.385889	1.03767e-07	0.04	0.59	0.01	0.02	Cacna1s	chr1	protein_coding	calcium channel, voltage-dependent, L type, alpha 1S subunit	calcium channel, voltage-dependent, L type, alpha 1S subunit	34	GO:0001501,GO:0002074,GO:0005216,GO:0005244,GO:0005245,GO:0005262,GO:0005737,GO:0005886,GO:0005891,GO:0006810,GO:0006811,GO:0006816,GO:0006936,GO:0006941,GO:0007029,GO:0007519,GO:0007520,GO:0007528,GO:0008331,GO:0016020,GO:0016021,GO:0016529,GO:0030315,GO:0031674,GO:0034765,GO:0042383,GO:0043501,GO:0046872,GO:0048741,GO:0055001,GO:0055085,GO:0070509,GO:0070588,GO:0086010
ENSMUSG00000026475	UP	4.0878	2.90128	1.4006e-10	4.23	6.07	0.28	0.35	Rgs16	chr1	protein_coding	regulator of G-protein signaling 16	regulator of G-protein signaling 16	8	GO:0005096,GO:0005737,GO:0005886,GO:0007186,GO:0009968,GO:0038032,GO:0043547,GO:0045121
ENSMUSG00000026527	UP	5.55126	-2.21822	0.00392692	0	0.18	0	0	Rgs7	chr1	protein_coding	regulator of G protein signaling 7	regulator of G protein signaling 7	17	GO:0004871,GO:0005096,GO:0005515,GO:0005634,GO:0005737,GO:0005829,GO:0005834,GO:0005886,GO:0007186,GO:0008277,GO:0009968,GO:0031681,GO:0035556,GO:0038032,GO:0043234,GO:0043547,GO:0044292
ENSMUSG00000026564	UP	2.39017	-1.47077	0.00564842	0	0.2	0	0.03	Dusp27	chr1	protein_coding	dual specificity phosphatase 27 (putative)	dual specificity phosphatase 27 (putative)	5	GO:0005575,GO:0006470,GO:0008138,GO:0016311,GO:0016791
ENSMUSG00000033740	UP	5.4132	-2.29912	0.00626667	0.01	0.06	0	0	St18	chr1	protein_coding	suppression of tumorigenicity 18	suppression of tumorigenicity 18	8	GO:0000122,GO:0003677,GO:0003700,GO:0005634,GO:0006351,GO:0006355,GO:0008270,GO:0046872
ENSMUSG00000039748	UP	5.39904	-2.30653	0.00626667	0.03	0.02	0	0	Exo1	chr1	protein_coding	exonuclease 1	exonuclease 1	28	GO:0000737,GO:0000738,GO:0002376,GO:0002455,GO:0003677,GO:0003824,GO:0004518,GO:0004519,GO:0004527,GO:0005634,GO:0006139,GO:0006281,GO:0006298,GO:0006310,GO:0006974,GO:0007126,GO:0008409,GO:0016446,GO:0016787,GO:0016788,GO:0035312,GO:0043566,GO:0045145,GO:0045190,GO:0046872,GO:0048256,GO:0051908,GO:0090305
ENSMUSG00000041889	UP	3.03424	-1.70847	0.00510792	0.04	0.34	0.02	0.02	Shisa4	chr1	protein_coding	shisa family member 4	shisa homolog 4 (Xenopus laevis)	2	GO:0016020,GO:0016021
ENSMUSG00000061816	UP	11.6543	3.18013	7.35056e-24	0	20.94	0	0	Myl1	chr1	protein_coding	myosin, light polypeptide 1	myosin, light polypeptide 1	6	GO:0005509,GO:0006936,GO:0016459,GO:0030016,GO:0043292,GO:0060048
ENSMUSG00000067653	UP	1.73506	1.76922	0.00285998	0.17	3.61	0.15	1.03	Ankrd23	chr1	protein_coding	ankyrin repeat domain 23	ankyrin repeat domain 23	6	GO:0005634,GO:0006631,GO:0014704,GO:0030016,GO:0031432,GO:0031674
ENSMUSG00000079588	UP	6.88837	-1.27922	5.59545e-06	0	0.42	0	0	Tmem182	chr1	protein_coding	transmembrane protein 182	transmembrane protein 182	5	GO:0003674,GO:0005575,GO:0008150,GO:0016020,GO:0016021
ENSMUSG00000097403	UP	2.46166	-1.13628	0.00484788	0.11	0.41	0.06	0.03	9230116N13Rik	chr1	processed_transcript	RIKEN cDNA 9230116N13 gene	--	--	--
ENSMUSG00000097573	UP	5.39622	-2.30802	0.00626667	0.12	0.05	0	0	G730003C15Rik	chr1	antisense	RIKEN cDNA G730003C15 gene	--	--	--
ENSMUSG00000101462	UP	5.65925	-2.15143	0.00249697	0.08	0.08	0	0	Gm3052	chr1	transcribed_processed_pseudogene	predicted gene 3052	--	--	--
ENSMUSG00000102367	UP	5.38774	-2.31246	0.00626667	0.53	0	0	0	Kiss1	chr1	protein_coding	KiSS-1 metastasis-suppressor	--	--	--
ENSMUSG00000019787	UP	9.16889	2.97613	8.8389e-22	0.03	5.9	0	0.01	Trdn	chr10	protein_coding	triadin	--	--	--
ENSMUSG00000020061	UP	6.75844	2.32068	2.85081e-17	0.04	4.17	0	0.04	Mybpc1	chr10	protein_coding	myosin binding protein C, slow-type	--	--	--
ENSMUSG00000020216	UP	8.45476	0.0796006	6.94099e-11	0	2.94	0	0	Jsrp1	chr10	protein_coding	junctional sarcoplasmic reticulum protein 1	junctional sarcoplasmic reticulum protein 1	8	GO:0003009,GO:0005515,GO:0005783,GO:0006941,GO:0016020,GO:0016529,GO:0060314,GO:0072657
ENSMUSG00000035640	UP	2.3314	-1.0421	0.00615566	0.12	0.24	0.03	0.04	Dos	chr10	protein_coding	downstream of Stk11	downstream of Stk11	5	GO:0003674,GO:0005575,GO:0008150,GO:0016020,GO:0016021
ENSMUSG00000039891	UP	4.54238	0.772356	3.74282e-09	0.03	1.19	0.02	0.03	Txlnb	chr10	protein_coding	taxilin beta	taxilin beta	4	GO:0003674,GO:0005737,GO:0008150,GO:0019905
ENSMUSG00000040287	UP	1.79751	-0.046304	0.00630279	0.13	1.17	0.05	0.33	Stac3	chr10	protein_coding	SH3 and cysteine rich domain 3	SH3 and cysteine rich domain 3	5	GO:0005575,GO:0035556,GO:0042802,GO:0046872,GO:0048741
ENSMUSG00000040653	UP	3.879	-1.77144	0.00200663	0.11	0.16	0	0.01	Ppp1r14c	chr10	protein_coding	protein phosphatase 1, regulatory (inhibitor) subunit 14c	protein phosphatase 1, regulatory (inhibitor) subunit 14c	7	GO:0004864,GO:0004865,GO:0005737,GO:0007165,GO:0016020,GO:0042325,GO:0043086
ENSMUSG00000049038	UP	1.622	1.53487	0.00556294	1.94	2.75	0.47	1.11	Mterf2	chr10	protein_coding	mitochondrial transcription termination factor 2	--	--	--
ENSMUSG00000049641	UP	5.41603	-2.29764	0.00626667	0	0.25	0	0	Vgll2	chr10	protein_coding	vestigial like 2 homolog (Drosophila)	vestigial like 2 homolog (Drosophila)	8	GO:0003713,GO:0005515,GO:0005634,GO:0005737,GO:0006351,GO:0006355,GO:0007519,GO:0045944
ENSMUSG00000052291	UP	2.10058	-1.05734	0.00760752	0.21	0.29	0	0.11	5330438D12Rik	chr10	pseudogene	RIKEN cDNA 5330438D12 gene	--	--	--
ENSMUSG00000001027	UP	5.66973	-2.14573	0.00249697	0.01	0.06	0	0	Scn4a	chr11	protein_coding	sodium channel, voltage-gated, type IV, alpha	sodium channel, voltage-gated, type IV, alpha	21	GO:0001518,GO:0005216,GO:0005244,GO:0005248,GO:0005267,GO:0005272,GO:0005886,GO:0006810,GO:0006811,GO:0006812,GO:0006813,GO:0006814,GO:0015871,GO:0016020,GO:0016021,GO:0019228,GO:0034765,GO:0035725,GO:0055085,GO:0071805,GO:0086010
ENSMUSG00000007877	UP	10.6797	2.21717	1.07944e-19	0.16	16.42	0	0	Tcap	chr11	protein_coding	titin-cap	titin-cap	22	GO:0003300,GO:0005515,GO:0005737,GO:0007512,GO:0008307,GO:0014898,GO:0030018,GO:0030240,GO:0030241,GO:0030674,GO:0031432,GO:0031674,GO:0035995,GO:0044325,GO:0045214,GO:0048739,GO:0048769,GO:0051373,GO:0055003,GO:0055008,GO:0060048,GO:0070080
ENSMUSG00000018566	UP	7.20394	-1.02224	8.19007e-07	0.06	0.45	0	0	Slc2a4	chr11	protein_coding	solute carrier family 2 (facilitated glucose transporter), member 4	solute carrier family 2 (facilitated glucose transporter), member 4	42	GO:0005215,GO:0005355,GO:0005360,GO:0005515,GO:0005737,GO:0005768,GO:0005771,GO:0005886,GO:0005887,GO:0005905,GO:0006810,GO:0008643,GO:0009897,GO:0009986,GO:0010021,GO:0012505,GO:0012506,GO:0015758,GO:0015992,GO:0016020,GO:0016021,GO:0022857,GO:0022891,GO:0030136,GO:0030140,GO:0030315,GO:0030659,GO:0031982,GO:0032593,GO:0032869,GO:0034220,GO:0035428,GO:0042383,GO:0042593,GO:0043231,GO:0048471,GO:…
ENSMUSG00000020469	UP	2.68329	-0.942808	0.00160909	1.92	0.27	0.36	0	Myl7	chr11	protein_coding	myosin, light polypeptide 7, regulatory	myosin, light polypeptide 7, regulatory	6	GO:0005509,GO:0005515,GO:0016459,GO:0031672,GO:0043197,GO:0046872
ENSMUSG00000020475	UP	6.30597	1.00455	1.56469e-12	0.05	7.77	0	0.08	Pgam2	chr11	protein_coding	phosphoglycerate mutase 2	phosphoglycerate mutase 2	18	GO:0003824,GO:0004082,GO:0004083,GO:0004619,GO:0005515,GO:0005634,GO:0005829,GO:0006094,GO:0006096,GO:0006941,GO:0008152,GO:0010035,GO:0016787,GO:0016853,GO:0016868,GO:0046538,GO:0046689,GO:0048037
ENSMUSG00000020836	UP	4.32049	-1.46148	0.000199863	0.05	0.26	0	0.01	Coro6	chr11	protein_coding	coronin 6	coronin 6	3	GO:0015629,GO:0030036,GO:0051015
ENSMUSG00000020889	UP	2.20249	4.24015	9.97735e-05	10.3	9.32	0.8	3.66	Nr1d1	chr11	protein_coding	nuclear receptor subfamily 1, group D, member 1	nuclear receptor subfamily 1, group D, member 1	41	GO:0000122,GO:0000790,GO:0001046,GO:0001222,GO:0003677,GO:0003700,GO:0003707,GO:0005515,GO:0005634,GO:0005737,GO:0005978,GO:0006351,GO:0006355,GO:0007623,GO:0008270,GO:0010498,GO:0010871,GO:0019216,GO:0020037,GO:0030154,GO:0030425,GO:0032922,GO:0034144,GO:0035947,GO:0042752,GO:0042995,GO:0043197,GO:0043401,GO:0043565,GO:0044212,GO:0044321,GO:0045598,GO:0045892,GO:0045893,GO:0046872,GO:0048511,GO:…
ENSMUSG00000033196	UP	10.3207	4.1193	8.85874e-27	0	9.77	0	0.01	Myh2	chr11	protein_coding	myosin, heavy polypeptide 2, skeletal muscle, adult	--	--	--
ENSMUSG00000049588	UP	2.393	-0.761349	0.00238638	0.55	0.24	0.14	0.02	Ccdc69	chr11	protein_coding	coiled-coil domain containing 69	coiled-coil domain containing 69	3	GO:0003674,GO:0005575,GO:0008150
ENSMUSG00000056328	UP	10.3568	4.98854	1.09073e-29	0.01	17.86	0	0.01	Myh1	chr11	protein_coding	myosin, heavy polypeptide 1, skeletal muscle, adult	myosin, heavy polypeptide 1, skeletal muscle, adult	12	GO:0000166,GO:0003774,GO:0003779,GO:0005516,GO:0005524,GO:0005737,GO:0005859,GO:0006936,GO:0014704,GO:0016459,GO:0031672,GO:0032982
ENSMUSG00000057003	UP	13.4875	5.00475	7.08483e-32	0	18.29	0	0	Myh4	chr11	protein_coding	myosin, heavy polypeptide 4, skeletal muscle	myosin, heavy polypeptide 4, skeletal muscle	12	GO:0000166,GO:0003725,GO:0003774,GO:0003779,GO:0005516,GO:0005524,GO:0005737,GO:0006936,GO:0014823,GO:0016459,GO:0030016,GO:0032982
ENSMUSG00000057967	UP	2.98532	-1.71868	0.00705702	0.49	0.07	0.07	0	Fgf18	chr11	protein_coding	fibroblast growth factor 18	fibroblast growth factor 18	20	GO:0001503,GO:0001525,GO:0001957,GO:0001958,GO:0002063,GO:0005102,GO:0005104,GO:0005105,GO:0005111,GO:0005576,GO:0005730,GO:0007165,GO:0007399,GO:0008083,GO:0008284,GO:0008543,GO:0030324,GO:0030949,GO:0032332,GO:0070374
ENSMUSG00000061462	UP	6.37191	0.27254	1.62007e-10	0	0.14	0	0	Obscn	chr11	protein_coding	obscurin, cytoskeletal calmodulin and titin-interacting RhoGEF	obscurin, cytoskeletal calmodulin and titin-interacting RhoGEF	21	GO:0000166,GO:0004672,GO:0004674,GO:0004713,GO:0005089,GO:0005516,GO:0005524,GO:0005863,GO:0006468,GO:0007275,GO:0016301,GO:0016310,GO:0016740,GO:0016772,GO:0030017,GO:0030018,GO:0030154,GO:0030506,GO:0031430,GO:0031432,GO:0035023
ENSMUSG00000072963	UP	2.3275	-1.2605	0.00970173	0.08	0.33	0.02	0.06	Gm10447	chr11	protein_coding	predicted gene 10447	--	--	--
ENSMUSG00000085586	UP	2.48896	-0.676011	0.00253888	0.55	0.25	0.15	0	Gm11613	chr11	processed_transcript	predicted gene 11613	--	--	--
ENSMUSG00000086929	UP	2.75931	-1.4633	0.00564842	0.83	0.65	0.23	0	Gm11788	chr11	antisense	predicted gene 11788	--	--	--
ENSMUSG00000051367	UP	3.14048	-1.6584	0.00371872	0	0.22	0	0.02	Six1	chr12	protein_coding	sine oculis-related homeobox 1	sine oculis-related homeobox 1	59	GO:0000122,GO:0001657,GO:0001658,GO:0001759,GO:0001822,GO:0003151,GO:0003677,GO:0003682,GO:0003700,GO:0005515,GO:0005634,GO:0005667,GO:0005730,GO:0005737,GO:0006351,GO:0006355,GO:0006915,GO:0007275,GO:0007389,GO:0007519,GO:0007605,GO:0008582,GO:0010468,GO:0021610,GO:0030855,GO:0030878,GO:0032880,GO:0034504,GO:0035909,GO:0042472,GO:0042474,GO:0043524,GO:0043565,GO:0044212,GO:0045664,GO:0045893,GO:…
ENSMUSG00000076612	UP	2.41521	1.27138	0.000108944	0.8	4.78	0.5	0.58	Ighg2c	chr12	IG_C_gene	immunoglobulin heavy constant gamma 2C	--	--	--
ENSMUSG00000076613	UP	2.18986	0.951052	0.000399006	1.54	3.17	0.42	0.64	Ighg2b	chr12	IG_C_gene	immunoglobulin heavy constant gamma 2B	--	--	--
ENSMUSG00000076615	UP	2.42345	-0.588342	0.00152283	0.29	1.27	0.24	0.07	Ighg3	chr12	IG_C_gene	Immunoglobulin heavy constant gamma 3	--	--	--
ENSMUSG00000084793	UP	2.09315	-1.23341	0.00970173	0.27	0.56	0	0.18	Gm2568	chr12	processed_pseudogene	predicted gene 2568	--	--	--
ENSMUSG00000095079	UP	1.50837	1.64285	0.00938502	1.43	1.63	0.61	0.5	Igha	chr12	IG_C_gene	immunoglobulin heavy constant alpha	--	--	--
ENSMUSG00000021613	UP	1.99395	-0.718579	0.00723132	0.01	0.28	0	0.07	Hapln1	chr13	protein_coding	hyaluronan and proteoglycan link protein 1	hyaluronan and proteoglycan link protein 1	5	GO:0005540,GO:0005576,GO:0005578,GO:0007155,GO:0031012
ENSMUSG00000021622	UP	10.7279	2.26462	6.72784e-20	0	10.94	0	0	Ckmt2	chr13	protein_coding	creatine kinase, mitochondrial 2	creatine kinase, mitochondrial 2	12	GO:0000166,GO:0003824,GO:0004111,GO:0005524,GO:0005739,GO:0005743,GO:0006603,GO:0016020,GO:0016301,GO:0016310,GO:0016740,GO:0016772
ENSMUSG00000044951	UP	6.33149	-1.7019	0.000102883	0	0.14	0	0	Mylk4	chr13	protein_coding	myosin light chain kinase family, member 4	myosin light chain kinase family, member 4	10	GO:0000166,GO:0004672,GO:0004674,GO:0005524,GO:0005575,GO:0006468,GO:0016301,GO:0016310,GO:0016740,GO:0016772
ENSMUSG00000047419	UP	4.28529	2.23339	7.83323e-11	0	1.28	0	0.07	Cmya5	chr13	protein_coding	cardiomyopathy associated 5	cardiomyopathy associated 5	7	GO:0005515,GO:0005737,GO:0014733,GO:0032513,GO:0042802,GO:0043034,GO:0070885
ENSMUSG00000052374	UP	5.80656	1.47374	4.79589e-13	0.02	2.45	0.05	0	Actn2	chr13	protein_coding	actinin alpha 2	actinin alpha 2	34	GO:0003779,GO:0005509,GO:0005515,GO:0005737,GO:0005865,GO:0005925,GO:0006936,GO:0008092,GO:0030017,GO:0030018,GO:0030035,GO:0030175,GO:0030274,GO:0030374,GO:0030375,GO:0030674,GO:0030864,GO:0031432,GO:0042391,GO:0042802,GO:0042803,GO:0043267,GO:0043268,GO:0044325,GO:0046872,GO:0046983,GO:0048041,GO:0051015,GO:0051289,GO:0051373,GO:0070080,GO:2000009,GO:2000273,GO:2001141
ENSMUSG00000021775	UP	1.82735	6.33166	0.00096915	16.3	30.11	3.93	9.76	Nr1d2	chr14	protein_coding	nuclear receptor subfamily 1, group D, member 2	nuclear receptor subfamily 1, group D, member 2	22	GO:0001046,GO:0003677,GO:0003700,GO:0003707,GO:0004887,GO:0005515,GO:0005634,GO:0006351,GO:0006355,GO:0008270,GO:0019216,GO:0042752,GO:0043401,GO:0043565,GO:0045892,GO:0045893,GO:0046872,GO:0048511,GO:0050727,GO:0055088,GO:2000505,GO:2001014
ENSMUSG00000021798	UP	3.58235	-0.314578	4.07381e-06	0	0.38	0.01	0.02	Ldb3	chr14	protein_coding	LIM domain binding 3	LIM domain binding 3	11	GO:0005080,GO:0005515,GO:0005737,GO:0005856,GO:0008092,GO:0008270,GO:0030018,GO:0042995,GO:0045214,GO:0046872,GO:0051371
ENSMUSG00000022123	UP	5.41037	-2.3006	0.00626667	0.03	0.11	0	0	Scel	chr14	protein_coding	sciellin	sciellin	8	GO:0005737,GO:0008270,GO:0008544,GO:0009790,GO:0016020,GO:0030216,GO:0046872,GO:0070062
ENSMUSG00000039376	UP	2.04921	-1.07774	0.0094224	0.02	0.22	0.01	0.05	Synpo2l	chr14	protein_coding	synaptopodin 2-like	synaptopodin 2-like	7	GO:0003779,GO:0005515,GO:0005634,GO:0005737,GO:0005856,GO:0008150,GO:0030018
ENSMUSG00000053093	UP	8.79406	0.395673	4.07523e-12	0	0.67	0	0	Myh7	chr14	protein_coding	myosin, heavy polypeptide 7, cardiac muscle, beta	myosin, heavy polypeptide 7, cardiac muscle, beta	27	GO:0000146,GO:0000166,GO:0001725,GO:0002026,GO:0002027,GO:0003774,GO:0003779,GO:0005516,GO:0005524,GO:0005634,GO:0005737,GO:0005859,GO:0005925,GO:0006200,GO:0006936,GO:0006941,GO:0007512,GO:0016459,GO:0016887,GO:0030016,GO:0030018,GO:0030049,GO:0030898,GO:0032982,GO:0042803,GO:0046982,GO:0055010
ENSMUSG00000068697	UP	7.72361	-0.579443	2.17509e-08	0	1.57	0	0	Myoz1	chr14	protein_coding	myozenin 1	myozenin 1	5	GO:0005515,GO:0005634,GO:0015629,GO:0042995,GO:0051373
ENSMUSG00000071540	UP	7.40193	-0.856915	1.88741e-07	0	0.29	0	0	3425401B19Rik	chr14	protein_coding	RIKEN cDNA 3425401B19 gene	--	--	--
ENSMUSG00000084925	UP	3.21497	-1.56659	0.0027229	0.68	0.08	0.08	0	1810062O18Rik	chr14	antisense	RIKEN cDNA 1810062O18 gene	--	--	--
ENSMUSG00000091089	UP	5.41603	-2.29764	0.00626667	0	0.29	0	0	A930018M24Rik	chr14	protein_coding	RIKEN cDNA A930018M24 gene	--	--	--
ENSMUSG00000092499	UP	5.65139	-2.1557	0.00249697	0.6	0.21	0	0	1700092C10Rik	chr14	antisense	RIKEN cDNA 1700092C10 gene	--	--	--
ENSMUSG00000005716	UP	8.82129	0.421262	3.26209e-12	0	4.17	0	0	Pvalb	chr15	protein_coding	parvalbumin	parvalbumin	10	GO:0005509,GO:0005634,GO:0005737,GO:0030424,GO:0042803,GO:0043025,GO:0043234,GO:0046872,GO:0046982,GO:0051480
ENSMUSG00000018893	UP	7.90026	3.44418	3.90037e-22	0	29.56	0	0.11	Mb	chr15	protein_coding	myoglobin	myoglobin	13	GO:0001666,GO:0005344,GO:0005506,GO:0006810,GO:0007507,GO:0009725,GO:0015671,GO:0019825,GO:0020037,GO:0042542,GO:0043353,GO:0046872,GO:0050873
ENSMUSG00000022351	UP	1.71765	5.45598	0.00190285	10.69	31.27	6.46	6.79	Sqle	chr15	protein_coding	squalene epoxidase	squalene epoxidase	12	GO:0004506,GO:0005783,GO:0006725,GO:0008152,GO:0008203,GO:0010033,GO:0016020,GO:0016021,GO:0016491,GO:0043231,GO:0050660,GO:0055114
ENSMUSG00000022422	UP	3.40726	-1.47418	0.00110504	0.28	0.29	0	0.05	Dscc1	chr15	protein_coding	defective in sister chromatid cohesion 1 homolog (S. cerevisiae)	defective in sister chromatid cohesion 1 homolog (S. cerevisiae)	11	GO:0000775,GO:0000785,GO:0003674,GO:0003677,GO:0005634,GO:0005654,GO:0006260,GO:0006275,GO:0007049,GO:0034088,GO:0034421
ENSMUSG00000022490	UP	6.32734	-1.7044	0.000102883	0.06	0.53	0	0	Ppp1r1a	chr15	protein_coding	protein phosphatase 1, regulatory (inhibitor) subunit 1A	protein phosphatase 1, regulatory (inhibitor) subunit 1A	7	GO:0004864,GO:0005515,GO:0005615,GO:0005737,GO:0005975,GO:0005977,GO:0007165
ENSMUSG00000025370	UP	2.90892	-1.76807	0.00980741	0.12	0.08	0.03	0	Cdh9	chr15	protein_coding	cadherin 9	cadherin 9	7	GO:0005509,GO:0005886,GO:0007155,GO:0007156,GO:0016020,GO:0016021,GO:0046872
ENSMUSG00000042895	UP	4.73334	-0.388971	3.55987e-07	0	1.29	0.05	0	Abra	chr15	protein_coding	actin-binding Rho activating protein	actin-binding Rho activating protein	17	GO:0000060,GO:0003713,GO:0003779,GO:0005737,GO:0005856,GO:0005886,GO:0006351,GO:0006355,GO:0006810,GO:0015031,GO:0015629,GO:0030016,GO:0030017,GO:0035025,GO:0045893,GO:0045944,GO:0051091
ENSMUSG00000042961	UP	2.05984	-0.243438	0.0034596	0.18	0.26	0.08	0.03	Egflam	chr15	protein_coding	EGF-like, fibronectin type III and laminin G domains	EGF-like, fibronectin type III and laminin G domains	12	GO:0005515,GO:0005539,GO:0005576,GO:0005578,GO:0005604,GO:0005614,GO:0010811,GO:0019800,GO:0030054,GO:0030198,GO:0031012,GO:0045202
ENSMUSG00000068105	UP	3.49077	-0.973629	0.000160483	0.31	0.36	0.02	0.04	Tnfrsf13c	chr15	protein_coding	tumor necrosis factor receptor superfamily, member 13c	tumor necrosis factor receptor superfamily, member 13c	12	GO:0001782,GO:0002376,GO:0002636,GO:0009897,GO:0016020,GO:0016021,GO:0030890,GO:0031295,GO:0031296,GO:0042102,GO:0045078,GO:0050776
ENSMUSG00000008658	UP	3.58588	-1.94184	0.00603986	0.04	0.1	0.01	0	Rbfox1	chr16	protein_coding	RNA binding protein, fox-1 homolog (C. elegans) 1	RNA binding protein, fox-1 homolog (C. elegans) 1	11	GO:0000166,GO:0003676,GO:0003723,GO:0005634,GO:0005737,GO:0005802,GO:0006397,GO:0008022,GO:0008380,GO:0043484,GO:0050885
ENSMUSG00000022519	UP	2.39067	0.22324	0.000380886	0.07	0.56	0.05	0.07	Srl	chr16	protein_coding	sarcalumenin	sarcalumenin	3	GO:0003924,GO:0005525,GO:0016529
ENSMUSG00000040666	UP	3.65438	0.176918	7.11084e-07	0.06	2.49	0.07	0.13	Sh3bgr	chr16	protein_coding	SH3-binding domain glutamic acid-rich protein	SH3-binding domain glutamic acid-rich protein	3	GO:0003674,GO:0008150,GO:0017124
ENSMUSG00000105160	UP	1.96626	-0.493315	0.0059939	0.24	1.08	0.07	0.27	RP23-272P19.10	chr16	TEC		--	--	--
ENSMUSG00000002500	UP	2.57181	-0.0430955	0.000255454	0	1.65	0.05	0.22	Rpl3l	chr17	protein_coding	ribosomal protein L3-like	--	--	--
ENSMUSG00000040694	UP	3.42826	-1.4615	0.00110504	0	0.73	0	0.06	Apobec2	chr17	protein_coding	apolipoprotein B mRNA editing enzyme, catalytic polypeptide 2	apolipoprotein B mRNA editing enzyme, catalytic polypeptide 2	8	GO:0003824,GO:0006397,GO:0008270,GO:0016556,GO:0016787,GO:0016814,GO:0046872,GO:0080111
ENSMUSG00000055202	UP	2.77272	0.194462	7.44671e-05	0.07	0.86	0.1	0.04	Zfp811	chr17	protein_coding	zinc finger protein 811	--	--	--
ENSMUSG00000024302	UP	2.66914	-1.56047	0.00750902	0.02	0.09	0.01	0.01	Dtna	chr18	protein_coding	dystrobrevin alpha	dystrobrevin alpha	16	GO:0005509,GO:0005515,GO:0005737,GO:0005886,GO:0008270,GO:0016014,GO:0016020,GO:0030054,GO:0030165,GO:0030424,GO:0031234,GO:0042383,GO:0042995,GO:0043234,GO:0045202,GO:0046872
ENSMUSG00000024471	UP	10.1625	1.71017	1.55938e-17	0	4.97	0	0	Myot	chr18	protein_coding	myotilin	myotilin	8	GO:0003779,GO:0005737,GO:0005856,GO:0005886,GO:0008150,GO:0016020,GO:0030018,GO:0051393
ENSMUSG00000024524	UP	2.49767	-1.38241	0.00766963	0.04	0.11	0.01	0.02	Gnal	chr18	protein_coding	guanine nucleotide binding protein, alpha stimulating, olfactory type	guanine nucleotide binding protein, alpha stimulating, olfactory type	22	GO:0000166,GO:0001664,GO:0001975,GO:0003924,GO:0004016,GO:0004871,GO:0005525,GO:0005834,GO:0006171,GO:0006184,GO:0007165,GO:0007186,GO:0007189,GO:0007190,GO:0007191,GO:0007608,GO:0019001,GO:0031000,GO:0031234,GO:0031683,GO:0046872,GO:0050827
ENSMUSG00000032845	UP	4.29918	-1.45593	0.000199863	0.02	0.11	0.01	0	Alpk2	chr18	protein_coding	alpha-kinase 2	alpha-kinase 2	10	GO:0003674,GO:0004674,GO:0005524,GO:0005634,GO:0006468,GO:0008150,GO:0016301,GO:0016310,GO:0016740,GO:0016772
ENSMUSG00000033871	UP	1.864	2.46581	0.00115108	1.29	2.65	0.46	0.66	Ppargc1b	chr18	protein_coding	peroxisome proliferative activated receptor, gamma, coactivator 1 beta	peroxisome proliferative activated receptor, gamma, coactivator 1 beta	29	GO:0000166,GO:0001104,GO:0001503,GO:0003676,GO:0003723,GO:0005515,GO:0005634,GO:0005739,GO:0006351,GO:0006355,GO:0006366,GO:0006390,GO:0007015,GO:0010694,GO:0016592,GO:0030331,GO:0030374,GO:0030520,GO:0030546,GO:0034614,GO:0042327,GO:0045672,GO:0045780,GO:0045892,GO:0045893,GO:0045944,GO:0050682,GO:0060346,GO:2000273
ENSMUSG00000038128	UP	5.97196	-1.94964	0.000694755	0.03	0.02	0	0	Camk4	chr18	protein_coding	calcium/calmodulin-dependent protein kinase IV	calcium/calmodulin-dependent protein kinase IV	24	GO:0000166,GO:0002376,GO:0004672,GO:0004674,GO:0004683,GO:0005515,GO:0005516,GO:0005524,GO:0005634,GO:0005737,GO:0006468,GO:0006913,GO:0006954,GO:0007165,GO:0007270,GO:0007616,GO:0016301,GO:0016310,GO:0016740,GO:0016772,GO:0043011,GO:0045893,GO:0046827,GO:0070062
ENSMUSG00000038418	UP	2.52181	3.78334	1.24309e-05	5.66	3.33	0.84	0.77	Egr1	chr18	protein_coding	early growth response 1	early growth response 1	44	GO:0000122,GO:0000976,GO:0000977,GO:0000979,GO:0000982,GO:0001077,GO:0003676,GO:0003677,GO:0003690,GO:0003700,GO:0005634,GO:0005737,GO:0006351,GO:0006355,GO:0006366,GO:0007611,GO:0008134,GO:0009749,GO:0010628,GO:0010942,GO:0030217,GO:0030509,GO:0032868,GO:0033233,GO:0035035,GO:0035914,GO:0043066,GO:0043525,GO:0043565,GO:0044212,GO:0045893,GO:0045944,GO:0046872,GO:0048169,GO:0070498,GO:0071310,GO:…
ENSMUSG00000003555	UP	1.71664	1.56139	0.00347172	1.03	3.15	0.5	0.82	Cyp17a1	chr19	protein_coding	cytochrome P450, family 17, subfamily a, polypeptide 1	cytochrome P450, family 17, subfamily a, polypeptide 1	23	GO:0004497,GO:0004508,GO:0005506,GO:0005739,GO:0005783,GO:0006694,GO:0006704,GO:0008202,GO:0016020,GO:0016491,GO:0016705,GO:0016829,GO:0020037,GO:0030424,GO:0042446,GO:0042448,GO:0042995,GO:0043025,GO:0043231,GO:0046872,GO:0047442,GO:0055114,GO:0090031
ENSMUSG00000006435	UP	5.39904	-2.30653	0.00626667	0.05	0.04	0	0	Neurl1a	chr19	protein_coding	neuralized E3 ubiquitin protein ligase 1A	neuralized homolog 1A (Drosophila)	32	GO:0004842,GO:0005515,GO:0005634,GO:0005737,GO:0005886,GO:0006417,GO:0006513,GO:0007219,GO:0007288,GO:0007595,GO:0008270,GO:0008285,GO:0014069,GO:0016020,GO:0016874,GO:0030054,GO:0030317,GO:0042995,GO:0043065,GO:0043197,GO:0043204,GO:0045183,GO:0045202,GO:0045211,GO:0045741,GO:0045746,GO:0046872,GO:0048170,GO:0051491,GO:0060999,GO:0071230,GO:0090129
ENSMUSG00000006457	UP	5.72736	0.996923	9.27785e-12	0.05	2.2	0.03	0.01	Actn3	chr19	protein_coding	actinin alpha 3	actinin alpha 3	11	GO:0003779,GO:0005509,GO:0005515,GO:0005865,GO:0006936,GO:0030017,GO:0030018,GO:0030674,GO:0042803,GO:0046872,GO:0051015
ENSMUSG00000024905	UP	2.05186	-0.923946	0.00749672	0.12	0.2	0.01	0.06	Mtl5	chr19	protein_coding	metallothionein-like 5, testis-specific (tesmin)	metallothionein-like 5, testis-specific (tesmin)	7	GO:0003674,GO:0005634,GO:0005737,GO:0007275,GO:0007283,GO:0008150,GO:0030154
ENSMUSG00000032648	UP	2.20023	1.54135	0.000278395	0.27	2.51	0.42	0.21	Pygm	chr19	protein_coding	muscle glycogen phosphorylase	muscle glycogen phosphorylase	21	GO:0000166,GO:0001666,GO:0003824,GO:0004645,GO:0005737,GO:0005975,GO:0005977,GO:0005980,GO:0006874,GO:0008144,GO:0008152,GO:0008184,GO:0010033,GO:0016208,GO:0016529,GO:0016740,GO:0016757,GO:0030018,GO:0030170,GO:0030246,GO:0051591
ENSMUSG00000035818	UP	2.97041	-1.37661	0.00246664	0	0.39	0	0.04	Plekhs1	chr19	protein_coding	pleckstrin homology domain containing, family S member 1	--	--	--
ENSMUSG00000049134	UP	2.94996	0.806972	6.03692e-06	0.02	0.91	0.03	0.09	Nrap	chr19	protein_coding	nebulin-related anchoring protein	nebulin-related anchoring protein	10	GO:0003779,GO:0005515,GO:0005916,GO:0005927,GO:0008270,GO:0017166,GO:0030016,GO:0030036,GO:0046872,GO:0051371
ENSMUSG00000051255	UP	3.14048	-1.6584	0.00371872	0	0.84	0	0.08	Gm6563	chr19	protein_coding	predicted pseudogene 6563	--	--	--
ENSMUSG00000067872	UP	5.52949	-2.22985	0.00392692	0.1	0.04	0	0	Ccdc87	chr19	protein_coding	coiled-coil domain containing 87	coiled-coil domain containing 87	6	GO:0000226,GO:0000910,GO:0003674,GO:0005575,GO:0008017,GO:0008150
ENSMUSG00000071573	UP	2.61928	-1.31605	0.00246664	0.43	0.15	0	0.09	Rnls	chr19	protein_coding	renalase, FAD-dependent amine oxidase	renalase, FAD-dependent amine oxidase	13	GO:0003073,GO:0003214,GO:0005575,GO:0005576,GO:0005615,GO:0016491,GO:0042414,GO:0042415,GO:0042417,GO:0055062,GO:0055114,GO:0060047,GO:0071873
ENSMUSG00000000308	UP	2.35785	-1.48921	0.00750902	0.37	0.1	0	0.08	Ckmt1	chr2	protein_coding	creatine kinase, mitochondrial 1, ubiquitous	creatine kinase, mitochondrial 1, ubiquitous	12	GO:0000166,GO:0003824,GO:0004111,GO:0005515,GO:0005524,GO:0005739,GO:0005743,GO:0016020,GO:0016301,GO:0016310,GO:0016740,GO:0016772
ENSMUSG00000015090	UP	2.35737	-0.850316	0.00220716	0.33	1.12	0.09	0.19	Ptgds	chr2	protein_coding	prostaglandin D2 synthase (brain)	prostaglandin D2 synthase (brain)	21	GO:0001516,GO:0004667,GO:0005215,GO:0005501,GO:0005504,GO:0005576,GO:0005615,GO:0005634,GO:0005737,GO:0005783,GO:0005791,GO:0005794,GO:0006629,GO:0006631,GO:0006633,GO:0006693,GO:0006810,GO:0016020,GO:0016853,GO:0036094,GO:0045187
ENSMUSG00000016349	UP	7.0691	0.927983	4.03874e-13	0	3	0	0.02	Eef1a2	chr2	protein_coding	eukaryotic translation elongation factor 1 alpha 2	eukaryotic translation elongation factor 1 alpha 2	11	GO:0000166,GO:0003746,GO:0003924,GO:0005525,GO:0005634,GO:0005737,GO:0005853,GO:0006412,GO:0006414,GO:0043025,GO:0043065
ENSMUSG00000026839	UP	2.02403	8.89606	0.000276131	104.37	239.25	49.6	37.86	Upp2	chr2	protein_coding	uridine phosphorylase 2	uridine phosphorylase 2	9	GO:0003824,GO:0004850,GO:0005737,GO:0009116,GO:0009166,GO:0016740,GO:0016757,GO:0016763,GO:0045098
ENSMUSG00000027022	UP	10.7947	2.33038	3.51179e-20	0	1.42	0	0	Xirp2	chr2	protein_coding	xin actin-binding repeat containing 2	xin actin-binding repeat containing 2	11	GO:0003281,GO:0003779,GO:0005515,GO:0008270,GO:0030018,GO:0030036,GO:0030054,GO:0045216,GO:0046872,GO:0051393,GO:0055008
ENSMUSG00000027075	UP	1.48185	2.51929	0.00913625	1.93	2.04	0.94	0.53	Slc43a1	chr2	protein_coding	solute carrier family 43, member 1	solute carrier family 43, member 1	10	GO:0003333,GO:0006810,GO:0006865,GO:0015175,GO:0015179,GO:0015804,GO:0015807,GO:0016020,GO:0016021,GO:0055085
ENSMUSG00000027077	UP	5.86871	0.633943	5.01415e-11	0	2.83	0.05	0	Smtnl1	chr2	protein_coding	smoothelin-like 1	smoothelin-like 1	17	GO:0004864,GO:0005515,GO:0005516,GO:0005634,GO:0005737,GO:0008157,GO:0014823,GO:0017020,GO:0018105,GO:0031430,GO:0031674,GO:0042493,GO:0043086,GO:0043292,GO:0045907,GO:0045908,GO:0048644
ENSMUSG00000027470	UP	5.78897	-2.07119	0.00160964	0	0.18	0	0	Mylk2	chr2	protein_coding	myosin, light polypeptide kinase 2, skeletal muscle	myosin, light polypeptide kinase 2, skeletal muscle	39	GO:0000166,GO:0004672,GO:0004674,GO:0004687,GO:0005515,GO:0005516,GO:0005524,GO:0005634,GO:0005737,GO:0006468,GO:0006833,GO:0006937,GO:0006941,GO:0007274,GO:0008021,GO:0010628,GO:0014069,GO:0014816,GO:0016301,GO:0016310,GO:0016740,GO:0016772,GO:0018107,GO:0030425,GO:0031448,GO:0032027,GO:0032971,GO:0035914,GO:0043025,GO:0043195,GO:0043197,GO:0043408,GO:0046777,GO:0048168,GO:0048489,GO:0051272,GO:…
ENSMUSG00000032715	UP	1.70227	1.87727	0.00344456	2.48	2.2	0.61	0.87	Trib3	chr2	protein_coding	tribbles homolog 3 (Drosophila)	tribbles homolog 3 (Drosophila)	29	GO:0003714,GO:0004672,GO:0004860,GO:0005515,GO:0005524,GO:0005634,GO:0006351,GO:0006355,GO:0006468,GO:0006469,GO:0006915,GO:0010827,GO:0016772,GO:0019899,GO:0019901,GO:0031625,GO:0032092,GO:0032436,GO:0032869,GO:0034976,GO:0043405,GO:0045599,GO:0045717,GO:0045732,GO:0045892,GO:0051443,GO:0055106,GO:0070059,GO:2001141
ENSMUSG00000042851	UP	1.61636	3.04142	0.0041929	1.02	2.71	0.83	0.42	Zc3h6	chr2	protein_coding	zinc finger CCCH type containing 6	zinc finger CCCH type containing 6	4	GO:0003674,GO:0005575,GO:0008150,GO:0046872
ENSMUSG00000051747	UP	5.55916	3.26208	1.16993e-15	0	0.28	0	0.01	Ttn	chr2	protein_coding	titin	--	--	--
ENSMUSG00000075025	UP	3.89446	-1.76252	0.00141247	0	0.24	0	0.01	Gm10804	chr2	lincRNA	predicted gene 10804	--	--	--
ENSMUSG00000075307	UP	4.00921	0.45594	6.15553e-08	0.08	1.59	0	0.1	Klhl41	chr2	protein_coding	kelch-like 41	--	--	--
ENSMUSG00000082665	UP	3.5688	-1.95126	0.00603986	0.29	0.08	0.03	0	Gm11470	chr2	processed_pseudogene	predicted gene 11470	--	--	--
ENSMUSG00000005628	UP	3.37898	-0.498478	1.88583e-05	0.06	1.51	0	0.14	Tmod4	chr3	protein_coding	tropomodulin 4	tropomodulin 4	6	GO:0003779,GO:0005523,GO:0005737,GO:0005856,GO:0005865,GO:0008150
ENSMUSG00000027861	UP	4.96604	-0.185964	6.91001e-08	0.08	0.96	0.03	0	Casq2	chr3	protein_coding	calsequestrin 2	calsequestrin 2	19	GO:0002027,GO:0005080,GO:0005509,GO:0005622,GO:0005737,GO:0006937,GO:0010649,GO:0010881,GO:0016529,GO:0030018,GO:0042803,GO:0043267,GO:0051208,GO:0051258,GO:0060048,GO:0060306,GO:0060315,GO:0071313,GO:0086004
ENSMUSG00000027868	UP	6.98763	-1.19982	3.14786e-06	0	0.34	0	0	Tbx15	chr3	protein_coding	T-box 15	T-box 15	14	GO:0000122,GO:0000976,GO:0001106,GO:0003677,GO:0003700,GO:0005634,GO:0006351,GO:0006355,GO:0006366,GO:0042803,GO:0046982,GO:0048701,GO:0048704,GO:0070722
ENSMUSG00000027887	UP	6.40504	-1.64846	7.22329e-05	0	0.2	0	0	Sypl2	chr3	protein_coding	synaptophysin-like 2	synaptophysin-like 2	7	GO:0005215,GO:0006810,GO:0006874,GO:0008021,GO:0016020,GO:0016021,GO:0030285
ENSMUSG00000028116	UP	8.34648	-0.0200671	1.6063e-10	0	2.64	0	0	Myoz2	chr3	protein_coding	myozenin 2	myozenin 2	5	GO:0003779,GO:0005737,GO:0015629,GO:0030018,GO:0031433
ENSMUSG00000039103	UP	1.47968	4.13304	0.0074626	2.56	12.72	1.73	4	Nexn	chr3	protein_coding	nexilin	nexilin	13	GO:0003779,GO:0004683,GO:0005737,GO:0005856,GO:0005924,GO:0006468,GO:0008307,GO:0030018,GO:0030054,GO:0030334,GO:0048739,GO:0051015,GO:0051493
ENSMUSG00000048416	UP	2.05688	-0.052043	0.00280968	0.57	1.53	0.41	0.12	Mlf1	chr3	protein_coding	myeloid leukemia factor 1	myeloid leukemia factor 1	11	GO:0002318,GO:0003677,GO:0005515,GO:0005634,GO:0005737,GO:0006351,GO:0007049,GO:0007050,GO:0007275,GO:0019904,GO:0030154
ENSMUSG00000048916	UP	2.38793	-0.781952	0.00287455	0.25	0.53	0.12	0.04	Gm5540	chr3	processed_pseudogene	predicted pseudogene 5540	--	--	--
ENSMUSG00000051278	UP	1.855	-0.133651	0.00509503	0.07	0.19	0.01	0.06	Zgrf1	chr3	protein_coding	zinc finger, GRF-type containing 1	--	--	--
ENSMUSG00000056900	UP	2.62232	-0.146551	0.000282415	0	0.32	0.05	0.01	Usp13	chr3	protein_coding	ubiquitin specific peptidase 13 (isopeptidase T-3)	ubiquitin specific peptidase 13 (isopeptidase T-3)	20	GO:0004197,GO:0004221,GO:0004843,GO:0005575,GO:0006355,GO:0006508,GO:0006511,GO:0006914,GO:0008233,GO:0008234,GO:0008242,GO:0008270,GO:0008283,GO:0010506,GO:0016787,GO:0031625,GO:0043130,GO:0046872,GO:0050821,GO:0070536
ENSMUSG00000060913	UP	5.78897	-2.07119	0.00160964	0	0.2	0	0	Trim55	chr3	protein_coding	tripartite motif-containing 55	--	--	--
ENSMUSG00000090066	UP	6.93885	-1.23898	4.18503e-06	0	0.12	0	0	1110002E22Rik	chr3	protein_coding	RIKEN cDNA 1110002E22 gene	--	--	--
ENSMUSG00000091685	UP	5.97904	-1.9456	0.000694755	0.11	0.17	0	0	Gm17359	chr3	protein_coding	predicted gene, 17359	--	--	--
ENSMUSG00000097639	UP	1.97462	-0.730544	0.00857914	0.27	0.39	0	0.16	Platr4	chr3	lincRNA	pluripotency associated transcript 4	--	--	--
ENSMUSG00000001333	UP	3.94857	-1.70466	0.00100187	0.06	0.3	0.02	0	Sync	chr4	protein_coding	syncoilin	syncoilin	9	GO:0005198,GO:0005515,GO:0005737,GO:0005829,GO:0005882,GO:0030018,GO:0031594,GO:0042383,GO:0045103
ENSMUSG00000028348	UP	6.72542	-1.40704	1.38675e-05	0	0.49	0	0	Murc	chr4	protein_coding	muscle-related coiled-coil protein	muscle-related coiled-coil protein	12	GO:0005100,GO:0005737,GO:0006351,GO:0006355,GO:0007266,GO:0007275,GO:0007517,GO:0030018,GO:0030154,GO:0032321,GO:0045944,GO:0055003
ENSMUSG00000028396	UP	3.71546	-1.88035	0.00287339	0	0.28	0	0.02	2310002L09Rik	chr4	protein_coding	RIKEN cDNA 2310002L09 gene	--	--	--
ENSMUSG00000028438	UP	2.56195	-1.11634	0.00174533	0.06	0.14	0	0.03	Kif24	chr4	protein_coding	kinesin family member 24	kinesin family member 24	15	GO:0000166,GO:0003777,GO:0005524,GO:0005737,GO:0005814,GO:0005856,GO:0005871,GO:0005874,GO:0007018,GO:0007019,GO:0008017,GO:0008152,GO:0030030,GO:0042384,GO:0043234
ENSMUSG00000028773	UP	6.60563	-1.4989	2.62455e-05	0	1.13	0	0	Fabp3	chr4	protein_coding	fatty acid binding protein 3, muscle and heart	fatty acid binding protein 3, muscle and heart	20	GO:0005215,GO:0005324,GO:0005504,GO:0005737,GO:0005829,GO:0006810,GO:0008092,GO:0008289,GO:0015909,GO:0016528,GO:0036041,GO:0042632,GO:0044539,GO:0046320,GO:0050543,GO:0055091,GO:0070062,GO:0070538,GO:0071073,GO:2001245
ENSMUSG00000028789	UP	2.11556	-0.38619	0.00287885	0.24	0.45	0.03	0.13	Azin2	chr4	protein_coding	antizyme inhibitor 2	--	--	--
ENSMUSG00000028834	UP	5.01189	-0.923076	3.62667e-06	0	0.8	0	0.02	Trim63	chr4	protein_coding	tripartite motif-containing 63	tripartite motif-containing 63	17	GO:0004842,GO:0005515,GO:0005622,GO:0005634,GO:0005737,GO:0006936,GO:0008270,GO:0010468,GO:0014878,GO:0014894,GO:0016567,GO:0016874,GO:0031432,GO:0043161,GO:0043292,GO:0046872,GO:0071549
ENSMUSG00000028976	UP	1.98567	1.92514	0.000759664	1.46	1.78	0.48	0.37	Slc2a5	chr4	protein_coding	solute carrier family 2 (facilitated glucose transporter), member 5	solute carrier family 2 (facilitated glucose transporter), member 5	17	GO:0005215,GO:0005353,GO:0005355,GO:0005886,GO:0006810,GO:0008643,GO:0015755,GO:0015758,GO:0016020,GO:0016021,GO:0016324,GO:0022857,GO:0022891,GO:0035428,GO:0055085,GO:0070062,GO:0071332
ENSMUSG00000040728	UP	5.77886	-2.07679	0.00160964	0.04	0.09	0	0	Esrp1	chr4	protein_coding	epithelial splicing regulatory protein 1	epithelial splicing regulatory protein 1	8	GO:0000166,GO:0003676,GO:0003723,GO:0003729,GO:0005634,GO:0006397,GO:0008380,GO:0043484
ENSMUSG00000070803	UP	5.39904	-2.30653	0.00626667	0.19	0.13	0	0	Cited4	chr4	protein_coding	Cbp/p300-interacting transactivator, with Glu/Asp-rich carboxy-terminal domain, 4	Cbp/p300-interacting transactivator, with Glu/Asp-rich carboxy-terminal domain, 4	8	GO:0003713,GO:0005634,GO:0005737,GO:0006351,GO:0006355,GO:0043627,GO:0045893,GO:2001141
ENSMUSG00000078486	UP	3.6653	-0.455816	1.32365e-05	0	0.53	0.04	0	Perm1	chr4	protein_coding	PPARGC1 and ESRR induced regulator, muscle 1	--	--	--
ENSMUSG00000013936	UP	7.88705	-0.435234	5.67714e-09	0	1.83	0	0	Myl2	chr5	protein_coding	myosin, light polypeptide 2, regulatory, cardiac, slow	myosin, light polypeptide 2, regulatory, cardiac, slow	19	GO:0003007,GO:0003785,GO:0005509,GO:0005737,GO:0005856,GO:0007507,GO:0009791,GO:0015629,GO:0016459,GO:0030016,GO:0030308,GO:0042694,GO:0043292,GO:0046872,GO:0048747,GO:0055003,GO:0055010,GO:0060047,GO:0060048
ENSMUSG00000019178	UP	5.66711	-2.14715	0.00249697	0.07	0.21	0	0	Styxl1	chr5	protein_coding	serine/threonine/tyrosine interacting-like 1	--	--	--
ENSMUSG00000029372	UP	2.178	-0.76305	0.00513234	0.86	0.45	0.24	0.07	Ppbp	chr5	protein_coding	pro-platelet basic protein	--	--	--
ENSMUSG00000032850	UP	5.4047	-2.30357	0.00626667	0.03	0.05	0	0	Rnft2	chr5	protein_coding	ring finger protein, transmembrane 2	ring finger protein, transmembrane 2	7	GO:0003674,GO:0005575,GO:0008150,GO:0008270,GO:0016020,GO:0016021,GO:0046872
ENSMUSG00000062077	UP	7.69448	-0.60493	2.66282e-08	0	1.38	0	0	Trim54	chr5	protein_coding	tripartite motif-containing 54	tripartite motif-containing 54	11	GO:0005622,GO:0005737,GO:0005856,GO:0005874,GO:0005875,GO:0007026,GO:0007275,GO:0008017,GO:0008270,GO:0030154,GO:0046872
ENSMUSG00000072720	UP	2.50053	0.125236	0.000424401	0.04	0.31	0.06	0	Myo18b	chr5	protein_coding	myosin XVIIIb	--	--	--
ENSMUSG00000104719	UP	5.41603	-2.29764	0.00626667	0	0.34	0	0	RP23-431M7.4	chr5	TEC		--	--	--
ENSMUSG00000106241	UP	4.16984	-1.56853	0.00051518	0.27	0.14	0	0.02	RP24-121I11.4	chr5	TEC		--	--	--
ENSMUSG00000029683	UP	3.51281	0.967463	2.39424e-07	0.12	2.89	0.09	0.18	Lmod2	chr6	protein_coding	leiomodin 2 (cardiac)	leiomodin 2 (cardiac)	6	GO:0003674,GO:0003779,GO:0005523,GO:0005575,GO:0005856,GO:0008150
ENSMUSG00000030156	UP	3.33401	-1.52471	0.00200498	0.34	0.18	0	0.04	Cd69	chr6	protein_coding	CD69 antigen	CD69 antigen	5	GO:0005509,GO:0009897,GO:0016020,GO:0016021,GO:0030246
ENSMUSG00000030256	UP	2.61516	2.35739	1.18499e-05	0.54	1.84	0.17	0.23	Bhlhe41	chr6	protein_coding	basic helix-loop-helix family, member e41	basic helix-loop-helix family, member e41	27	GO:0000122,GO:0000978,GO:0000981,GO:0001078,GO:0001102,GO:0001191,GO:0003677,GO:0003705,GO:0003714,GO:0005515,GO:0005634,GO:0006351,GO:0006355,GO:0006366,GO:0009649,GO:0010832,GO:0010944,GO:0017053,GO:0032922,GO:0042803,GO:0042826,GO:0043425,GO:0043426,GO:0046982,GO:0046983,GO:0070888,GO:0071820
ENSMUSG00000030364	UP	1.64917	4.60152	0.0029386	18.21	11.15	4.83	4.85	Clec2h	chr6	protein_coding	C-type lectin domain family 2, member h	C-type lectin domain family 2, member h	9	GO:0004888,GO:0005886,GO:0005887,GO:0006968,GO:0007165,GO:0016020,GO:0016021,GO:0030246,GO:0046703
ENSMUSG00000036390	UP	1.57791	2.96329	0.00517512	6.85	9.45	3.86	1.77	Gadd45a	chr6	protein_coding	growth arrest and DNA-damage-inducible 45 alpha	growth arrest and DNA-damage-inducible 45 alpha	18	GO:0000185,GO:0001047,GO:0005515,GO:0005634,GO:0005737,GO:0006469,GO:0006950,GO:0006974,GO:0007049,GO:0007050,GO:0007098,GO:0042770,GO:0043065,GO:0046330,GO:0051726,GO:0071479,GO:1900745,GO:2000379
ENSMUSG00000042717	UP	3.07951	-0.917266	0.000445622	0.01	0.19	0.02	0	Ppp1r3a	chr6	protein_coding	protein phosphatase 1, regulatory (inhibitor) subunit 3A	protein phosphatase 1, regulatory (inhibitor) subunit 3A	6	GO:0004722,GO:0005975,GO:0005977,GO:0016020,GO:0016021,GO:0016311
ENSMUSG00000044086	UP	4.04423	0.550711	7.75418e-08	0	2.01	0.08	0.05	Lmod3	chr6	protein_coding	leiomodin 3 (fetal)	--	--	--
ENSMUSG00000053007	UP	3.94631	-1.72449	0.00141247	0.18	0.05	0	0.01	Creb5	chr6	protein_coding	cAMP responsive element binding protein 5	cAMP responsive element binding protein 5	13	GO:0001077,GO:0003677,GO:0003700,GO:0005634,GO:0006351,GO:0006355,GO:0006366,GO:0043565,GO:0045444,GO:0045893,GO:0045944,GO:0060612,GO:0070062
ENSMUSG00000068699	UP	2.55628	-0.66049	0.00115456	0	0.18	0.02	0.01	Flnc	chr6	protein_coding	filamin C, gamma	filamin C, gamma	12	GO:0003779,GO:0005737,GO:0005856,GO:0005886,GO:0008092,GO:0015629,GO:0016020,GO:0016528,GO:0030029,GO:0030506,GO:0042383,GO:0048747
ENSMUSG00000085658	UP	5.54037	-2.22404	0.00392692	0.06	0.1	0	0	Gm15704	chr6	lincRNA	predicted gene 15704	--	--	--
ENSMUSG00000097831	UP	5.41603	-2.29764	0.00626667	0	0.2	0	0	4930540M05Rik	chr6	lincRNA	RIKEN cDNA 4930540M05 gene	--	--	--
ENSMUSG00000098470	UP	3.27152	-1.55092	0.00200498	0	0.33	0.02	0.01	C1rb	chr6	protein_coding	complement component 1, r subcomponent B	complement component 1, r subcomponent B	13	GO:0002376,GO:0003824,GO:0004252,GO:0005509,GO:0005576,GO:0006508,GO:0006956,GO:0006958,GO:0008233,GO:0008236,GO:0016787,GO:0045087,GO:0072562
ENSMUSG00000107017	UP	2.03778	-0.949187	0.00913162	0	0.58	0	0.13	RP23-253G12.8	chr6	TEC		--	--	--
ENSMUSG00000000031	UP	3.58521	2.31264	1.28565e-08	0.45	6.5	0.35	0.25	H19	chr7	lincRNA	H19, imprinted maternally expressed transcript	H19, imprinted maternally expressed transcript	4	GO:0005737,GO:0005844,GO:0008285,GO:0010468
ENSMUSG00000025488	UP	7.03483	-1.16167	2.38063e-06	0	3.47	0	0	Cox8b	chr7	protein_coding	cytochrome c oxidase subunit VIIIb	cytochrome c oxidase subunit VIIIb	5	GO:0004129,GO:0005739,GO:0005743,GO:0016020,GO:0016021
ENSMUSG00000030399	UP	9.00987	2.81892	4.20162e-21	0	16.93	0	0.03	Ckm	chr7	protein_coding	creatine kinase, muscle	creatine kinase, muscle	11	GO:0000166,GO:0003824,GO:0004111,GO:0005524,GO:0005737,GO:0006603,GO:0016301,GO:0016310,GO:0016740,GO:0016772,GO:0046314
ENSMUSG00000030592	UP	4.1475	1.43103	1.87712e-09	0.02	0.54	0.01	0.02	Ryr1	chr7	protein_coding	ryanodine receptor 1, skeletal muscle	ryanodine receptor 1, skeletal muscle	46	GO:0001666,GO:0002020,GO:0003151,GO:0005216,GO:0005219,GO:0005245,GO:0005262,GO:0005509,GO:0005515,GO:0005516,GO:0005622,GO:0005623,GO:0005737,GO:0005886,GO:0005938,GO:0006810,GO:0006811,GO:0006816,GO:0006874,GO:0006936,GO:0006937,GO:0007275,GO:0014808,GO:0016020,GO:0016021,GO:0016529,GO:0019899,GO:0030314,GO:0030315,GO:0031000,GO:0031234,GO:0031674,GO:0033017,GO:0034765,GO:0042383,GO:0043234,GO:…
ENSMUSG00000030672	UP	5.02227	2.41203	7.02244e-13	0.51	22.33	0.45	0.28	Mylpf	chr7	protein_coding	myosin light chain, phosphorylatable, fast skeletal muscle	myosin light chain, phosphorylatable, fast skeletal muscle	6	GO:0005509,GO:0005765,GO:0007519,GO:0008307,GO:0016459,GO:0046872
ENSMUSG00000030724	UP	3.11408	-1.65614	0.00371872	0.05	0.25	0.02	0.01	Cd19	chr7	protein_coding	CD19 antigen	CD19 antigen	5	GO:0009897,GO:0016020,GO:0016021,GO:0050853,GO:0070062
ENSMUSG00000030730	UP	10.4554	1.9969	9.52972e-19	0	3.87	0	0	Atp2a1	chr7	protein_coding	ATPase, Ca++ transporting, cardiac muscle, fast twitch 1	ATPase, Ca++ transporting, cardiac muscle, fast twitch 1	39	GO:0000166,GO:0005338,GO:0005388,GO:0005509,GO:0005524,GO:0005739,GO:0005783,GO:0005789,GO:0006200,GO:0006810,GO:0006811,GO:0006812,GO:0006816,GO:0006937,GO:0006942,GO:0008637,GO:0016020,GO:0016021,GO:0016529,GO:0016787,GO:0019829,GO:0031448,GO:0031673,GO:0031674,GO:0032470,GO:0032471,GO:0034976,GO:0042803,GO:0043231,GO:0043434,GO:0045988,GO:0046872,GO:0051561,GO:0051659,GO:0070059,GO:0070296,GO:…
ENSMUSG00000030996	UP	7.12483	-1.08825	1.38284e-06	0	0.94	0	0	Art1	chr7	protein_coding	ADP-ribosyltransferase 1	ADP-ribosyltransferase 1	9	GO:0003950,GO:0003956,GO:0006471,GO:0009986,GO:0016020,GO:0016529,GO:0016740,GO:0016757,GO:0031225
ENSMUSG00000031097	UP	6.69532	4.34413	2.39727e-20	0.63	78.46	0.25	0.53	Tnni2	chr7	protein_coding	troponin I, skeletal, fast 2	troponin I, skeletal, fast 2	8	GO:0003009,GO:0003779,GO:0005634,GO:0005861,GO:0006937,GO:0031014,GO:0045893,GO:0046872
ENSMUSG00000038201	UP	7.2896	-0.951608	3.86018e-07	0	0.43	0	0	Kcna7	chr7	protein_coding	potassium voltage-gated channel, shaker-related subfamily, member 7	potassium voltage-gated channel, shaker-related subfamily, member 7	15	GO:0005216,GO:0005244,GO:0005249,GO:0005251,GO:0005267,GO:0006810,GO:0006811,GO:0006813,GO:0008076,GO:0016020,GO:0016021,GO:0034765,GO:0051260,GO:0055085,GO:0071805
ENSMUSG00000038239	UP	7.51379	2.17197	2.09864e-17	0	6.29	0	0.03	Hrc	chr7	protein_coding	histidine rich calcium binding protein	--	--	--
ENSMUSG00000038663	UP	2.39481	-0.00543457	0.000681517	0.19	0.48	0.09	0.04	Fsd2	chr7	protein_coding	fibronectin type III and SPRY domain containing 2	fibronectin type III and SPRY domain containing 2	3	GO:0003674,GO:0005575,GO:0008150
ENSMUSG00000038670	UP	6.93154	0.797168	1.39934e-12	0	1.57	0	0.01	Mybpc2	chr7	protein_coding	myosin binding protein C, fast-type	myosin binding protein C, fast-type	6	GO:0003779,GO:0005200,GO:0005856,GO:0006936,GO:0007155,GO:0032982
ENSMUSG00000038763	UP	4.17167	-0.857265	1.46436e-05	0.01	0.23	0.01	0	Alpk3	chr7	protein_coding	alpha-kinase 3	alpha-kinase 3	11	GO:0003674,GO:0004674,GO:0005524,GO:0005634,GO:0006468,GO:0007275,GO:0007507,GO:0016301,GO:0016310,GO:0016740,GO:0016772
ENSMUSG00000049685	UP	2.77591	-0.065049	0.000146492	0.61	0.81	0.12	0.1	Cyp2g1	chr7	protein_coding	cytochrome P450, family 2, subfamily g, polypeptide 1	--	--	--
ENSMUSG00000056978	UP	1.66836	3.14419	0.002931	38	14.75	5.4	11.83	Hamp2	chr7	protein_coding	hepcidin antimicrobial peptide 2	hepcidin antimicrobial peptide 2	6	GO:0005179,GO:0005576,GO:0006879,GO:0031640,GO:0042742,GO:0050832
ENSMUSG00000059824	UP	5.73537	5.76848	6.84328e-18	19.7	83.1	1.13	0.87	Dbp	chr7	protein_coding	D site albumin promoter binding protein	D site albumin promoter binding protein	12	GO:0000977,GO:0001077,GO:0003677,GO:0003700,GO:0005634,GO:0006351,GO:0006355,GO:0006366,GO:0007623,GO:0043565,GO:0045944,GO:0048511
ENSMUSG00000060240	UP	5.75865	-2.08796	0.00160964	0.26	0.02	0	0	Cend1	chr7	protein_coding	cell cycle exit and neuronal differentiation 1	cell cycle exit and neuronal differentiation 1	8	GO:0003674,GO:0007628,GO:0016020,GO:0016021,GO:0021686,GO:0021702,GO:0021933,GO:0021941
ENSMUSG00000060314	UP	4.35944	0.0649552	4.6623e-08	0.31	0.38	0	0.03	Zfp941	chr7	protein_coding	zinc finger protein 941	--	--	--
ENSMUSG00000061723	UP	10.2146	4.84671	4.59669e-29	0	84.51	0	0.06	Tnnt3	chr7	protein_coding	troponin T3, skeletal, fast	troponin T3, skeletal, fast	12	GO:0003009,GO:0003779,GO:0005523,GO:0005861,GO:0006200,GO:0006937,GO:0006942,GO:0030172,GO:0030899,GO:0031013,GO:0043462,GO:0048306
ENSMUSG00000062017	UP	2.97189	-1.76769	0.00705702	0	0.12	0	0.01	Abca14	chr7	protein_coding	ATP-binding cassette, sub-family A (ABC1), member 14	--	--	--
ENSMUSG00000064179	UP	1.69473	2.70989	0.00286072	1.81	13.95	2.59	2.46	Tnnt1	chr7	protein_coding	troponin T1, skeletal, slow	troponin T1, skeletal, slow	7	GO:0003009,GO:0005523,GO:0005861,GO:0006937,GO:0031014,GO:0031444,GO:0045932
ENSMUSG00000097115	UP	2.90435	-1.77062	0.00980741	0.32	0.11	0.06	0	1810019N24Rik	chr7	lincRNA	RIKEN cDNA 1810019N24 gene	--	--	--
ENSMUSG00000031448	UP	6.47503	-1.59689	5.11402e-05	0	0.62	0	0	Adprhl1	chr8	protein_coding	ADP-ribosylhydrolase like 1	ADP-ribosylhydrolase like 1	7	GO:0000287,GO:0003674,GO:0003875,GO:0005575,GO:0008150,GO:0016787,GO:0051725
ENSMUSG00000031461	UP	7.60338	-0.684182	4.97095e-08	0	0.37	0	0	Myom2	chr8	protein_coding	myomesin 2	--	--	--
ENSMUSG00000031543	UP	4.10144	0.391172	1.03767e-07	0	0.43	0.01	0.01	Ank1	chr8	protein_coding	ankyrin 1, erythroid	ankyrin 1, erythroid	26	GO:0005634,GO:0005737,GO:0005856,GO:0005886,GO:0006779,GO:0006888,GO:0007165,GO:0008093,GO:0010638,GO:0014731,GO:0015672,GO:0016020,GO:0016529,GO:0019899,GO:0030018,GO:0030507,GO:0030673,GO:0030863,GO:0031430,GO:0031672,GO:0042383,GO:0043005,GO:0045211,GO:0048821,GO:0051117,GO:0072661
ENSMUSG00000031762	UP	2.49686	4.4527	1.34668e-05	37.37	77.49	15.83	5.1	Mt2	chr8	protein_coding	metallothionein 2	metallothionein 2	6	GO:0005622,GO:0006882,GO:0007263,GO:0008270,GO:0010273,GO:0046872
ENSMUSG00000031765	UP	2.22685	7.8259	7.1628e-05	414.58	778.52	166.92	96.03	Mt1	chr8	protein_coding	metallothionein 1	metallothionein 1	13	GO:0005507,GO:0005622,GO:0005764,GO:0005829,GO:0006875,GO:0006882,GO:0007263,GO:0008270,GO:0010273,GO:0043524,GO:0046872,GO:0071247,GO:0071294
ENSMUSG00000056753	UP	2.02012	-0.57225	0.00605175	0.32	0.57	0.02	0.19	C330011M18Rik	chr8	protein_coding	RIKEN cDNA C330011M18 gene	--	--	--
ENSMUSG00000005800	UP	2.43627	-0.228211	0.000559242	0.21	0.71	0.07	0.1	Mmp8	chr9	protein_coding	matrix metallopeptidase 8	matrix metallopeptidase 8	14	GO:0004222,GO:0004252,GO:0005509,GO:0005576,GO:0005578,GO:0005615,GO:0006508,GO:0008233,GO:0008237,GO:0008270,GO:0016787,GO:0030574,GO:0031012,GO:0046872
ENSMUSG00000032495	UP	2.26854	-1.11733	0.00484788	0.05	0.24	0	0.06	Lrrc2	chr9	protein_coding	leucine rich repeat containing 2	leucine rich repeat containing 2	3	GO:0003674,GO:0005575,GO:0008150
ENSMUSG00000044938	UP	5.05031	-0.891469	2.87367e-06	0	0.24	0	0.01	Klhl31	chr9	protein_coding	kelch-like 31	kelch-like 31	5	GO:0003674,GO:0005575,GO:0006351,GO:0006355,GO:0008150
ENSMUSG00000046480	UP	4.50409	-1.325	8.19399e-05	0	0.21	0	0.01	Scn4b	chr9	protein_coding	sodium channel, type IV, beta	sodium channel, type IV, beta	25	GO:0001518,GO:0005244,GO:0005248,GO:0005272,GO:0005886,GO:0006810,GO:0006811,GO:0006814,GO:0010765,GO:0014704,GO:0016020,GO:0016021,GO:0017080,GO:0031226,GO:0034765,GO:0035725,GO:0044325,GO:0060048,GO:0060307,GO:0086002,GO:0086006,GO:0086012,GO:0086067,GO:0086091,GO:2000649
ENSMUSG00000059741	UP	4.82412	-0.352144	2.52723e-07	0	2.2	0	0.07	Myl3	chr9	protein_coding	myosin, light polypeptide 3	myosin, light polypeptide 3	11	GO:0002026,GO:0003774,GO:0003785,GO:0005509,GO:0006942,GO:0008152,GO:0016459,GO:0031672,GO:0031674,GO:0055010,GO:0060048
ENSMUSG00000031312	UP	3.38079	-1.05996	0.000323505	0	0.96	0.03	0.05	Itgb1bp2	chrX	protein_coding	integrin beta 1 binding protein 2	integrin beta 1 binding protein 2	7	GO:0005178,GO:0005509,GO:0005515,GO:0008270,GO:0017124,GO:0030018,GO:0046872
ENSMUSG00000041476	UP	7.20956	-1.01833	8.19007e-07	0	1.16	0	0	Smpx	chrX	protein_coding	small muscle protein, X-linked	small muscle protein, X-linked	6	GO:0005634,GO:0005737,GO:0005927,GO:0031430,GO:0043034,GO:0043292
ENSMUSG00000044348	UP	5.41603	-2.29764	0.00626667	0	0.12	0	0	Slc25a53	chrX	protein_coding	solute carrier family 25, member 53	--	--	--
ENSMUSG00000004110	DOWN	-1.71351	0.6296	0.00634132	0.01	0.07	0.07	0.2	Cacna1e	chr1	protein_coding	calcium channel, voltage-dependent, R type, alpha 1E subunit	calcium channel, voltage-dependent, R type, alpha 1E subunit	36	GO:0001662,GO:0002027,GO:0005216,GO:0005244,GO:0005245,GO:0005262,GO:0005509,GO:0005886,GO:0005891,GO:0006810,GO:0006811,GO:0006816,GO:0007268,GO:0007626,GO:0008331,GO:0008542,GO:0016020,GO:0016021,GO:0019226,GO:0019233,GO:0030317,GO:0034765,GO:0042593,GO:0042596,GO:0043204,GO:0046872,GO:0047485,GO:0048265,GO:0048266,GO:0050877,GO:0055085,GO:0061178,GO:0070509,GO:0070588,GO:0086010,GO:0090273
ENSMUSG00000026077	DOWN	-2.37589	1.63969	8.09408e-05	0.38	0.02	1.32	0.82	Npas2	chr1	protein_coding	neuronal PAS domain protein 2	neuronal PAS domain protein 2	23	GO:0003677,GO:0003700,GO:0004871,GO:0005515,GO:0005634,GO:0005667,GO:0005737,GO:0006351,GO:0006355,GO:0007165,GO:0032922,GO:0042745,GO:0042752,GO:0045475,GO:0045739,GO:0045893,GO:0045944,GO:0046983,GO:0048511,GO:0051775,GO:0051879,GO:0060548,GO:2001020
ENSMUSG00000032487	DOWN	-3.36171	2.56338	5.72521e-08	0.08	0.32	0.4	3.92	Ptgs2	chr1	protein_coding	prostaglandin-endoperoxide synthase 2	prostaglandin-endoperoxide synthase 2	65	GO:0001516,GO:0001525,GO:0004601,GO:0004666,GO:0005634,GO:0005737,GO:0005783,GO:0005901,GO:0006629,GO:0006631,GO:0006633,GO:0006693,GO:0006954,GO:0006979,GO:0007566,GO:0007612,GO:0007613,GO:0008217,GO:0008284,GO:0008285,GO:0008289,GO:0010575,GO:0010942,GO:0016020,GO:0016491,GO:0016702,GO:0019233,GO:0019371,GO:0019899,GO:0020037,GO:0030216,GO:0030282,GO:0030728,GO:0031622,GO:0031915,GO:0032227,GO:…
ENSMUSG00000079445	DOWN	-5.37802	-2.29316	0.00626667	0	0	0.15	0.01	B3gnt7	chr1	protein_coding	UDP-GlcNAc:betaGal beta-1,3-N-acetylglucosaminyltransferase 7	UDP-GlcNAc:betaGal beta-1,3-N-acetylglucosaminyltransferase 7	9	GO:0005575,GO:0005794,GO:0006486,GO:0008375,GO:0008378,GO:0016020,GO:0016021,GO:0016740,GO:0016757
ENSMUSG00000101968	DOWN	-3.76764	1.21826	2.95967e-08	0.23	0.21	0.47	5.9	1700027A15Rik	chr1	antisense	RIKEN cDNA 1700027A15 gene	--	--	--
ENSMUSG00000020038	DOWN	-1.80857	4.63277	0.00117297	4.6	1.69	13.58	9.16	Cry1	chr10	protein_coding	cryptochrome 1 (photolyase-like)	cryptochrome 1 (photolyase-like)	32	GO:0000122,GO:0000166,GO:0000989,GO:0001047,GO:0003690,GO:0003913,GO:0005515,GO:0005634,GO:0005730,GO:0005737,GO:0005739,GO:0006281,GO:0006351,GO:0006355,GO:0007623,GO:0009881,GO:0018298,GO:0019900,GO:0019901,GO:0019902,GO:0019915,GO:0032868,GO:0032922,GO:0035257,GO:0042593,GO:0042752,GO:0042754,GO:0045892,GO:0048511,GO:0050896,GO:2000323,GO:2000850
ENSMUSG00000020230	DOWN	-2.4482	-0.680465	0.00138057	0.05	0.08	0.56	0.2	Prmt2	chr10	protein_coding	protein arginine N-methyltransferase 2	protein arginine N-methyltransferase 2	37	GO:0001666,GO:0003713,GO:0005515,GO:0005634,GO:0005737,GO:0005829,GO:0006479,GO:0008013,GO:0008168,GO:0008469,GO:0016274,GO:0016571,GO:0016740,GO:0019919,GO:0030331,GO:0032088,GO:0032259,GO:0033142,GO:0033210,GO:0034969,GO:0035189,GO:0035242,GO:0035246,GO:0042054,GO:0042516,GO:0042803,GO:0042974,GO:0042975,GO:0043065,GO:0043433,GO:0045892,GO:0045893,GO:0046966,GO:0048588,GO:0050681,GO:0060765,GO:…
ENSMUSG00000045518	DOWN	-1.85767	2.48181	0.0012556	0.07	0.79	0.18	3.09	Onecut3	chr10	protein_coding	one cut domain, family member 3	one cut domain, family member 3	8	GO:0003677,GO:0003700,GO:0005634,GO:0005667,GO:0006351,GO:0006355,GO:0006357,GO:0043565
ENSMUSG00000061780	DOWN	-1.86854	1.0177	0.00228118	0.84	0.7	2.93	2.96	Cfd	chr10	protein_coding	complement factor D (adipsin)	complement factor D (adipsin)	14	GO:0002376,GO:0003824,GO:0004175,GO:0004252,GO:0005576,GO:0005615,GO:0006508,GO:0006957,GO:0007219,GO:0008233,GO:0008236,GO:0016787,GO:0045087,GO:0070062
ENSMUSG00000075266	DOWN	-2.42626	-0.883349	0.00269776	0.13	0.03	0.48	0.42	Cenpw	chr10	protein_coding	centromere protein W	centromere protein W	14	GO:0000278,GO:0000775,GO:0000776,GO:0003674,GO:0003677,GO:0005634,GO:0005694,GO:0007049,GO:0007059,GO:0007067,GO:0046982,GO:0051276,GO:0051301,GO:0051382
ENSMUSG00000018486	DOWN	-1.98062	-0.447296	0.0078846	0.02	0.08	0.11	0.29	Wnt9b	chr11	protein_coding	wingless-type MMTV integration site family, member 9B	wingless-type MMTV integration site 9B	38	GO:0001658,GO:0001701,GO:0001822,GO:0001932,GO:0003339,GO:0005102,GO:0005109,GO:0005576,GO:0005578,GO:0005615,GO:0007165,GO:0007267,GO:0007275,GO:0009267,GO:0009786,GO:0009887,GO:0016055,GO:0030182,GO:0030539,GO:0035150,GO:0043085,GO:0045165,GO:0048701,GO:0048754,GO:0060021,GO:0060070,GO:0060071,GO:0060993,GO:0061038,GO:0072003,GO:0072038,GO:0072044,GO:0072046,GO:0072078,GO:0072164,GO:0072170,GO:…
ENSMUSG00000019301	DOWN	-5.45111	-2.24818	0.00392692	0	0	0.16	0.16	Hsd17b1	chr11	protein_coding	hydroxysteroid (17-beta) dehydrogenase 1	hydroxysteroid (17-beta) dehydrogenase 1	13	GO:0004303,GO:0005634,GO:0005737,GO:0005829,GO:0006629,GO:0006694,GO:0006703,GO:0008152,GO:0016491,GO:0031965,GO:0047035,GO:0055114,GO:0061370
ENSMUSG00000025375	DOWN	-1.69667	2.49557	0.00303345	0.48	0.31	1.32	1.33	Aatk	chr11	protein_coding	apoptosis-associated tyrosine kinase	apoptosis-associated tyrosine kinase	27	GO:0000166,GO:0004672,GO:0004674,GO:0004713,GO:0005515,GO:0005524,GO:0005622,GO:0005737,GO:0005783,GO:0006468,GO:0006915,GO:0007420,GO:0016020,GO:0016021,GO:0016301,GO:0016310,GO:0016740,GO:0016772,GO:0030517,GO:0032482,GO:0038083,GO:0042995,GO:0044295,GO:0046777,GO:0048471,GO:0051402,GO:0055037
ENSMUSG00000038020	DOWN	-2.32788	-0.0796654	0.00125164	0.02	0.08	0.03	0.5	Rapgefl1	chr11	protein_coding	Rap guanine nucleotide exchange factor (GEF)-like 1	Rap guanine nucleotide exchange factor (GEF)-like 1	3	GO:0005085,GO:0005622,GO:0007264
ENSMUSG00000050538	DOWN	-3.46327	-1.94899	0.00603986	0	0.03	0.04	0.42	B230217C12Rik	chr11	protein_coding	RIKEN cDNA B230217C12 gene	--	--	--
ENSMUSG00000086003	DOWN	-5.32302	-2.3222	0.00626667	0	0	0.31	0.25	B230206L02Rik	chr11	processed_transcript	RIKEN cDNA B230206L02 gene	--	--	--
ENSMUSG00000014905	DOWN	-1.41863	6.78433	0.00953219	27.09	28.41	41.1	114.26	Dnajb9	chr12	protein_coding	DnaJ (Hsp40) homolog, subfamily B, member 9	DnaJ (Hsp40) homolog, subfamily B, member 9	7	GO:0005515,GO:0005730,GO:0005737,GO:0005783,GO:0030433,GO:0051787,GO:0070062
ENSMUSG00000092075	DOWN	-1.67836	5.87135	0.00236523	10.66	26.58	19.25	106.43	Serpina4-ps1	chr12	unprocessed_pseudogene	serine (or cysteine) peptidase inhibitor, clade A, member 4, pseudogene 1	--	--	--
ENSMUSG00000025870	DOWN	-2.37794	-0.554216	0.00152283	0.04	0.27	0.53	1.15	Arl10	chr13	protein_coding	ADP-ribosylation factor-like 10	ADP-ribosylation factor-like 10	6	GO:0000166,GO:0005525,GO:0005575,GO:0005622,GO:0007264,GO:0008150
ENSMUSG00000041431	DOWN	-3.68907	-1.80805	0.00287339	0	0.02	0.1	0.16	Ccnb1	chr13	protein_coding	cyclin B1	cyclin B1	34	GO:0000079,GO:0000922,GO:0000942,GO:0001556,GO:0001701,GO:0001933,GO:0005113,GO:0005515,GO:0005634,GO:0005737,GO:0005813,GO:0005856,GO:0006461,GO:0006468,GO:0007049,GO:0007067,GO:0007080,GO:0010629,GO:0016020,GO:0016301,GO:0016572,GO:0019901,GO:0031442,GO:0032403,GO:0033129,GO:0035173,GO:0043148,GO:0045931,GO:0051301,GO:0051726,GO:0051987,GO:0060045,GO:0060623,GO:0071174
ENSMUSG00000047246	DOWN	-2.25993	-0.657259	0.00302008	0.1	0.03	0.28	0.38	Hist1h2be	chr13	protein_coding	histone cluster 1, H2be	--	--	--
ENSMUSG00000056749	DOWN	-1.46891	5.4742	0.00749361	12.22	7.86	29.76	27.75	Nfil3	chr13	protein_coding	nuclear factor, interleukin 3, regulated	nuclear factor, interleukin 3, regulated	16	GO:0000122,GO:0000977,GO:0000979,GO:0001078,GO:0003677,GO:0003700,GO:0005515,GO:0005634,GO:0006351,GO:0006355,GO:0006366,GO:0007623,GO:0010628,GO:0043565,GO:0048511,GO:0071353
ENSMUSG00000069170	DOWN	-1.78107	-0.106106	0.00990118	0	0.03	0.02	0.09	Adgrv1	chr13	protein_coding	adhesion G protein-coupled receptor V1	--	--	--
ENSMUSG00000022096	DOWN	-2.3179	0.278412	0.000621284	0.02	0.07	0.31	0.18	Hr	chr14	protein_coding	hairless	hairless	15	GO:0000118,GO:0003677,GO:0003714,GO:0005515,GO:0005634,GO:0006351,GO:0006355,GO:0016604,GO:0042809,GO:0042826,GO:0043433,GO:0045892,GO:0046872,GO:0046966,GO:0051291
ENSMUSG00000072572	DOWN	-3.8078	-1.73244	0.00141247	0	0.02	0.18	0.12	Slc39a2	chr14	protein_coding	solute carrier family 39 (zinc transporter), member 2	--	--	--
ENSMUSG00000089726	DOWN	-1.74307	0.906147	0.00523439	0.09	0.31	0.13	1.26	Mir17hg	chr14	lincRNA	Mir17 host gene (non-protein coding)	--	--	--
ENSMUSG00000023272	DOWN	-1.40975	6.82952	0.00997251	33.04	45.55	35.92	183.89	Creld2	chr15	protein_coding	cysteine-rich with EGF-like domains 2	cysteine-rich with EGF-like domains 2	6	GO:0005509,GO:0005576,GO:0005615,GO:0005783,GO:0005794,GO:0008150
ENSMUSG00000089837	DOWN	-5.47748	-2.23399	0.00392692	0	0	0.21	0.1	Npcd	chr15	protein_coding	neuronal pentraxin chromo domain	--	--	--
ENSMUSG00000098678	DOWN	-6.07447	-1.84406	0.000464516	0	0	0.02	0.27	Mroh6	chr15	protein_coding	maestro heat-like repeat family member 6	--	--	--
ENSMUSG00000046962	DOWN	-1.44574	3.03634	0.00975534	0.62	0.63	1.26	2.29	Zbtb21	chr16	protein_coding	zinc finger and BTB domain containing 21	--	--	--
ENSMUSG00000015659	DOWN	-2.1653	-0.441129	0.00278165	0.04	0.06	0.16	0.31	Serac1	chr17	protein_coding	serine active site containing 1	serine active site containing 1	13	GO:0005634,GO:0005737,GO:0005739,GO:0005783,GO:0006505,GO:0006629,GO:0006886,GO:0008654,GO:0016020,GO:0016021,GO:0016788,GO:0030198,GO:0031012
ENSMUSG00000023067	DOWN	-2.65294	2.74624	7.36227e-06	1.28	0.13	4.02	5.19	Cdkn1a	chr17	protein_coding	cyclin-dependent kinase inhibitor 1A (P21)	cyclin-dependent kinase inhibitor 1A (P21)	46	GO:0000079,GO:0000082,GO:0000086,GO:0000307,GO:0004860,GO:0004861,GO:0005515,GO:0005622,GO:0005634,GO:0005737,GO:0005829,GO:0006468,GO:0006974,GO:0006977,GO:0007049,GO:0007050,GO:0007346,GO:0008285,GO:0009411,GO:0010629,GO:0016301,GO:0016310,GO:0016740,GO:0019912,GO:0030308,GO:0030332,GO:0030890,GO:0031668,GO:0032403,GO:0033158,GO:0042326,GO:0042771,GO:0043066,GO:0043068,GO:0043231,GO:0045736,GO:…
ENSMUSG00000039193	DOWN	-1.87264	-0.421261	0.0078846	0.04	0.08	0.21	0.27	Nlrc4	chr17	protein_coding	NLR family, CARD domain containing 4	NLR family, CARD domain containing 4	24	GO:0000166,GO:0002218,GO:0002376,GO:0005524,GO:0005622,GO:0005623,GO:0005737,GO:0005829,GO:0006915,GO:0006919,GO:0006954,GO:0016045,GO:0042742,GO:0042802,GO:0042803,GO:0042981,GO:0043065,GO:0043281,GO:0045087,GO:0050702,GO:0051092,GO:0051260,GO:0070269,GO:0072557
ENSMUSG00000058626	DOWN	-2.7451	-0.43586	0.000294198	0	0.11	0.12	0.66	Capn11	chr17	protein_coding	calpain 11	calpain 11	10	GO:0001669,GO:0004198,GO:0005509,GO:0005622,GO:0006508,GO:0008233,GO:0008234,GO:0016787,GO:0031410,GO:0046872
ENSMUSG00000090877	DOWN	-3.71075	2.99595	2.72042e-09	0.6	0.09	1.16	8.32	Hspa1b	chr17	protein_coding	heat shock protein 1B	--	--	--
ENSMUSG00000091971	DOWN	-3.06099	-0.046398	3.12432e-05	0.11	0	0.35	0.6	Hspa1a	chr17	protein_coding	heat shock protein 1A	--	--	--
ENSMUSG00000043424	DOWN	-2.44658	-0.852016	0.00220716	0	0.1	0.31	0.28	Eif3j2	chr18	protein_coding	eukaryotic translation initiation factor 3, subunit J2	--	--	--
ENSMUSG00000024807	DOWN	-1.73551	5.38069	0.00173466	4.8	4.25	5.33	26.32	Syvn1	chr19	protein_coding	synovial apoptosis inhibitor 1, synoviolin	synovial apoptosis inhibitor 1, synoviolin	17	GO:0000151,GO:0001701,GO:0004842,GO:0005515,GO:0005634,GO:0005783,GO:0006986,GO:0007275,GO:0008270,GO:0016020,GO:0016021,GO:0016567,GO:0016874,GO:0016881,GO:0018279,GO:0030433,GO:0046872
ENSMUSG00000038754	DOWN	-1.77668	9.00825	0.00128984	196.89	72.52	522.39	429.93	Elovl3	chr19	protein_coding	elongation of very long chain fatty acids (FEN1/Elo2, SUR4/Elo3, yeast)-like 3	elongation of very long chain fatty acids (FEN1/Elo2, SUR4/Elo3, yeast)-like 3	11	GO:0005783,GO:0006629,GO:0006631,GO:0006633,GO:0016020,GO:0016021,GO:0016740,GO:0019367,GO:0034625,GO:0034626,GO:0042761
ENSMUSG00000043488	DOWN	-4.42127	-1.28655	8.19399e-05	0	0.08	0.58	1.51	Frmd8os	chr19	antisense	FERM domain containing 8, opposite strand	--	--	--
ENSMUSG00000044948	DOWN	-1.81385	0.127113	0.00668745	0.03	0.05	0.13	0.18	Cfap43	chr19	protein_coding	cilia and flagella associated protein 43	--	--	--
ENSMUSG00000067279	DOWN	-1.41905	6.78718	0.0095042	29.23	9	69.54	35.4	Ppp1r3c	chr19	protein_coding	protein phosphatase 1, regulatory (inhibitor) subunit 3C	protein phosphatase 1, regulatory (inhibitor) subunit 3C	11	GO:0004721,GO:0005622,GO:0005623,GO:0005975,GO:0005977,GO:0005978,GO:0006605,GO:0019899,GO:0019903,GO:0042587,GO:0043231
ENSMUSG00000040164	DOWN	-6.06404	-1.85022	0.000464516	0	0	0	0.24	Kcns1	chr2	protein_coding	K+ voltage-gated channel, subfamily S, 1	K+ voltage-gated channel, subfamily S, 1	17	GO:0005216,GO:0005244,GO:0005249,GO:0005251,GO:0005267,GO:0005886,GO:0006810,GO:0006811,GO:0006813,GO:0008076,GO:0015459,GO:0016020,GO:0016021,GO:0034765,GO:0051260,GO:0055085,GO:0071805
ENSMUSG00000083281	DOWN	-1.72823	0.33155	0.00750771	0.08	0.58	0.37	1.93	Gm13332	chr2	processed_pseudogene	predicted gene 13332	--	--	--
ENSMUSG00000083284	DOWN	-5.55554	-2.18493	0.00392692	0	0	0.28	0.47	Gm13688	chr2	processed_pseudogene	predicted gene 13688	--	--	--
ENSMUSG00000085929	DOWN	-1.65459	1.35297	0.00582231	0.87	1.67	1.07	7.32	Gm13421	chr2	processed_transcript	predicted gene 13421	--	--	--
ENSMUSG00000028177	DOWN	-2.89976	-1.71663	0.00705702	0.05	0	0.11	0.32	1810013D15Rik	chr3	antisense	RIKEN cDNA 1810013D15 gene	--	--	--
ENSMUSG00000032657	DOWN	-3.05415	-1.62189	0.00371872	0.03	0	0.17	0.08	Fam189b	chr3	protein_coding	family with sequence similarity 189, member B	family with sequence similarity 189, member B	5	GO:0005575,GO:0008150,GO:0016020,GO:0016021,GO:0050699
ENSMUSG00000044522	DOWN	-5.46429	-2.24109	0.00392692	0	0	0.11	0.07	A730020M07Rik	chr3	lincRNA	RIKEN cDNA A730020M07 gene	--	--	--
ENSMUSG00000048655	DOWN	-2.93307	-1.69033	0.00705702	0	0.03	0.11	0.11	Ccdc169	chr3	protein_coding	coiled-coil domain containing 169	--	--	--
ENSMUSG00000050192	DOWN	-5.54287	-2.19186	0.00392692	0	0	0.03	0.06	Eif5a2	chr3	protein_coding	eukaryotic translation initiation factor 5A2	eukaryotic translation initiation factor 5A2	18	GO:0003723,GO:0003746,GO:0005634,GO:0005643,GO:0005737,GO:0005783,GO:0006412,GO:0006414,GO:0006452,GO:0006810,GO:0008284,GO:0008612,GO:0015031,GO:0016020,GO:0043022,GO:0045901,GO:0045905,GO:0051028
ENSMUSG00000074398	DOWN	-3.30051	-1.01549	0.000255215	0.02	0.05	0.21	0.58	Gm15441	chr3	antisense	predicted gene 15441	predicted gene 15441	3	GO:0003674,GO:0005575,GO:0008150
ENSMUSG00000090210	DOWN	-3.62996	-1.20709	0.000272459	0	0.02	0.13	0.1	Itga10	chr3	protein_coding	integrin, alpha 10	--	--	--
ENSMUSG00000104835	DOWN	-3.47926	-1.95008	0.00603986	0.06	0	0.63	0.21	RP24-500I24.7	chr3	lincRNA		--	--	--
ENSMUSG00000006398	DOWN	-2.91643	-1.70348	0.00705702	0.02	0.02	0.14	0.24	Cdc20	chr4	protein_coding	cell division cycle 20	cell division cycle 20	22	GO:0005515,GO:0005634,GO:0005680,GO:0005737,GO:0005813,GO:0005856,GO:0007049,GO:0007067,GO:0007399,GO:0008022,GO:0008284,GO:0019899,GO:0030154,GO:0031145,GO:0031915,GO:0040020,GO:0043234,GO:0048471,GO:0050773,GO:0051301,GO:0051488,GO:0090129
ENSMUSG00000028444	DOWN	-2.0331	-0.121563	0.00274323	0.14	0.11	0.66	0.39	Cntfr	chr4	protein_coding	ciliary neurotrophic factor receptor	ciliary neurotrophic factor receptor	16	GO:0001967,GO:0003360,GO:0004896,GO:0004897,GO:0005102,GO:0005515,GO:0005886,GO:0007548,GO:0008284,GO:0016020,GO:0019955,GO:0031225,GO:0043524,GO:0060538,GO:0070120,GO:0097059
ENSMUSG00000029009	DOWN	-1.9272	2.654	0.000788169	0.52	0.21	0.76	2.13	Mthfr	chr4	protein_coding	5,10-methylenetetrahydrofolate reductase	5,10-methylenetetrahydrofolate reductase	14	GO:0003824,GO:0004489,GO:0005829,GO:0006555,GO:0008152,GO:0009086,GO:0016491,GO:0043005,GO:0046653,GO:0050660,GO:0050661,GO:0050667,GO:0055114,GO:0072341
ENSMUSG00000039611	DOWN	-2.77548	-1.79054	0.00980741	0	0.03	0.11	0.09	Tmem246	chr4	protein_coding	transmembrane protein 246	transmembrane protein 246	5	GO:0003674,GO:0005575,GO:0008150,GO:0016020,GO:0016021
ENSMUSG00000040972	DOWN	-4.04338	-1.55899	0.00051518	0	0.02	0	0.41	Igsf21	chr4	protein_coding	immunoglobulin superfamily, member 21	immunoglobulin superfamily, member 21	4	GO:0003674,GO:0005575,GO:0005576,GO:0008150
ENSMUSG00000062157	DOWN	-5.76429	-2.05431	0.00160964	0	0	0.04	0.08	Ifnlr1	chr4	protein_coding	interferon lambda receptor 1	--	--	--
ENSMUSG00000071001	DOWN	-5.29566	-2.33667	0.00626667	0	0	0.09	0.17	Hrct1	chr4	protein_coding	histidine rich carboxyl terminus 1	histidine rich carboxyl terminus 1	5	GO:0003674,GO:0005575,GO:0008150,GO:0016020,GO:0016021
ENSMUSG00000073771	DOWN	-2.04991	-0.949059	0.00913162	0.02	0.15	0.34	0.42	Btbd19	chr4	protein_coding	BTB (POZ) domain containing 19	--	--	--
ENSMUSG00000085334	DOWN	-3.98352	-0.940266	3.65311e-05	0.04	0	0.28	0.45	Gm12940	chr4	processed_transcript	predicted gene 12940	--	--	--
ENSMUSG00000085408	DOWN	-3.32798	-2.03542	0.00887067	0	0.02	0.11	0.1	C530005A16Rik	chr4	processed_transcript	RIKEN cDNA C530005A16 gene	RIKEN cDNA C530005A16 gene	3	GO:0003674,GO:0005575,GO:0008150
ENSMUSG00000096688	DOWN	-1.84902	3.14586	0.00112167	1.43	5.64	17.51	8.79	Mup17	chr4	protein_coding	major urinary protein 17	major urinary protein 17	8	GO:0003674,GO:0005215,GO:0005550,GO:0005575,GO:0005576,GO:0006810,GO:0008150,GO:0036094
ENSMUSG00000028864	DOWN	-1.65642	1.00963	0.00640154	0.23	0.21	0.29	1.18	Hgf	chr5	protein_coding	hepatocyte growth factor	hepatocyte growth factor	28	GO:0000187,GO:0000902,GO:0001889,GO:0003824,GO:0004252,GO:0005615,GO:0006508,GO:0008083,GO:0008283,GO:0014068,GO:0030335,GO:0031643,GO:0035729,GO:0042056,GO:0042802,GO:0043066,GO:0043154,GO:0045766,GO:0046982,GO:0048012,GO:0050731,GO:0050918,GO:0051450,GO:0060326,GO:0060665,GO:0070572,GO:0090201,GO:2000573
ENSMUSG00000051246	DOWN	-5.88074	-1.98037	0.0010511	0	0	0.09	0.11	Msantd1	chr5	protein_coding	Myb/SANT-like DNA-binding domain containing 1	--	--	--
ENSMUSG00000052271	DOWN	-8.24583	-0.0799968	3.91088e-10	0	0	0.09	0.78	Bhlha15	chr5	protein_coding	basic helix-loop-helix family, member a15	basic helix-loop-helix family, member a15	17	GO:0003677,GO:0005622,GO:0005623,GO:0005634,GO:0006351,GO:0006355,GO:0006851,GO:0007030,GO:0007186,GO:0007267,GO:0019722,GO:0042593,GO:0042803,GO:0045944,GO:0046983,GO:0048312,GO:0048469
ENSMUSG00000057425	DOWN	-1.97142	-0.456385	0.0078846	0.02	0.21	0.59	0.37	Ugt2b37	chr5	protein_coding	UDP glucuronosyltransferase 2 family, polypeptide B37	--	--	--
ENSMUSG00000084923	DOWN	-1.74792	2.1564	0.00246578	2.59	5.89	2.12	27.92	Gm15611	chr5	lincRNA	predicted gene 15611	--	--	--
ENSMUSG00000085720	DOWN	-5.98979	-1.90951	0.000464516	0	0	0.24	0.2	Gm7854	chr5	antisense	predicted gene 7854	--	--	--
ENSMUSG00000087439	DOWN	-2.06773	-0.0118719	0.00222542	0.5	0.13	1.2	1.6	Gm15788	chr5	antisense	predicted gene 15788	--	--	--
ENSMUSG00000105422	DOWN	-5.41167	-2.26941	0.00626667	0	0	0.09	0.34	RP24-162F23.9	chr5	processed_pseudogene		--	--	--
ENSMUSG00000030245	DOWN	-1.58512	2.34699	0.00536907	0.98	0.55	1.98	2.79	Golt1b	chr6	protein_coding	golgi transport 1 homolog B (S. cerevisiae)	golgi transport 1 homolog B (S. cerevisiae)	10	GO:0004871,GO:0005783,GO:0005794,GO:0006810,GO:0007165,GO:0015031,GO:0016020,GO:0016021,GO:0016192,GO:0043123
ENSMUSG00000030278	DOWN	-2.09633	1.33484	0.000566679	0.58	0.32	1.25	2.79	Cidec	chr6	protein_coding	cell death-inducing DFFA-like effector c	cell death-inducing DFFA-like effector c	11	GO:0005622,GO:0005634,GO:0005783,GO:0005811,GO:0005829,GO:0006351,GO:0006355,GO:0006915,GO:0034389,GO:0042981,GO:0097194
ENSMUSG00000052861	DOWN	-2.8623	1.03687	1.09476e-05	0	0.06	0.02	0.45	Dnah6	chr6	protein_coding	dynein, axonemal, heavy chain 6	--	--	--
ENSMUSG00000059659	DOWN	-2.12467	-0.891496	0.00749672	0	0.08	0.08	0.27	Gm10069	chr6	lincRNA	predicted gene 10069	predicted gene 10069	3	GO:0003674,GO:0005575,GO:0008150
ENSMUSG00000072623	DOWN	-2.17375	2.1212	0.000230841	0.37	0.3	0.63	2.54	Zfp9	chr6	protein_coding	zinc finger protein 9	--	--	--
ENSMUSG00000030867	DOWN	-2.93961	-1.28439	0.00188721	0.02	0.04	0.25	0.21	Plk1	chr7	protein_coding	polo-like kinase 1	polo-like kinase 1	56	GO:0000070,GO:0000086,GO:0000122,GO:0000166,GO:0000281,GO:0000775,GO:0000776,GO:0000910,GO:0000922,GO:0000942,GO:0001578,GO:0004672,GO:0004674,GO:0005515,GO:0005524,GO:0005634,GO:0005694,GO:0005730,GO:0005737,GO:0005813,GO:0005819,GO:0005856,GO:0005876,GO:0006468,GO:0007049,GO:0007067,GO:0007092,GO:0007094,GO:0007346,GO:0008017,GO:0010800,GO:0010997,GO:0015630,GO:0016301,GO:0016310,GO:0016567,GO:…
ENSMUSG00000036862	DOWN	-2.12863	-0.351647	0.00287885	0.02	0.02	0.05	0.14	Dchs1	chr7	protein_coding	dachsous 1 (Drosophila)	--	--	--
ENSMUSG00000039187	DOWN	-5.53022	-2.19878	0.00392692	0	0	0.02	0.07	Fanci	chr7	protein_coding	Fanconi anemia, complementation group I	Fanconi anemia, complementation group I	7	GO:0005634,GO:0006281,GO:0006974,GO:0007049,GO:0031398,GO:0043240,GO:0070182
ENSMUSG00000046182	DOWN	-6.04501	-1.87742	0.000464516	0	0	0.14	0.03	Gsg1l	chr7	protein_coding	GSG1-like	GSG1-like	8	GO:0003674,GO:0005886,GO:0016020,GO:0016021,GO:0030054,GO:0032279,GO:0045202,GO:2000311
ENSMUSG00000048191	DOWN	-2.18655	0.421174	0.000914723	0	0.08	0.05	0.34	Muc6	chr7	protein_coding	mucin 6, gastric	mucin 6, gastric	4	GO:0003674,GO:0005575,GO:0005576,GO:0008150
ENSMUSG00000055116	DOWN	-1.90533	4.37022	0.000666188	4.4	0.77	9.77	10.26	Arntl	chr7	protein_coding	aryl hydrocarbon receptor nuclear translocator-like	aryl hydrocarbon receptor nuclear translocator-like	47	GO:0000060,GO:0000976,GO:0000982,GO:0001047,GO:0001077,GO:0001190,GO:0003677,GO:0003700,GO:0004871,GO:0005515,GO:0005634,GO:0005667,GO:0005737,GO:0006351,GO:0006355,GO:0006366,GO:0007165,GO:0007283,GO:0007623,GO:0008134,GO:0016604,GO:0017162,GO:0032007,GO:0032922,GO:0033391,GO:0042176,GO:0042634,GO:0042753,GO:0043161,GO:0043425,GO:0045599,GO:0045893,GO:0045944,GO:0046982,GO:0046983,GO:0048511,GO:…
ENSMUSG00000073856	DOWN	-5.60631	-2.15715	0.00249697	0	0	0.17	0.07	Iqck	chr7	protein_coding	IQ motif containing K	--	--	--
ENSMUSG00000086477	DOWN	-5.32302	-2.3222	0.00626667	0	0	0.19	0.16	Gm15506	chr7	processed_transcript	predicted gene 15506	--	--	--
ENSMUSG00000036437	DOWN	-2.05367	3.84722	0.000288871	0.51	2.67	0.57	13.39	Npy1r	chr8	protein_coding	neuropeptide Y receptor Y1	neuropeptide Y receptor Y1	26	GO:0001601,GO:0001602,GO:0003151,GO:0004871,GO:0004930,GO:0004983,GO:0005829,GO:0005886,GO:0006006,GO:0007165,GO:0007186,GO:0007218,GO:0007268,GO:0007626,GO:0007631,GO:0008021,GO:0008217,GO:0016020,GO:0016021,GO:0019233,GO:0030424,GO:0030432,GO:0040014,GO:0045907,GO:0046888,GO:0051481
ENSMUSG00000038894	DOWN	-1.5252	2.57607	0.00716179	0.36	0.94	1.12	2.78	Irs2	chr8	protein_coding	insulin receptor substrate 2	insulin receptor substrate 2	30	GO:0002053,GO:0002903,GO:0004871,GO:0005158,GO:0005515,GO:0005737,GO:0005829,GO:0005886,GO:0007165,GO:0007420,GO:0008283,GO:0008284,GO:0008286,GO:0009749,GO:0010748,GO:0010907,GO:0019901,GO:0019903,GO:0019904,GO:0030335,GO:0030879,GO:0030890,GO:0032000,GO:0032024,GO:0032869,GO:0033673,GO:0043548,GO:0045725,GO:0046326,GO:0071889
ENSMUSG00000050097	DOWN	-1.79995	0.944845	0.00387565	0.08	0.33	0.82	0.68	Ces2b	chr8	protein_coding	carboxyesterase 2B	--	--	--
ENSMUSG00000023473	DOWN	-3.01208	3.93759	3.22291e-07	0.13	0.37	0.26	4.01	Celsr3	chr9	protein_coding	cadherin, EGF LAG seven-pass G-type receptor 3 (flamingo homolog, Drosophila)	cadherin, EGF LAG seven-pass G-type receptor 3 (flamingo homolog, Drosophila)	18	GO:0001764,GO:0004871,GO:0004888,GO:0004930,GO:0005509,GO:0005886,GO:0007155,GO:0007156,GO:0007165,GO:0007166,GO:0007186,GO:0007218,GO:0007275,GO:0007413,GO:0016020,GO:0016021,GO:0032880,GO:0042384
ENSMUSG00000032113	DOWN	-2.28501	-0.362598	0.00152663	0.08	0.02	0.12	0.4	Chek1	chr9	protein_coding	checkpoint kinase 1	checkpoint kinase 1	40	GO:0000077,GO:0000086,GO:0000166,GO:0000781,GO:0000785,GO:0000794,GO:0004672,GO:0004674,GO:0005515,GO:0005524,GO:0005615,GO:0005634,GO:0005657,GO:0005737,GO:0005813,GO:0005856,GO:0006281,GO:0006468,GO:0006974,GO:0006975,GO:0007049,GO:0010468,GO:0010569,GO:0010767,GO:0010972,GO:0016301,GO:0016310,GO:0016740,GO:0016772,GO:0018107,GO:0031572,GO:0035402,GO:0035407,GO:0042127,GO:0043231,GO:0045839,GO:…
ENSMUSG00000032332	DOWN	-1.63838	0.855728	0.00754998	0.05	0.07	0.16	0.22	Col12a1	chr9	protein_coding	collagen, type XII, alpha 1	collagen, type XII, alpha 1	8	GO:0005576,GO:0005578,GO:0005581,GO:0005595,GO:0005615,GO:0007155,GO:0031012,GO:0070062
ENSMUSG00000033590	DOWN	-1.96251	-0.579415	0.00709535	0.02	0.04	0.03	0.21	Myo5c	chr9	protein_coding	myosin VC	--	--	--
ENSMUSG00000050503	DOWN	-2.62593	-1.49212	0.00750902	0.01	0.02	0.03	0.17	Fbxl22	chr9	protein_coding	F-box and leucine-rich repeat protein 22	F-box and leucine-rich repeat protein 22	4	GO:0003674,GO:0005575,GO:0005737,GO:0008150
ENSMUSG00000055069	DOWN	-1.73022	0.368623	0.00802269	0.17	0.15	0.49	0.62	Rab39	chr9	protein_coding	RAB39, member RAS oncogene family	RAB39, member RAS oncogene family	11	GO:0000166,GO:0005525,GO:0005886,GO:0006810,GO:0007264,GO:0015031,GO:0016020,GO:0031410,GO:0045335,GO:0090383,GO:0090385
ENSMUSG00000033578	DOWN	-5.5304	-2.20554	0.00249697	0	0	0.25	0	Tmem35	chrX	protein_coding	transmembrane protein 35	transmembrane protein 35	7	GO:0003674,GO:0005575,GO:0005777,GO:0008150,GO:0016020,GO:0016021,GO:0031410
ENSMUSG00000054667	DOWN	-5.61504	-2.14517	0.00249697	0	0	0	0.07	Irs4	chrX	protein_coding	insulin receptor substrate 4	insulin receptor substrate 4	8	GO:0004871,GO:0005158,GO:0005515,GO:0005886,GO:0007165,GO:0016020,GO:0019904,GO:0043234
ENSMUSG00000071723	DOWN	-2.19335	-0.310164	0.0021632	0.13	0.05	0.26	0.58	Gspt2	chrX	protein_coding	G1 to S phase transition 2	G1 to S phase transition 2	7	GO:0000166,GO:0000184,GO:0003924,GO:0005525,GO:0005737,GO:0006412,GO:0007049

## Sheet: Metf
Gene	Regulation	logFC	logCPM	PValue	Metf_2	Metf	Model_2	Model	Symbol	Chromosome	Genetype	Description	GO Description	GO NO.	GO IDs
ENSMUSG00000007122	UP	4.95608	1.82193	1.54e-12	0	6.42	0	0.19	Casq1	chr1	protein_coding	calsequestrin 1	calsequestrin 1	20	GO:0005509,GO:0005622,GO:0005737,GO:0005739,GO:0005794,GO:0006937,GO:0007029,GO:0009408,GO:0010880,GO:0014802,GO:0014804,GO:0014809,GO:0016529,GO:0030016,GO:0030315,GO:0031674,GO:0033018,GO:0042383,GO:0043231,GO:0051282
ENSMUSG00000026011	UP	6.23909	-1.93462	0.000297222	0.05	0.24	0	0	Ctla4	chr1	protein_coding	cytotoxic T-lymphocyte-associated protein 4	cytotoxic T-lymphocyte-associated protein 4	16	GO:0002376,GO:0005794,GO:0005886,GO:0006955,GO:0006974,GO:0009897,GO:0016020,GO:0016021,GO:0030889,GO:0042130,GO:0043065,GO:0045334,GO:0045590,GO:0048471,GO:0050777,GO:0050853
ENSMUSG00000026062	UP	3.56419	-2.00511	0.00583758	0	0.07	0	0.01	Slc9a2	chr1	protein_coding	solute carrier family 9 (sodium/hydrogen exchanger), member 2	--	--	--
ENSMUSG00000026208	UP	2.14396	5.575	0.00010845	7.22	39.14	7.2	2.92	Des	chr1	protein_coding	desmin	desmin	17	GO:0005198,GO:0005200,GO:0005515,GO:0005622,GO:0005737,GO:0005856,GO:0005882,GO:0005916,GO:0005921,GO:0007517,GO:0008092,GO:0030018,GO:0031594,GO:0042383,GO:0042802,GO:0043292,GO:0045098
ENSMUSG00000026285	UP	3.30378	-1.13891	0.00014494	0.43	0.22	0.02	0.04	Pdcd1	chr1	protein_coding	programmed cell death 1	programmed cell death 1	6	GO:0002376,GO:0005515,GO:0006915,GO:0009897,GO:0016020,GO:0016021
ENSMUSG00000026308	UP	5.71713	-2.28684	0.00381733	0	0.12	0	0	Klhl30	chr1	protein_coding	kelch-like 30	kelch-like 30	3	GO:0003674,GO:0005575,GO:0008150
ENSMUSG00000026407	UP	5.55643	1.74962	1.81e-13	0.02	1.75	0.01	0.02	Cacna1s	chr1	protein_coding	calcium channel, voltage-dependent, L type, alpha 1S subunit	calcium channel, voltage-dependent, L type, alpha 1S subunit	34	GO:0001501,GO:0002074,GO:0005216,GO:0005244,GO:0005245,GO:0005262,GO:0005737,GO:0005886,GO:0005891,GO:0006810,GO:0006811,GO:0006816,GO:0006936,GO:0006941,GO:0007029,GO:0007519,GO:0007520,GO:0007528,GO:0008331,GO:0016020,GO:0016021,GO:0016529,GO:0030315,GO:0031674,GO:0034765,GO:0042383,GO:0043501,GO:0046872,GO:0048741,GO:0055001,GO:0055085,GO:0070509,GO:0070588,GO:0086010
ENSMUSG00000026418	UP	7.15677	-1.21707	1.59e-06	0.04	0.81	0	0	Tnni1	chr1	protein_coding	troponin I, skeletal, slow 1	troponin I, skeletal, slow 1	5	GO:0003779,GO:0005861,GO:0006937,GO:0046872,GO:0055010
ENSMUSG00000026475	UP	3.12489	2.03522	2.88e-07	2.72	2.74	0.28	0.35	Rgs16	chr1	protein_coding	regulator of G-protein signaling 16	regulator of G-protein signaling 16	8	GO:0005096,GO:0005737,GO:0005886,GO:0007186,GO:0009968,GO:0038032,GO:0043547,GO:0045121
ENSMUSG00000026532	UP	6.02214	-2.09673	0.000663725	0.02	0.04	0	0	Spta1	chr1	protein_coding	spectrin alpha, erythrocytic 1	--	--	--
ENSMUSG00000026564	UP	3.73073	-0.432337	4.76e-06	0	0.49	0	0.03	Dusp27	chr1	protein_coding	dual specificity phosphatase 27 (putative)	dual specificity phosphatase 27 (putative)	5	GO:0005575,GO:0006470,GO:0008138,GO:0016311,GO:0016791
ENSMUSG00000026697	UP	4.04977	-0.962816	2.03e-05	0	0.62	0	0.03	Myoc	chr1	protein_coding	myocilin	myocilin	42	GO:0001649,GO:0001953,GO:0001968,GO:0005109,GO:0005515,GO:0005576,GO:0005578,GO:0005615,GO:0005737,GO:0005739,GO:0005741,GO:0005743,GO:0005758,GO:0005783,GO:0005794,GO:0005929,GO:0014068,GO:0014734,GO:0016020,GO:0022011,GO:0030335,GO:0030971,GO:0031012,GO:0031175,GO:0031410,GO:0032027,GO:0033268,GO:0035024,GO:0035748,GO:0038031,GO:0038133,GO:0042995,GO:0043408,GO:0045162,GO:0051496,GO:0051497,GO:…
ENSMUSG00000026700	UP	6.10988	-2.0843	0.000297222	0.37	0	0	0	Tnfsf4	chr1	protein_coding	tumor necrosis factor (ligand) superfamily, member 4	tumor necrosis factor (ligand) superfamily, member 4	62	GO:0001568,GO:0001816,GO:0002215,GO:0002526,GO:0002699,GO:0002726,GO:0002819,GO:0002830,GO:0002891,GO:0005125,GO:0005164,GO:0005615,GO:0006954,GO:0006955,GO:0008203,GO:0009615,GO:0009986,GO:0016020,GO:0016021,GO:0032689,GO:0032700,GO:0032729,GO:0032733,GO:0032735,GO:0032736,GO:0032743,GO:0032753,GO:0032755,GO:0032813,GO:0035709,GO:0035712,GO:0035713,GO:0035714,GO:0035783,GO:0042098,GO:0042104,GO:…
ENSMUSG00000031506	UP	2.01128	0.437019	0.00139756	0.47	0.58	0.13	0.13	Ptpn7	chr1	protein_coding	protein tyrosine phosphatase, non-receptor type 7	protein tyrosine phosphatase, non-receptor type 7	11	GO:0004721,GO:0004725,GO:0005737,GO:0005829,GO:0005856,GO:0006470,GO:0009898,GO:0016311,GO:0016787,GO:0016791,GO:0035335
ENSMUSG00000036815	UP	2.33013	0.509083	0.000327776	0.01	0.24	0.02	0.03	Dpp10	chr1	protein_coding	dipeptidylpeptidase 10	dipeptidylpeptidase 10	5	GO:0006508,GO:0008236,GO:0008239,GO:0016020,GO:0016021
ENSMUSG00000037474	UP	2.26841	-1.09241	0.00468988	0.05	0.2	0.01	0.04	Dtl	chr1	protein_coding	denticleless homolog (Drosophila)	denticleless homolog (Drosophila)	19	GO:0000209,GO:0004842,GO:0005634,GO:0005694,GO:0005737,GO:0005813,GO:0005856,GO:0006260,GO:0006511,GO:0006513,GO:0006974,GO:0009411,GO:0016020,GO:0019985,GO:0031464,GO:0031465,GO:0031572,GO:0043231,GO:0051726
ENSMUSG00000039748	UP	6.14553	-2.01029	0.000441764	0.03	0.05	0	0	Exo1	chr1	protein_coding	exonuclease 1	exonuclease 1	28	GO:0000737,GO:0000738,GO:0002376,GO:0002455,GO:0003677,GO:0003824,GO:0004518,GO:0004519,GO:0004527,GO:0005634,GO:0006139,GO:0006281,GO:0006298,GO:0006310,GO:0006974,GO:0007126,GO:0008409,GO:0016446,GO:0016787,GO:0016788,GO:0035312,GO:0043566,GO:0045145,GO:0045190,GO:0046872,GO:0048256,GO:0051908,GO:0090305
ENSMUSG00000041889	UP	3.68182	-1.23256	0.000146666	0	0.56	0.02	0.02	Shisa4	chr1	protein_coding	shisa family member 4	shisa homolog 4 (Xenopus laevis)	2	GO:0016020,GO:0016021
ENSMUSG00000042451	UP	5.55375	-2.3914	0.00611666	0	0.14	0	0	Mybph	chr1	protein_coding	myosin binding protein H	myosin binding protein H	5	GO:0003674,GO:0005575,GO:0007155,GO:0008150,GO:0032982
ENSMUSG00000061816	UP	13.1508	4.42176	1.22e-30	0.07	52.59	0	0	Myl1	chr1	protein_coding	myosin, light polypeptide 1	myosin, light polypeptide 1	6	GO:0005509,GO:0006936,GO:0016459,GO:0030016,GO:0043292,GO:0060048
ENSMUSG00000067653	UP	3.02354	2.83788	2.85e-07	0.36	9.34	0.15	1.03	Ankrd23	chr1	protein_coding	ankyrin repeat domain 23	ankyrin repeat domain 23	6	GO:0005634,GO:0006631,GO:0014704,GO:0030016,GO:0031432,GO:0031674
ENSMUSG00000079588	UP	7.99127	-0.504359	4.49e-09	0	0.74	0	0	Tmem182	chr1	protein_coding	transmembrane protein 182	transmembrane protein 182	5	GO:0003674,GO:0005575,GO:0008150,GO:0016020,GO:0016021
ENSMUSG00000100480	UP	5.59776	-2.36639	0.00381733	0.1	0.59	0	0	Gm29156	chr1	lincRNA	predicted gene 29156	--	--	--
ENSMUSG00000102343	UP	6.93343	-1.39472	6.77e-06	0	0.66	0	0	Gm37381	chr1	lincRNA	predicted gene, 37381	--	--	--
ENSMUSG00000102367	UP	5.70645	-2.32499	0.00155144	0.6	0.09	0	0	Kiss1	chr1	protein_coding	KiSS-1 metastasis-suppressor	--	--	--
ENSMUSG00000010461	UP	2.72261	-1.56005	0.00306301	0.08	0.11	0	0.03	Eya4	chr10	protein_coding	eyes absent 4 homolog (Drosophila)	eyes absent 4 homolog (Drosophila)	16	GO:0003674,GO:0004721,GO:0004725,GO:0005575,GO:0005634,GO:0005737,GO:0006281,GO:0006351,GO:0006355,GO:0006974,GO:0007275,GO:0007605,GO:0016568,GO:0016787,GO:0042474,GO:0046872
ENSMUSG00000019787	UP	8.64176	2.43393	1.9e-20	0	4.21	0	0.01	Trdn	chr10	protein_coding	triadin	--	--	--
ENSMUSG00000020027	UP	1.49281	4.99824	0.00596238	25.69	4.61	5.81	5.16	Socs2	chr10	protein_coding	suppressor of cytokine signaling 2	suppressor of cytokine signaling 2	15	GO:0005131,GO:0005159,GO:0005622,GO:0007595,GO:0009968,GO:0032355,GO:0032870,GO:0035556,GO:0040008,GO:0040014,GO:0040015,GO:0045666,GO:0046426,GO:0060396,GO:0060749
ENSMUSG00000020061	UP	7.64402	3.19493	1.67e-21	0	8.19	0	0.04	Mybpc1	chr10	protein_coding	myosin binding protein C, slow-type	--	--	--
ENSMUSG00000020067	UP	1.94034	-0.0504593	0.00460519	0.01	0.44	0.07	0.05	Mypn	chr10	protein_coding	myopalladin	myopalladin	9	GO:0003779,GO:0005634,GO:0005737,GO:0008092,GO:0017124,GO:0030018,GO:0031674,GO:0045214,GO:0051371
ENSMUSG00000020216	UP	9.30225	0.683055	6.56e-14	0	4.53	0	0	Jsrp1	chr10	protein_coding	junctional sarcoplasmic reticulum protein 1	junctional sarcoplasmic reticulum protein 1	8	GO:0003009,GO:0005515,GO:0005783,GO:0006941,GO:0016020,GO:0016529,GO:0060314,GO:0072657
ENSMUSG00000035923	UP	5.71713	-2.28684	0.00381733	0	0.29	0	0	Myf6	chr10	protein_coding	myogenic factor 6	myogenic factor 6	17	GO:0001756,GO:0003677,GO:0003705,GO:0005634,GO:0006355,GO:0006357,GO:0006366,GO:0007275,GO:0007517,GO:0007519,GO:0030154,GO:0035914,GO:0043403,GO:0045892,GO:0045893,GO:0046983,GO:0060415
ENSMUSG00000039552	UP	2.01628	-0.377244	0.00612138	0	0.5	0.07	0.06	Rsph4a	chr10	protein_coding	radial spoke head 4 homolog A (Chlamydomonas)	radial spoke head 4 homolog A (Chlamydomonas)	8	GO:0003341,GO:0003674,GO:0005634,GO:0005737,GO:0005856,GO:0005929,GO:0035082,GO:0042995
ENSMUSG00000039891	UP	5.38322	1.586	9.26e-13	0.04	2.22	0.02	0.03	Txlnb	chr10	protein_coding	taxilin beta	taxilin beta	4	GO:0003674,GO:0005737,GO:0008150,GO:0019905
ENSMUSG00000040287	UP	2.09547	0.198283	0.00111971	0	1.6	0.05	0.33	Stac3	chr10	protein_coding	SH3 and cysteine rich domain 3	SH3 and cysteine rich domain 3	5	GO:0005575,GO:0035556,GO:0042802,GO:0046872,GO:0048741
ENSMUSG00000040653	UP	3.38371	-2.13021	0.00860779	0.04	0.13	0	0.01	Ppp1r14c	chr10	protein_coding	protein phosphatase 1, regulatory (inhibitor) subunit 14c	protein phosphatase 1, regulatory (inhibitor) subunit 14c	7	GO:0004864,GO:0004865,GO:0005737,GO:0007165,GO:0016020,GO:0042325,GO:0043086
ENSMUSG00000047129	UP	5.07564	-2.673	0.00995356	0.19	0.03	0	0	1700113H08Rik	chr10	protein_coding	RIKEN cDNA 1700113H08 gene	--	--	--
ENSMUSG00000049641	UP	6.77047	-1.52406	2.41e-05	0	0.48	0	0	Vgll2	chr10	protein_coding	vestigial like 2 homolog (Drosophila)	vestigial like 2 homolog (Drosophila)	8	GO:0003713,GO:0005515,GO:0005634,GO:0005737,GO:0006351,GO:0006355,GO:0007519,GO:0045944
ENSMUSG00000054206	UP	3.27256	-2.19276	0.00860779	0.27	0.11	0.03	0	Gzmm	chr10	protein_coding	granzyme M (lymphocyte met-ase 1)	--	--	--
ENSMUSG00000069515	UP	2.24942	-1.24272	0.00894041	0.23	0.52	0.17	0	Lyz1	chr10	protein_coding	lysozyme 1	lysozyme 1	22	GO:0000137,GO:0003796,GO:0003824,GO:0005576,GO:0005615,GO:0005737,GO:0005788,GO:0005795,GO:0005902,GO:0008152,GO:0016787,GO:0016798,GO:0016998,GO:0019835,GO:0030140,GO:0030141,GO:0042742,GO:0042802,GO:0048237,GO:0050829,GO:0050830,GO:0070062
ENSMUSG00000085779	UP	3.19728	-1.61683	0.00189727	0	0.15	0	0.02	Atcayos	chr10	antisense	ataxia, cerebellar, Cayman type homolog (human), opposite strand	--	--	--
ENSMUSG00000097185	UP	5.75666	-2.2977	0.00100865	0.19	0.02	0	0	Gm26596	chr10	protein_coding	predicted gene, 26596	--	--	--
ENSMUSG00000001027	UP	7.39705	-1.01422	4.25e-07	0	0.19	0	0	Scn4a	chr11	protein_coding	sodium channel, voltage-gated, type IV, alpha	sodium channel, voltage-gated, type IV, alpha	21	GO:0001518,GO:0005216,GO:0005244,GO:0005248,GO:0005267,GO:0005272,GO:0005886,GO:0006810,GO:0006811,GO:0006812,GO:0006813,GO:0006814,GO:0015871,GO:0016020,GO:0016021,GO:0019228,GO:0034765,GO:0035725,GO:0055085,GO:0071805,GO:0086010
ENSMUSG00000001508	UP	5.55375	-2.3914	0.00611666	0	0.18	0	0	Sgca	chr11	protein_coding	sarcoglycan, alpha (dystrophin-associated glycoprotein)	sarcoglycan, alpha (dystrophin-associated glycoprotein)	16	GO:0005509,GO:0005737,GO:0005856,GO:0005886,GO:0005887,GO:0005911,GO:0006936,GO:0007517,GO:0016010,GO:0016011,GO:0016012,GO:0016020,GO:0016021,GO:0042383,GO:0045121,GO:0061024
ENSMUSG00000007877	UP	11.7892	3.07549	1.54e-24	0	31.73	0	0	Tcap	chr11	protein_coding	titin-cap	titin-cap	22	GO:0003300,GO:0005515,GO:0005737,GO:0007512,GO:0008307,GO:0014898,GO:0030018,GO:0030240,GO:0030241,GO:0030674,GO:0031432,GO:0031674,GO:0035995,GO:0044325,GO:0045214,GO:0048739,GO:0048769,GO:0051373,GO:0055003,GO:0055008,GO:0060048,GO:0070080
ENSMUSG00000009350	UP	4.68547	0.0846639	4.6e-08	0	1.08	0.03	0.01	Mpo	chr11	protein_coding	myeloperoxidase	myeloperoxidase	23	GO:0001878,GO:0002149,GO:0002679,GO:0004601,GO:0005615,GO:0005634,GO:0005739,GO:0005764,GO:0006979,GO:0008201,GO:0016491,GO:0019430,GO:0020037,GO:0030141,GO:0034374,GO:0042582,GO:0042744,GO:0044130,GO:0046872,GO:0050830,GO:0050832,GO:0055114,GO:0070062
ENSMUSG00000018566	UP	7.91829	-0.568117	7.96e-09	0	0.67	0	0	Slc2a4	chr11	protein_coding	solute carrier family 2 (facilitated glucose transporter), member 4	solute carrier family 2 (facilitated glucose transporter), member 4	42	GO:0005215,GO:0005355,GO:0005360,GO:0005515,GO:0005737,GO:0005768,GO:0005771,GO:0005886,GO:0005887,GO:0005905,GO:0006810,GO:0008643,GO:0009897,GO:0009986,GO:0010021,GO:0012505,GO:0012506,GO:0015758,GO:0015992,GO:0016020,GO:0016021,GO:0022857,GO:0022891,GO:0030136,GO:0030140,GO:0030315,GO:0030659,GO:0031982,GO:0032593,GO:0032869,GO:0034220,GO:0035428,GO:0042383,GO:0042593,GO:0043231,GO:0048471,GO:…
ENSMUSG00000020431	UP	3.73129	-0.837981	1.35e-05	0.1	0.03	0	0.01	Adcy1	chr11	protein_coding	adenylate cyclase 1	adenylate cyclase 1	20	GO:0000166,GO:0004016,GO:0005516,GO:0005524,GO:0005634,GO:0005886,GO:0006171,GO:0007190,GO:0007409,GO:0007616,GO:0008294,GO:0009190,GO:0016020,GO:0016021,GO:0016829,GO:0016849,GO:0035556,GO:0042752,GO:0046872,GO:0070062
ENSMUSG00000020469	UP	2.88821	-0.830156	0.000298889	2.59	0.21	0.36	0	Myl7	chr11	protein_coding	myosin, light polypeptide 7, regulatory	myosin, light polypeptide 7, regulatory	6	GO:0005509,GO:0005515,GO:0016459,GO:0031672,GO:0043197,GO:0046872
ENSMUSG00000020475	UP	8.01813	2.66404	1.46e-20	0.12	26.5	0	0.08	Pgam2	chr11	protein_coding	phosphoglycerate mutase 2	phosphoglycerate mutase 2	18	GO:0003824,GO:0004082,GO:0004083,GO:0004619,GO:0005515,GO:0005634,GO:0005829,GO:0006094,GO:0006096,GO:0006941,GO:0008152,GO:0010035,GO:0016787,GO:0016853,GO:0016868,GO:0046538,GO:0046689,GO:0048037
ENSMUSG00000020808	UP	2.89781	-1.4447	0.00135592	0.33	0.28	0	0.07	Fam64a	chr11	protein_coding	family with sequence similarity 64, member A	family with sequence similarity 64, member A	8	GO:0003674,GO:0005634,GO:0005730,GO:0005737,GO:0007049,GO:0007067,GO:0008150,GO:0051301
ENSMUSG00000020826	UP	2.43654	-0.872127	0.00479438	0	0.3	0.06	0	Nos2	chr11	protein_coding	nitric oxide synthase 2, inducible	nitric oxide synthase 2, inducible	53	GO:0001542,GO:0001666,GO:0003779,GO:0003958,GO:0004517,GO:0005102,GO:0005506,GO:0005515,GO:0005516,GO:0005615,GO:0005622,GO:0005634,GO:0005737,GO:0005777,GO:0005829,GO:0006527,GO:0006801,GO:0006809,GO:0006954,GO:0007263,GO:0008013,GO:0008603,GO:0010181,GO:0010629,GO:0012506,GO:0016491,GO:0018119,GO:0019901,GO:0020037,GO:0030863,GO:0031284,GO:0032496,GO:0034617,GO:0034618,GO:0042127,GO:0042177,GO:…
ENSMUSG00000020836	UP	5.30324	-0.656344	2.28e-07	0	0.59	0	0.01	Coro6	chr11	protein_coding	coronin 6	coronin 6	3	GO:0015629,GO:0030036,GO:0051015
ENSMUSG00000020889	UP	1.59105	3.76097	0.00366106	6.07	7.14	0.8	3.66	Nr1d1	chr11	protein_coding	nuclear receptor subfamily 1, group D, member 1	nuclear receptor subfamily 1, group D, member 1	41	GO:0000122,GO:0000790,GO:0001046,GO:0001222,GO:0003677,GO:0003700,GO:0003707,GO:0005515,GO:0005634,GO:0005737,GO:0005978,GO:0006351,GO:0006355,GO:0007623,GO:0008270,GO:0010498,GO:0010871,GO:0019216,GO:0020037,GO:0030154,GO:0030425,GO:0032922,GO:0034144,GO:0035947,GO:0042752,GO:0042995,GO:0043197,GO:0043401,GO:0043565,GO:0044212,GO:0044321,GO:0045598,GO:0045892,GO:0045893,GO:0046872,GO:0048511,GO:…
ENSMUSG00000025129	UP	6.16767	-1.97793	0.000441764	0	0.65	0	0	Ppp1r27	chr11	protein_coding	protein phosphatase 1, regulatory subunit 27	protein phosphatase 1, regulatory subunit 27	4	GO:0004864,GO:0005575,GO:0010923,GO:0019902
ENSMUSG00000032878	UP	5.41354	-2.4797	0.00995356	0.01	0.05	0	0	Ccdc85a	chr11	protein_coding	coiled-coil domain containing 85A	coiled-coil domain containing 85A	3	GO:0003674,GO:0005575,GO:0008150
ENSMUSG00000033196	UP	10.6858	4.44694	1.5e-29	0	12.99	0	0.01	Myh2	chr11	protein_coding	myosin, heavy polypeptide 2, skeletal muscle, adult	--	--	--
ENSMUSG00000034614	UP	2.81785	-0.212874	9.8e-05	0.55	0.29	0.03	0.08	Pik3ip1	chr11	protein_coding	phosphoinositide-3-kinase interacting protein 1	phosphoinositide-3-kinase interacting protein 1	5	GO:0005886,GO:0014067,GO:0016020,GO:0016021,GO:0043553
ENSMUSG00000040592	UP	1.70351	0.164748	0.00958227	0.69	1.25	0.48	0.12	Cd79b	chr11	protein_coding	CD79B antigen	CD79B antigen	14	GO:0002376,GO:0004888,GO:0005515,GO:0005634,GO:0005737,GO:0005794,GO:0005886,GO:0007166,GO:0009897,GO:0016020,GO:0016021,GO:0019815,GO:0050853,GO:0070062
ENSMUSG00000044177	UP	5.41354	-2.4797	0.00995356	0.01	0.07	0	0	Wfikkn2	chr11	protein_coding	WAP, follistatin/kazal, immunoglobulin, kunitz and netrin domain containing 2	WAP, follistatin/kazal, immunoglobulin, kunitz and netrin domain containing 2	13	GO:0001501,GO:0004857,GO:0004867,GO:0005515,GO:0005576,GO:0007179,GO:0008191,GO:0010466,GO:0030414,GO:0032091,GO:0043392,GO:0048747,GO:0060021
ENSMUSG00000045545	UP	4.06603	-0.427484	4.02e-06	0	1.19	0.08	0	Krt14	chr11	protein_coding	keratin 14	keratin 14	11	GO:0005198,GO:0005515,GO:0005622,GO:0005634,GO:0005737,GO:0005882,GO:0030855,GO:0045095,GO:0045110,GO:0070062,GO:0071944
ENSMUSG00000047205	UP	5.50894	-2.42173	0.00611666	0.01	0.06	0	0	Dusp18	chr11	protein_coding	dual specificity phosphatase 18	dual specificity phosphatase 18	21	GO:0004721,GO:0004725,GO:0005634,GO:0005737,GO:0005739,GO:0005743,GO:0005758,GO:0006470,GO:0006612,GO:0006626,GO:0008138,GO:0016020,GO:0016311,GO:0016787,GO:0016791,GO:0017017,GO:0031304,GO:0031314,GO:0033365,GO:0035335,GO:0046677
ENSMUSG00000049588	UP	2.17521	-0.905084	0.00960824	0.21	0.47	0.14	0.02	Ccdc69	chr11	protein_coding	coiled-coil domain containing 69	coiled-coil domain containing 69	3	GO:0003674,GO:0005575,GO:0008150
ENSMUSG00000056328	UP	10.9544	5.5677	1.02e-33	0	28.38	0	0.01	Myh1	chr11	protein_coding	myosin, heavy polypeptide 1, skeletal muscle, adult	myosin, heavy polypeptide 1, skeletal muscle, adult	12	GO:0000166,GO:0003774,GO:0003779,GO:0005516,GO:0005524,GO:0005737,GO:0005859,GO:0006936,GO:0014704,GO:0016459,GO:0031672,GO:0032982
ENSMUSG00000056427	UP	3.71367	-1.90604	0.0019155	0.01	0.09	0	0.01	Slit3	chr11	protein_coding	slit homolog 3 (Drosophila)	slit homolog 3 (Drosophila)	19	GO:0005102,GO:0005509,GO:0005576,GO:0005615,GO:0005739,GO:0007275,GO:0007399,GO:0007411,GO:0008285,GO:0009887,GO:0010629,GO:0016020,GO:0030154,GO:0030308,GO:0035385,GO:0048495,GO:0048846,GO:0050919,GO:0070100
ENSMUSG00000057003	UP	13.5909	4.8592	1.25e-32	0	17.53	0	0	Myh4	chr11	protein_coding	myosin, heavy polypeptide 4, skeletal muscle	myosin, heavy polypeptide 4, skeletal muscle	12	GO:0000166,GO:0003725,GO:0003774,GO:0003779,GO:0005516,GO:0005524,GO:0005737,GO:0006936,GO:0014823,GO:0016459,GO:0030016,GO:0032982
ENSMUSG00000060600	UP	2.02372	2.64061	0.000369142	1.32	9.97	1.51	1.22	Eno3	chr11	protein_coding	enolase 3, beta muscle	enolase 3, beta muscle	12	GO:0000015,GO:0000287,GO:0004634,GO:0005615,GO:0005737,GO:0005886,GO:0006096,GO:0016020,GO:0016829,GO:0042803,GO:0046872,GO:0046982
ENSMUSG00000061462	UP	7.51886	1.35378	1.17e-15	0	0.3	0	0	Obscn	chr11	protein_coding	obscurin, cytoskeletal calmodulin and titin-interacting RhoGEF	obscurin, cytoskeletal calmodulin and titin-interacting RhoGEF	21	GO:0000166,GO:0004672,GO:0004674,GO:0004713,GO:0005089,GO:0005516,GO:0005524,GO:0005863,GO:0006468,GO:0007275,GO:0016301,GO:0016310,GO:0016740,GO:0016772,GO:0030017,GO:0030018,GO:0030154,GO:0030506,GO:0031430,GO:0031432,GO:0035023
ENSMUSG00000087410	UP	4.47408	-1.33726	5.6e-05	0	0.34	0	0.01	2310065F04Rik	chr11	lincRNA	RIKEN cDNA 2310065F04 gene	--	--	--
ENSMUSG00000020649	UP	1.53807	1.64839	0.00710259	1.98	1.7	0.59	0.68	Rrm2	chr12	protein_coding	ribonucleotide reductase M2	ribonucleotide reductase M2	14	GO:0004748,GO:0005515,GO:0005634,GO:0005635,GO:0005737,GO:0006260,GO:0009186,GO:0009262,GO:0009263,GO:0016491,GO:0046872,GO:0051259,GO:0051290,GO:0055114
ENSMUSG00000042734	UP	2.79503	-1.91606	0.00678512	0.17	0.12	0	0.03	Ttc9	chr12	protein_coding	tetratricopeptide repeat domain 9	tetratricopeptide repeat domain 9	4	GO:0003755,GO:0005528,GO:0016020,GO:0018208
ENSMUSG00000048387	UP	2.17887	-0.761848	0.00564191	0.37	0.37	0.13	0.04	Osr1	chr12	protein_coding	odd-skipped related 1 (Drosophila)	odd-skipped related 1 (Drosophila)	52	GO:0000122,GO:0001655,GO:0001656,GO:0001657,GO:0001823,GO:0002062,GO:0003676,GO:0005634,GO:0006351,GO:0006355,GO:0007507,GO:0008406,GO:0010628,GO:0030154,GO:0030501,GO:0030857,GO:0035115,GO:0035116,GO:0036023,GO:0042474,GO:0042476,GO:0042733,GO:0043066,GO:0045944,GO:0046872,GO:0048389,GO:0048793,GO:0048863,GO:0050679,GO:0060021,GO:0060272,GO:0072075,GO:0072111,GO:0072133,GO:0072143,GO:0072162,GO:…
ENSMUSG00000051367	UP	3.55509	-1.35177	0.000329656	0	0.27	0	0.02	Six1	chr12	protein_coding	sine oculis-related homeobox 1	sine oculis-related homeobox 1	59	GO:0000122,GO:0001657,GO:0001658,GO:0001759,GO:0001822,GO:0003151,GO:0003677,GO:0003682,GO:0003700,GO:0005515,GO:0005634,GO:0005667,GO:0005730,GO:0005737,GO:0006351,GO:0006355,GO:0006915,GO:0007275,GO:0007389,GO:0007519,GO:0007605,GO:0008582,GO:0010468,GO:0021610,GO:0030855,GO:0030878,GO:0032880,GO:0034504,GO:0035909,GO:0042472,GO:0042474,GO:0043524,GO:0043565,GO:0044212,GO:0045664,GO:0045893,GO:…
ENSMUSG00000061603	UP	3.47142	-0.663318	2.35e-05	0.04	0.13	0	0.01	Akap6	chr12	protein_coding	A kinase (PRKA) anchor protein 6	--	--	--
ENSMUSG00000076612	UP	3.9581	2.64486	3.02e-10	3.42	13.67	0.5	0.58	Ighg2c	chr12	IG_C_gene	immunoglobulin heavy constant gamma 2C	--	--	--
ENSMUSG00000076613	UP	3.83708	2.38992	1.3e-09	2.57	12.87	0.42	0.64	Ighg2b	chr12	IG_C_gene	immunoglobulin heavy constant gamma 2B	--	--	--
ENSMUSG00000076615	UP	2.62715	-0.403273	0.000664083	0.27	1.52	0.24	0.07	Ighg3	chr12	IG_C_gene	Immunoglobulin heavy constant gamma 3	--	--	--
ENSMUSG00000076617	UP	1.82763	3.53751	0.00102253	3.95	15.07	3.44	1.79	Ighm	chr12	IG_C_gene	immunoglobulin heavy constant mu	--	--	--
ENSMUSG00000076672	UP	5.3105	-2.54057	0.00995356	0.14	0.68	0	0	Ighv3-6	chr12	IG_V_gene	immunoglobulin heavy variable 3-6	--	--	--
ENSMUSG00000094561	UP	5.36699	-2.50567	0.00995356	0	0.78	0	0	Ighv1-22	chr12	IG_V_gene	immunoglobulin heavy variable 1-22	--	--	--
ENSMUSG00000094689	UP	5.41354	-2.4797	0.00995356	0.14	0.72	0	0	Ighv1-81	chr12	IG_V_gene	immunoglobulin heavy variable 1-81	--	--	--
ENSMUSG00000094694	UP	6.11201	-2.01762	0.000663725	0	1.39	0	0	Ighv1-9	chr12	IG_V_gene	immunoglobulin heavy variable V1-9	--	--	--
ENSMUSG00000095079	UP	2.09849	2.10788	0.000284515	1.48	3.32	0.61	0.5	Igha	chr12	IG_C_gene	immunoglobulin heavy constant alpha	--	--	--
ENSMUSG00000095127	UP	5.24852	-2.57747	0.00995356	0.34	0.64	0	0	Ighv1-82	chr12	IG_V_gene	immunoglobulin heavy variable 1-82	--	--	--
ENSMUSG00000015533	UP	6.38837	-1.85713	9.61e-05	0.11	0.06	0	0	Itga2	chr13	protein_coding	integrin alpha 2	integrin alpha 2	41	GO:0002687,GO:0005178,GO:0005634,GO:0005886,GO:0005925,GO:0006971,GO:0007155,GO:0007229,GO:0008305,GO:0009279,GO:0009897,GO:0009986,GO:0010634,GO:0010694,GO:0014911,GO:0016020,GO:0016021,GO:0030424,GO:0031346,GO:0032403,GO:0032967,GO:0033343,GO:0042995,GO:0043236,GO:0043388,GO:0043589,GO:0043679,GO:0045178,GO:0045184,GO:0045727,GO:0045785,GO:0045987,GO:0046872,GO:0046982,GO:0048471,GO:0048661,GO:…
ENSMUSG00000021319	UP	5.92936	-2.14493	0.00155144	0	0.24	0	0	Sfrp4	chr13	protein_coding	secreted frizzled-related protein 4	secreted frizzled-related protein 4	31	GO:0001944,GO:0002092,GO:0005576,GO:0005615,GO:0005634,GO:0005737,GO:0006357,GO:0007165,GO:0007275,GO:0007420,GO:0008285,GO:0008406,GO:0009790,GO:0009986,GO:0010628,GO:0016055,GO:0017147,GO:0030154,GO:0030165,GO:0042813,GO:0043065,GO:0043433,GO:0045606,GO:0046329,GO:0046697,GO:0055062,GO:0060056,GO:0060429,GO:0090090,GO:0090263,GO:2000119
ENSMUSG00000021373	UP	4.94941	-0.959365	2.49e-06	0.03	0.4	0	0.01	Cap2	chr13	protein_coding	CAP, adenylate cyclase-associated protein, 2 (yeast)	CAP, adenylate cyclase-associated protein, 2 (yeast)	5	GO:0000902,GO:0003779,GO:0005886,GO:0007010,GO:0016020
ENSMUSG00000021622	UP	12.2939	3.57287	8.67e-27	0	28.79	0	0	Ckmt2	chr13	protein_coding	creatine kinase, mitochondrial 2	creatine kinase, mitochondrial 2	12	GO:0000166,GO:0003824,GO:0004111,GO:0005524,GO:0005739,GO:0005743,GO:0006603,GO:0016020,GO:0016301,GO:0016310,GO:0016740,GO:0016772
ENSMUSG00000021702	UP	8.34173	-0.194305	2.93e-10	0	0.81	0	0	Thbs4	chr13	protein_coding	thrombospondin 4	thrombospondin 4	31	GO:0001938,GO:0001968,GO:0005178,GO:0005509,GO:0005515,GO:0005518,GO:0005576,GO:0005578,GO:0005604,GO:0005615,GO:0005783,GO:0006986,GO:0007155,GO:0007399,GO:0008083,GO:0008201,GO:0016529,GO:0031012,GO:0031594,GO:0034103,GO:0034976,GO:0043237,GO:0048266,GO:0048771,GO:0048812,GO:0050731,GO:0051260,GO:0051451,GO:0051781,GO:0071603,GO:0090023
ENSMUSG00000038132	UP	7.39705	-1.01422	4.25e-07	0	0.4	0	0	Rbm24	chr13	protein_coding	RNA binding motif protein 24	RNA binding motif protein 24	10	GO:0000166,GO:0003676,GO:0003723,GO:0003730,GO:0005575,GO:0005634,GO:0005737,GO:0010830,GO:0030154,GO:0043488
ENSMUSG00000039109	UP	1.71161	1.47344	0.00391743	0.38	1.48	0.43	0.14	F13a1	chr13	protein_coding	coagulation factor XIII, A1 subunit	coagulation factor XIII, A1 subunit	10	GO:0003810,GO:0005576,GO:0005737,GO:0007596,GO:0007599,GO:0016740,GO:0016746,GO:0018149,GO:0046872,GO:0072562
ENSMUSG00000042857	UP	1.89385	-0.894466	0.00960824	0.13	0.28	0.01	0.1	Gm9776	chr13	protein_coding	predicted gene 9776	--	--	--
ENSMUSG00000044951	UP	7.41872	-0.996035	3.31e-07	0	0.23	0	0	Mylk4	chr13	protein_coding	myosin light chain kinase family, member 4	myosin light chain kinase family, member 4	10	GO:0000166,GO:0004672,GO:0004674,GO:0005524,GO:0005575,GO:0006468,GO:0016301,GO:0016310,GO:0016740,GO:0016772
ENSMUSG00000047419	UP	4.98245	2.90701	6.24e-14	0	2.19	0	0.07	Cmya5	chr13	protein_coding	cardiomyopathy associated 5	cardiomyopathy associated 5	7	GO:0005515,GO:0005737,GO:0014733,GO:0032513,GO:0042802,GO:0043034,GO:0070885
ENSMUSG00000050345	UP	3.15133	-0.604786	0.000103632	0.36	0.92	0.09	0.05	4930486L24Rik	chr13	protein_coding	RIKEN cDNA 4930486L24 gene	RIKEN cDNA 4930486L24 gene	4	GO:0005576,GO:0006508,GO:0008234,GO:0030054
ENSMUSG00000050423	UP	2.74553	1.83778	5.23e-06	4.41	0.15	0.4	0.29	Ppp1r3g	chr13	protein_coding	protein phosphatase 1, regulatory (inhibitor) subunit 3G	protein phosphatase 1, regulatory (inhibitor) subunit 3G	6	GO:0005737,GO:0019903,GO:0042593,GO:0045725,GO:2000467,GO:2001069
ENSMUSG00000052374	UP	6.81846	2.47002	1.18e-17	0	5.24	0.05	0	Actn2	chr13	protein_coding	actinin alpha 2	actinin alpha 2	34	GO:0003779,GO:0005509,GO:0005515,GO:0005737,GO:0005865,GO:0005925,GO:0006936,GO:0008092,GO:0030017,GO:0030018,GO:0030035,GO:0030175,GO:0030274,GO:0030374,GO:0030375,GO:0030674,GO:0030864,GO:0031432,GO:0042391,GO:0042802,GO:0042803,GO:0043267,GO:0043268,GO:0044325,GO:0046872,GO:0046983,GO:0048041,GO:0051015,GO:0051289,GO:0051373,GO:0070080,GO:2000009,GO:2000273,GO:2001141
ENSMUSG00000076749	UP	3.24319	-0.628575	3.08e-05	1.5	0.57	0	0.19	Tcrg-C1	chr13	TR_C_gene	T cell receptor gamma, constant 1	--	--	--
ENSMUSG00000086111	UP	5.41354	-2.4797	0.00995356	0.03	0.18	0	0	Gm15326	chr13	lincRNA	predicted gene 15326	--	--	--
ENSMUSG00000000197	UP	4.98013	-2.71971	0.00995356	0.05	0	0	0	Nalcn	chr14	protein_coding	sodium leak channel, non-selective	sodium leak channel, non-selective	14	GO:0005216,GO:0005244,GO:0005245,GO:0005272,GO:0005886,GO:0006810,GO:0006811,GO:0006814,GO:0016020,GO:0016021,GO:0034765,GO:0055085,GO:0070509,GO:0086010
ENSMUSG00000014813	UP	6.20338	-1.95629	0.000297222	0.01	0.13	0	0	Stc1	chr14	protein_coding	stanniocalcin 1	stanniocalcin 1	8	GO:0001503,GO:0005179,GO:0005576,GO:0005615,GO:0005737,GO:0006874,GO:0016324,GO:0030320
ENSMUSG00000021750	UP	3.85368	-0.669284	6.18e-06	0.13	0.32	0.01	0.02	Fam107a	chr14	protein_coding	family with sequence similarity 107, member A	--	--	--
ENSMUSG00000021798	UP	4.35859	0.399794	9.65e-09	0	0.66	0.01	0.02	Ldb3	chr14	protein_coding	LIM domain binding 3	LIM domain binding 3	11	GO:0005080,GO:0005515,GO:0005737,GO:0005856,GO:0008092,GO:0008270,GO:0030018,GO:0042995,GO:0045214,GO:0046872,GO:0051371
ENSMUSG00000021898	UP	5.36699	-2.50567	0.00995356	0	0.13	0	0	Asb14	chr14	protein_coding	ankyrin repeat and SOCS box-containing 14	ankyrin repeat and SOCS box-containing 14	4	GO:0003674,GO:0005575,GO:0008150,GO:0035556
ENSMUSG00000021904	UP	2.88507	-0.088211	5.89e-05	0.08	0.49	0.04	0.04	Sema3g	chr14	protein_coding	sema domain, immunoglobulin domain (Ig), short basic domain, secreted, (semaphorin) 3G	sema domain, immunoglobulin domain (Ig), short basic domain, secreted, (semaphorin) 3G	5	GO:0004872,GO:0005576,GO:0007275,GO:0016020,GO:0070062
ENSMUSG00000022018	UP	6.96897	-1.38954	5.01e-06	0.32	0.76	0	0	Rgcc	chr14	protein_coding	regulator of cell cycle	--	--	--
ENSMUSG00000022021	UP	1.89337	0.191546	0.00283284	0.27	0.38	0	0.17	Diap3	chr14	protein_coding	diaphanous homolog 3 (Drosophila)	diaphanous homolog 3 (Drosophila)	6	GO:0003779,GO:0005634,GO:0005737,GO:0016043,GO:0017048,GO:0030036
ENSMUSG00000022123	UP	5.50774	-2.42745	0.00381733	0.05	0.07	0	0	Scel	chr14	protein_coding	sciellin	sciellin	8	GO:0005737,GO:0008270,GO:0008544,GO:0009790,GO:0016020,GO:0030216,GO:0046872,GO:0070062
ENSMUSG00000037628	UP	2.02919	-0.614698	0.00735719	1.21	0.92	0.33	0.18	Cdkn3	chr14	protein_coding	cyclin-dependent kinase inhibitor 3	cyclin-dependent kinase inhibitor 3	12	GO:0004721,GO:0004722,GO:0004725,GO:0005515,GO:0005737,GO:0007049,GO:0007050,GO:0016311,GO:0016787,GO:0016791,GO:0035335,GO:0048471
ENSMUSG00000039376	UP	2.42502	-0.793546	0.00151979	0.02	0.27	0.01	0.05	Synpo2l	chr14	protein_coding	synaptopodin 2-like	synaptopodin 2-like	7	GO:0003779,GO:0005515,GO:0005634,GO:0005737,GO:0005856,GO:0008150,GO:0030018
ENSMUSG00000040314	UP	6.58497	-1.66808	6.71e-05	0	0.69	0	0	Ctsg	chr14	protein_coding	cathepsin G	cathepsin G	21	GO:0003824,GO:0004252,GO:0005615,GO:0005634,GO:0005882,GO:0005886,GO:0006508,GO:0008201,GO:0008233,GO:0008236,GO:0016020,GO:0016787,GO:0030141,GO:0031012,GO:0032496,GO:0044130,GO:0050778,GO:0050830,GO:0050832,GO:0070062,GO:0070946
ENSMUSG00000048349	UP	6.14231	-2.02602	0.000297222	0.08	0.06	0	0	Pou4f1	chr14	protein_coding	POU domain, class 4, transcription factor 1	POU domain, class 4, transcription factor 1	35	GO:0000122,GO:0000790,GO:0000980,GO:0001077,GO:0001967,GO:0003223,GO:0003677,GO:0003700,GO:0003705,GO:0005515,GO:0005634,GO:0006351,GO:0006355,GO:0006357,GO:0006366,GO:0007275,GO:0007399,GO:0007498,GO:0021535,GO:0021559,GO:0021953,GO:0021986,GO:0030182,GO:0043005,GO:0043065,GO:0043524,GO:0043565,GO:0045944,GO:0048665,GO:0048880,GO:0048934,GO:0048935,GO:0050767,GO:0051355,GO:0060384
ENSMUSG00000053093	UP	10.1526	1.48593	2.05e-17	0	1.51	0	0	Myh7	chr14	protein_coding	myosin, heavy polypeptide 7, cardiac muscle, beta	myosin, heavy polypeptide 7, cardiac muscle, beta	27	GO:0000146,GO:0000166,GO:0001725,GO:0002026,GO:0002027,GO:0003774,GO:0003779,GO:0005516,GO:0005524,GO:0005634,GO:0005737,GO:0005859,GO:0005925,GO:0006200,GO:0006936,GO:0006941,GO:0007512,GO:0016459,GO:0016887,GO:0030016,GO:0030018,GO:0030049,GO:0030898,GO:0032982,GO:0042803,GO:0046982,GO:0055010
ENSMUSG00000059674	UP	5.2719	-2.57136	0.00611666	0.13	0.02	0	0	Cdh24	chr14	protein_coding	cadherin-like 24	cadherin-like 24	12	GO:0005509,GO:0005886,GO:0005911,GO:0007155,GO:0007156,GO:0008013,GO:0016020,GO:0016021,GO:0016337,GO:0045294,GO:0046872,GO:0070097
ENSMUSG00000068697	UP	9.82908	1.17805	4.76e-16	0	5.85	0	0	Myoz1	chr14	protein_coding	myozenin 1	myozenin 1	5	GO:0005515,GO:0005634,GO:0015629,GO:0042995,GO:0051373
ENSMUSG00000071540	UP	9.19705	0.585255	1.65e-13	0	0.87	0	0	3425401B19Rik	chr14	protein_coding	RIKEN cDNA 3425401B19 gene	--	--	--
ENSMUSG00000079357	UP	3.87615	-1.77221	0.000948232	0.05	0.27	0.02	0	Gm11100	chr14	antisense	predicted gene 11100	--	--	--
ENSMUSG00000091089	UP	5.36699	-2.50567	0.00995356	0	0.19	0	0	A930018M24Rik	chr14	protein_coding	RIKEN cDNA A930018M24 gene	--	--	--
ENSMUSG00000005716	UP	10.5216	1.84006	5.45e-19	0	11.87	0	0	Pvalb	chr15	protein_coding	parvalbumin	parvalbumin	10	GO:0005509,GO:0005634,GO:0005737,GO:0030424,GO:0042803,GO:0043025,GO:0043234,GO:0046872,GO:0046982,GO:0051480
ENSMUSG00000018893	UP	9.46605	4.99598	1.17e-29	0	92.56	0	0.11	Mb	chr15	protein_coding	myoglobin	myoglobin	13	GO:0001666,GO:0005344,GO:0005506,GO:0006810,GO:0007507,GO:0009725,GO:0015671,GO:0019825,GO:0020037,GO:0042542,GO:0043353,GO:0046872,GO:0050873
ENSMUSG00000022422	UP	3.10064	-1.68892	0.00258705	0.03	0.39	0	0.05	Dscc1	chr15	protein_coding	defective in sister chromatid cohesion 1 homolog (S. cerevisiae)	defective in sister chromatid cohesion 1 homolog (S. cerevisiae)	11	GO:0000775,GO:0000785,GO:0003674,GO:0003677,GO:0005634,GO:0005654,GO:0006260,GO:0006275,GO:0007049,GO:0034088,GO:0034421
ENSMUSG00000022485	UP	5.5562	-2.40649	0.00381733	0.1	0.04	0	0	Hoxc5	chr15	protein_coding	homeobox C5	homeobox C5	10	GO:0003677,GO:0003700,GO:0005634,GO:0006351,GO:0006355,GO:0007275,GO:0009952,GO:0030054,GO:0043565,GO:0048706
ENSMUSG00000022490	UP	8.22635	-0.297059	7.71e-10	0	1.83	0	0	Ppp1r1a	chr15	protein_coding	protein phosphatase 1, regulatory (inhibitor) subunit 1A	protein phosphatase 1, regulatory (inhibitor) subunit 1A	7	GO:0004864,GO:0005515,GO:0005615,GO:0005737,GO:0005975,GO:0005977,GO:0007165
ENSMUSG00000033576	UP	5.63799	-2.33801	0.00381733	0	0.1	0	0	Apol6	chr15	protein_coding	apolipoprotein L 6	--	--	--
ENSMUSG00000034634	UP	2.46258	0.447058	0.000152741	3.65	1.61	0.46	0.48	Ly6d	chr15	protein_coding	lymphocyte antigen 6 complex, locus D	lymphocyte antigen 6 complex, locus D	4	GO:0005886,GO:0009986,GO:0016020,GO:0031225
ENSMUSG00000038984	UP	2.15154	0.0902743	0.00118033	0.26	0.44	0.1	0.06	Tspyl5	chr15	protein_coding	testis-specific protein, Y-encoded-like 5	testis-specific protein, Y-encoded-like 5	9	GO:0003674,GO:0005575,GO:0005634,GO:0006334,GO:0008284,GO:0031398,GO:0040008,GO:0051897,GO:0071480
ENSMUSG00000042895	UP	5.32741	0.174462	4.65e-09	0	1.93	0.05	0	Abra	chr15	protein_coding	actin-binding Rho activating protein	actin-binding Rho activating protein	17	GO:0000060,GO:0003713,GO:0003779,GO:0005737,GO:0005856,GO:0005886,GO:0006351,GO:0006355,GO:0006810,GO:0015031,GO:0015629,GO:0030016,GO:0030017,GO:0035025,GO:0045893,GO:0045944,GO:0051091
ENSMUSG00000042961	UP	2.11981	-0.188745	0.00227028	0.21	0.26	0.08	0.03	Egflam	chr15	protein_coding	EGF-like, fibronectin type III and laminin G domains	EGF-like, fibronectin type III and laminin G domains	12	GO:0005515,GO:0005539,GO:0005576,GO:0005578,GO:0005604,GO:0005614,GO:0010811,GO:0019800,GO:0030054,GO:0030198,GO:0031012,GO:0045202
ENSMUSG00000046380	UP	1.99721	0.200103	0.00283284	0.13	0.37	0.07	0.05	Jrk	chr15	protein_coding	jerky	jerky	7	GO:0003676,GO:0003677,GO:0003729,GO:0005634,GO:0005737,GO:0005840,GO:0030529
ENSMUSG00000050014	UP	2.25103	0.491285	0.000486468	0.47	1.44	0.28	0.12	Apol10b	chr15	protein_coding	apolipoprotein L 10B	--	--	--
ENSMUSG00000064284	UP	1.65446	1.01819	0.00550056	2.62	1.81	0.83	0.57	Cdpf1	chr15	protein_coding	cysteine rich, DPF motif domain containing 1	--	--	--
ENSMUSG00000068105	UP	2.93952	-1.38027	0.00135592	0.15	0.3	0.02	0.04	Tnfrsf13c	chr15	protein_coding	tumor necrosis factor receptor superfamily, member 13c	tumor necrosis factor receptor superfamily, member 13c	12	GO:0001782,GO:0002376,GO:0002636,GO:0009897,GO:0016020,GO:0016021,GO:0030890,GO:0031295,GO:0031296,GO:0042102,GO:0045078,GO:0050776
ENSMUSG00000075394	UP	2.80117	-1.89396	0.00946595	0.02	0.18	0	0.03	Hoxc4	chr15	protein_coding	homeobox C4	homeobox C4	12	GO:0001501,GO:0003677,GO:0003700,GO:0005634,GO:0006351,GO:0006355,GO:0007275,GO:0009952,GO:0043565,GO:0048562,GO:0051216,GO:0071837
ENSMUSG00000091694	UP	3.68844	-0.219413	1.8e-06	0.28	0.8	0	0.08	Apol11b	chr15	protein_coding	apolipoprotein L 11b	--	--	--
ENSMUSG00000097662	UP	3.34409	-1.46666	0.00232477	0	0.22	0.02	0	Gm2093	chr15	lincRNA	predicted gene 2093	--	--	--
ENSMUSG00000008658	UP	4.92467	-0.964951	1.28e-05	0.06	0.27	0.01	0	Rbfox1	chr16	protein_coding	RNA binding protein, fox-1 homolog (C. elegans) 1	RNA binding protein, fox-1 homolog (C. elegans) 1	11	GO:0000166,GO:0003676,GO:0003723,GO:0005634,GO:0005737,GO:0005802,GO:0006397,GO:0008022,GO:0008380,GO:0043484,GO:0050885
ENSMUSG00000009097	UP	3.56419	-2.00511	0.00583758	0	0.26	0	0.02	Tbx1	chr16	protein_coding	T-box 1	T-box 1	72	GO:0000122,GO:0001525,GO:0001568,GO:0001569,GO:0001708,GO:0001755,GO:0001934,GO:0001945,GO:0001974,GO:0002053,GO:0003007,GO:0003148,GO:0003151,GO:0003677,GO:0003700,GO:0005515,GO:0005634,GO:0006351,GO:0006355,GO:0006357,GO:0007275,GO:0007368,GO:0007389,GO:0007498,GO:0007507,GO:0007517,GO:0007605,GO:0008283,GO:0008284,GO:0009952,GO:0021644,GO:0030855,GO:0030878,GO:0035176,GO:0035909,GO:0042471,GO:…
ENSMUSG00000022519	UP	3.86716	1.51432	6.9e-09	0.04	1.78	0.05	0.07	Srl	chr16	protein_coding	sarcalumenin	sarcalumenin	3	GO:0003924,GO:0005525,GO:0016529
ENSMUSG00000022525	UP	5.63799	-2.33801	0.00381733	0	0.11	0	0	Hrasls	chr16	protein_coding	HRAS-like suppressor	HRAS-like suppressor	15	GO:0001558,GO:0004620,GO:0005622,GO:0005641,GO:0005737,GO:0005777,GO:0006629,GO:0007031,GO:0007265,GO:0016020,GO:0016021,GO:0016042,GO:0016740,GO:0016787,GO:0046485
ENSMUSG00000022548	UP	5.13024	-0.813378	6.45e-07	0.1	0.65	0	0.02	Apod	chr16	protein_coding	apolipoprotein D	apolipoprotein D	27	GO:0000302,GO:0005215,GO:0005576,GO:0005615,GO:0005622,GO:0005737,GO:0005783,GO:0006006,GO:0006629,GO:0006810,GO:0008289,GO:0010642,GO:0015485,GO:0022626,GO:0030425,GO:0036094,GO:0042308,GO:0043025,GO:0048471,GO:0048662,GO:0051895,GO:0060588,GO:0070062,GO:0071638,GO:1900016,GO:2000098,GO:2000405
ENSMUSG00000022651	UP	2.67178	-0.989555	0.00136944	1.05	1.07	0.21	0.12	Retnlg	chr16	protein_coding	resistin like gamma	--	--	--
ENSMUSG00000022824	UP	5.72392	-2.2888	0.0024171	0.03	0.1	0	0	Muc13	chr16	protein_coding	mucin 13, epithelial transmembrane	mucin 13, epithelial transmembrane	9	GO:0005576,GO:0005615,GO:0005829,GO:0005886,GO:0016020,GO:0016021,GO:0016324,GO:0030277,GO:0042803
ENSMUSG00000033177	UP	5.60312	-2.37482	0.0024171	0.1	0.07	0	0	Tmprss7	chr16	protein_coding	transmembrane serine protease 7	transmembrane serine protease 7	10	GO:0003824,GO:0004252,GO:0005515,GO:0005886,GO:0006508,GO:0008233,GO:0008236,GO:0016020,GO:0016021,GO:0016787
ENSMUSG00000040666	UP	4.56592	1.02545	5.58e-10	0.3	4.63	0.07	0.13	Sh3bgr	chr16	protein_coding	SH3-binding domain glutamic acid-rich protein	SH3-binding domain glutamic acid-rich protein	3	GO:0003674,GO:0008150,GO:0017124
ENSMUSG00000046345	UP	6.36946	-1.83069	0.00020203	0	0.42	0	0	Smco1	chr16	protein_coding	single-pass membrane protein with coiled-coil domains 1	--	--	--
ENSMUSG00000047746	UP	2.18207	-0.440802	0.00359271	0	0.32	0.06	0.01	Fbxo40	chr16	protein_coding	F-box protein 40	F-box protein 40	6	GO:0004842,GO:0005737,GO:0008150,GO:0008270,GO:0016567,GO:0046872
ENSMUSG00000050520	UP	3.08034	-1.70695	0.00405266	0.29	0.05	0.04	0	Cldn8	chr16	protein_coding	claudin 8	claudin 8	9	GO:0005198,GO:0005515,GO:0005783,GO:0005886,GO:0005923,GO:0016020,GO:0016021,GO:0016323,GO:0030054
ENSMUSG00000061080	UP	2.69258	-1.52299	0.00730783	0.03	0.03	0.01	0	Lsamp	chr16	protein_coding	limbic system-associated membrane protein	limbic system-associated membrane protein	4	GO:0005886,GO:0007155,GO:0016020,GO:0031225
ENSMUSG00000076937	UP	2.31654	-1.07288	0.003799	0.24	1.53	0	0.35	Iglc2	chr16	IG_C_gene	immunoglobulin lambda constant 2	--	--	--
ENSMUSG00000097694	UP	2.52122	-1.39905	0.0033975	0.2	0.21	0	0.07	G730013B05Rik	chr16	lincRNA	RIKEN cDNA G730013B05 gene	--	--	--
ENSMUSG00000100277	UP	2.1302	-0.859463	0.0067777	0.31	0.35	0.04	0.1	1810053B23Rik	chr16	processed_transcript	RIKEN cDNA 1810053B23 gene	--	--	--
ENSMUSG00000002500	UP	3.88781	1.10982	1.52e-08	0	4.24	0.05	0.22	Rpl3l	chr17	protein_coding	ribosomal protein L3-like	--	--	--
ENSMUSG00000003665	UP	5.4637	-2.44721	0.00995356	0	0.14	0	0	Has1	chr17	protein_coding	hyaluronan synthase1	hyaluronan synthase1	10	GO:0010764,GO:0016020,GO:0016021,GO:0016740,GO:0016757,GO:0030213,GO:0036120,GO:0045226,GO:0050501,GO:0085029
ENSMUSG00000023905	UP	2.08955	4.64011	0.000165526	61.58	11.11	10.12	7.21	Tnfrsf12a	chr17	protein_coding	tumor necrosis factor receptor superfamily, member 12a	tumor necrosis factor receptor superfamily, member 12a	16	GO:0001525,GO:0001726,GO:0005515,GO:0005886,GO:0006915,GO:0006931,GO:0007155,GO:0007275,GO:0009986,GO:0016020,GO:0016021,GO:0030154,GO:0043065,GO:0045773,GO:0097191,GO:2001238
ENSMUSG00000023940	UP	3.55744	-1.37004	0.000250526	0.08	0.18	0	0.02	Sgol1	chr17	protein_coding	shugoshin-like 1 (S. pombe)	shugoshin-like 1 (S. pombe)	19	GO:0000775,GO:0000776,GO:0000779,GO:0000780,GO:0000922,GO:0005634,GO:0005694,GO:0005737,GO:0005813,GO:0005856,GO:0007049,GO:0007059,GO:0007067,GO:0008608,GO:0010457,GO:0019900,GO:0030892,GO:0045132,GO:0051301
ENSMUSG00000024011	UP	3.56121	-0.552757	1.35e-05	0	0.65	0.02	0.04	Pi16	chr17	protein_coding	peptidase inhibitor 16	peptidase inhibitor 16	7	GO:0005576,GO:0005615,GO:0010466,GO:0016020,GO:0016021,GO:0030414,GO:0061052
ENSMUSG00000024029	UP	2.81405	0.550576	2.19e-05	1.3	7.16	0.78	0.43	Tff3	chr17	protein_coding	trefoil factor 3, intestinal	trefoil factor 3, intestinal	3	GO:0005576,GO:0005578,GO:0030141
ENSMUSG00000024210	UP	5.86236	-2.19045	0.00155144	0	0.17	0	0	Ip6k3	chr17	protein_coding	inositol hexaphosphate kinase 3	inositol hexaphosphate kinase 3	15	GO:0000166,GO:0000831,GO:0000832,GO:0005524,GO:0005634,GO:0005737,GO:0006468,GO:0008440,GO:0016301,GO:0016310,GO:0016740,GO:0032958,GO:0046488,GO:0052723,GO:0052724
ENSMUSG00000035186	UP	1.47987	3.87863	0.00687683	23.05	17.81	9.04	5.55	Ubd	chr17	protein_coding	ubiquitin D	ubiquitin D	12	GO:0005515,GO:0005634,GO:0005737,GO:0006511,GO:0016235,GO:0016567,GO:0032446,GO:0043011,GO:0043065,GO:0043123,GO:0070628,GO:0070842
ENSMUSG00000040694	UP	4.68601	-0.431994	2.44e-07	0	1.69	0	0.06	Apobec2	chr17	protein_coding	apolipoprotein B mRNA editing enzyme, catalytic polypeptide 2	apolipoprotein B mRNA editing enzyme, catalytic polypeptide 2	8	GO:0003824,GO:0006397,GO:0008270,GO:0016556,GO:0016787,GO:0016814,GO:0046872,GO:0080111
ENSMUSG00000064147	UP	3.04188	-1.73336	0.00354738	0.02	0.13	0	0.02	Rab44	chr17	protein_coding	RAB44, member RAS oncogene family	RAB44, member RAS oncogene family	7	GO:0000166,GO:0005525,GO:0005575,GO:0005886,GO:0007264,GO:0015031,GO:0016020
ENSMUSG00000066170	UP	2.73443	-1.53464	0.00306301	0.19	0.2	0.02	0.03	E230001N04Rik	chr17	lincRNA	RIKEN cDNA E230001N04 gene	--	--	--
ENSMUSG00000073375	UP	7.10613	-1.25504	2.79e-06	0	0.59	0	0	Lrrc30	chr17	protein_coding	leucine rich repeat containing 30	leucine rich repeat containing 30	3	GO:0003674,GO:0005575,GO:0008150
ENSMUSG00000091705	UP	2.45879	-0.6203	0.00109683	0.98	0.43	0.1	0.14	H2-Q2	chr17	protein_coding	histocompatibility 2, Q region locus 2	--	--	--
ENSMUSG00000092241	UP	5.29904	-2.55018	0.00995356	0.19	0.21	0	0	Gm20522	chr17	antisense	predicted gene 20522	--	--	--
ENSMUSG00000024302	UP	3.2248	-1.15925	0.000295578	0.03	0.13	0.01	0.01	Dtna	chr18	protein_coding	dystrobrevin alpha	dystrobrevin alpha	16	GO:0005509,GO:0005515,GO:0005737,GO:0005886,GO:0008270,GO:0016014,GO:0016020,GO:0030054,GO:0030165,GO:0030424,GO:0031234,GO:0042383,GO:0042995,GO:0043234,GO:0045202,GO:0046872
ENSMUSG00000024471	UP	11.1188	2.41904	1.43e-21	0	8.52	0	0	Myot	chr18	protein_coding	myotilin	myotilin	8	GO:0003779,GO:0005737,GO:0005856,GO:0005886,GO:0008150,GO:0016020,GO:0030018,GO:0051393
ENSMUSG00000024617	UP	3.2329	-1.54816	0.00405266	0	0.13	0.02	0	Camk2a	chr18	protein_coding	calcium/calmodulin-dependent protein kinase II alpha	calcium/calmodulin-dependent protein kinase II alpha	31	GO:0000082,GO:0000166,GO:0004672,GO:0004674,GO:0004683,GO:0005515,GO:0005516,GO:0005524,GO:0005634,GO:0005737,GO:0005886,GO:0005954,GO:0006468,GO:0006816,GO:0016020,GO:0016301,GO:0016310,GO:0016740,GO:0016772,GO:0018105,GO:0030054,GO:0030425,GO:0032794,GO:0032839,GO:0035235,GO:0035254,GO:0045202,GO:0046777,GO:0046928,GO:0048168,GO:0051092
ENSMUSG00000032845	UP	4.83965	-1.02029	2.56e-05	0	0.17	0.01	0	Alpk2	chr18	protein_coding	alpha-kinase 2	alpha-kinase 2	10	GO:0003674,GO:0004674,GO:0005524,GO:0005634,GO:0006468,GO:0008150,GO:0016301,GO:0016310,GO:0016740,GO:0016772
ENSMUSG00000035394	UP	3.37265	-2.13173	0.00860779	0	0.21	0	0.02	Cfap53	chr18	protein_coding	cilia and flagella associated protein 53	--	--	--
ENSMUSG00000038128	UP	6.23909	-1.93462	0.000297222	0.01	0.04	0	0	Camk4	chr18	protein_coding	calcium/calmodulin-dependent protein kinase IV	calcium/calmodulin-dependent protein kinase IV	24	GO:0000166,GO:0002376,GO:0004672,GO:0004674,GO:0004683,GO:0005515,GO:0005516,GO:0005524,GO:0005634,GO:0005737,GO:0006468,GO:0006913,GO:0006954,GO:0007165,GO:0007270,GO:0007616,GO:0016301,GO:0016310,GO:0016740,GO:0016772,GO:0043011,GO:0045893,GO:0046827,GO:0070062
ENSMUSG00000038418	UP	2.93493	4.15469	3.6e-07	4.31	8.18	0.84	0.77	Egr1	chr18	protein_coding	early growth response 1	early growth response 1	44	GO:0000122,GO:0000976,GO:0000977,GO:0000979,GO:0000982,GO:0001077,GO:0003676,GO:0003677,GO:0003690,GO:0003700,GO:0005634,GO:0005737,GO:0006351,GO:0006355,GO:0006366,GO:0007611,GO:0008134,GO:0009749,GO:0010628,GO:0010942,GO:0030217,GO:0030509,GO:0032868,GO:0033233,GO:0035035,GO:0035914,GO:0043066,GO:0043525,GO:0043565,GO:0044212,GO:0045893,GO:0045944,GO:0046872,GO:0048169,GO:0070498,GO:0071310,GO:…
ENSMUSG00000059336	UP	3.11929	-0.861608	0.000283497	0.07	0.27	0.04	0	Slc14a1	chr18	protein_coding	solute carrier family 14 (urea transporter), member 1	solute carrier family 14 (urea transporter), member 1	10	GO:0005372,GO:0005886,GO:0006810,GO:0006833,GO:0015204,GO:0015840,GO:0016020,GO:0016021,GO:0055085,GO:0071918
ENSMUSG00000063388	UP	1.91258	2.63804	0.000719583	4.14	9.97	1.26	2.48	BC023105	chr18	pseudogene	cDNA sequence BC023105	--	--	--
ENSMUSG00000086128	UP	2.60343	-1.62758	0.0071856	0.07	0.38	0	0.07	St8sia3os	chr18	antisense	ST8 alpha-N-acetyl-neuraminide alpha-2,8-sialyltransferase 3, opposite strand	--	--	--
ENSMUSG00000003555	UP	1.95917	1.76076	0.000720554	1.09	4.05	0.5	0.82	Cyp17a1	chr19	protein_coding	cytochrome P450, family 17, subfamily a, polypeptide 1	cytochrome P450, family 17, subfamily a, polypeptide 1	23	GO:0004497,GO:0004508,GO:0005506,GO:0005739,GO:0005783,GO:0006694,GO:0006704,GO:0008202,GO:0016020,GO:0016491,GO:0016705,GO:0016829,GO:0020037,GO:0030424,GO:0042446,GO:0042448,GO:0042995,GO:0043025,GO:0043231,GO:0046872,GO:0047442,GO:0055114,GO:0090031
ENSMUSG00000006435	UP	6.32605	-1.87539	0.00020203	0.03	0.1	0	0	Neurl1a	chr19	protein_coding	neuralized E3 ubiquitin protein ligase 1A	neuralized homolog 1A (Drosophila)	32	GO:0004842,GO:0005515,GO:0005634,GO:0005737,GO:0005886,GO:0006417,GO:0006513,GO:0007219,GO:0007288,GO:0007595,GO:0008270,GO:0008285,GO:0014069,GO:0016020,GO:0016874,GO:0030054,GO:0030317,GO:0042995,GO:0043065,GO:0043197,GO:0043204,GO:0045183,GO:0045202,GO:0045211,GO:0045741,GO:0045746,GO:0046872,GO:0048170,GO:0051491,GO:0060999,GO:0071230,GO:0090129
ENSMUSG00000006457	UP	6.70517	1.95066	5.98e-16	0.03	4.58	0.03	0.01	Actn3	chr19	protein_coding	actinin alpha 3	actinin alpha 3	11	GO:0003779,GO:0005509,GO:0005515,GO:0005865,GO:0006936,GO:0030017,GO:0030018,GO:0030674,GO:0042803,GO:0046872,GO:0051015
ENSMUSG00000024640	UP	1.94253	0.0243307	0.00372551	0.64	0.28	0.18	0.06	Psat1	chr19	protein_coding	phosphoserine aminotransferase 1	phosphoserine aminotransferase 1	9	GO:0003824,GO:0004648,GO:0006564,GO:0008152,GO:0008483,GO:0008652,GO:0016740,GO:0030170,GO:0070062
ENSMUSG00000024670	UP	1.9269	-0.662993	0.00649454	0.31	0.21	0	0.13	Cd6	chr19	protein_coding	CD6 antigen	CD6 antigen	10	GO:0001934,GO:0001948,GO:0005044,GO:0005515,GO:0005886,GO:0007155,GO:0016020,GO:0016021,GO:0019901,GO:0044214
ENSMUSG00000024798	UP	5.46047	-2.45363	0.00611666	0.03	0.07	0	0	Htr7	chr19	protein_coding	5-hydroxytryptamine (serotonin) receptor 7	5-hydroxytryptamine (serotonin) receptor 7	31	GO:0004871,GO:0004930,GO:0004993,GO:0005791,GO:0005886,GO:0006939,GO:0007165,GO:0007186,GO:0007192,GO:0007210,GO:0007268,GO:0007613,GO:0007623,GO:0008021,GO:0010976,GO:0014063,GO:0014832,GO:0016020,GO:0016021,GO:0030425,GO:0030594,GO:0042310,GO:0042322,GO:0043025,GO:0043679,GO:0048266,GO:0050966,GO:0051412,GO:0060073,GO:0060291,GO:0071542
ENSMUSG00000024912	UP	5.2719	-2.57136	0.00611666	0.2	0.02	0	0	Fosl1	chr19	protein_coding	fos-like antigen 1	fos-like antigen 1	18	GO:0000977,GO:0001701,GO:0003677,GO:0003700,GO:0005634,GO:0005829,GO:0006355,GO:0007296,GO:0008285,GO:0031668,GO:0042734,GO:0043005,GO:0043065,GO:0043231,GO:0043565,GO:0045787,GO:0051091,GO:0060674
ENSMUSG00000025190	UP	1.4081	7.93307	0.00899782	139.07	167.41	56.94	58.31	Got1	chr19	protein_coding	glutamic-oxaloacetic transaminase 1, soluble	glutamate oxaloacetate transaminase 1, soluble	27	GO:0003824,GO:0004069,GO:0004609,GO:0005634,GO:0005737,GO:0005764,GO:0005829,GO:0006107,GO:0006114,GO:0006520,GO:0006531,GO:0006532,GO:0006533,GO:0008483,GO:0008652,GO:0009058,GO:0016740,GO:0019550,GO:0019551,GO:0030170,GO:0031406,GO:0043648,GO:0043679,GO:0047801,GO:0055089,GO:0070062,GO:0080130
ENSMUSG00000032648	UP	3.33748	2.53761	4.75e-08	0.5	5.98	0.42	0.21	Pygm	chr19	protein_coding	muscle glycogen phosphorylase	muscle glycogen phosphorylase	21	GO:0000166,GO:0001666,GO:0003824,GO:0004645,GO:0005737,GO:0005975,GO:0005977,GO:0005980,GO:0006874,GO:0008144,GO:0008152,GO:0008184,GO:0010033,GO:0016208,GO:0016529,GO:0016740,GO:0016757,GO:0030018,GO:0030170,GO:0030246,GO:0051591
ENSMUSG00000035818	UP	3.0278	-1.33549	0.000803664	0.12	0.27	0	0.04	Plekhs1	chr19	protein_coding	pleckstrin homology domain containing, family S member 1	--	--	--
ENSMUSG00000049134	UP	4.26621	2.00899	1.03e-10	0	2.42	0.03	0.09	Nrap	chr19	protein_coding	nebulin-related anchoring protein	nebulin-related anchoring protein	10	GO:0003779,GO:0005515,GO:0005916,GO:0005927,GO:0008270,GO:0017166,GO:0030016,GO:0030036,GO:0046872,GO:0051371
ENSMUSG00000067872	UP	6.31046	-1.89122	0.00020203	0.06	0.13	0	0	Ccdc87	chr19	protein_coding	coiled-coil domain containing 87	coiled-coil domain containing 87	6	GO:0000226,GO:0000910,GO:0003674,GO:0005575,GO:0008017,GO:0008150
ENSMUSG00000071656	UP	2.85368	-0.608291	0.00030991	0.19	0.47	0.07	0.03	Lrrn4cl	chr19	protein_coding	LRRN4 C-terminal like	LRRN4 C-terminal like	5	GO:0003674,GO:0005575,GO:0008150,GO:0016020,GO:0016021
ENSMUSG00000075296	UP	3.38371	-2.13021	0.00860779	0.05	0.16	0	0.02	Aldh3b2	chr19	protein_coding	aldehyde dehydrogenase 3 family, member B2	--	--	--
ENSMUSG00000000308	UP	2.73129	-1.24364	0.00128117	0.23	0.37	0	0.08	Ckmt1	chr2	protein_coding	creatine kinase, mitochondrial 1, ubiquitous	creatine kinase, mitochondrial 1, ubiquitous	12	GO:0000166,GO:0003824,GO:0004111,GO:0005515,GO:0005524,GO:0005739,GO:0005743,GO:0016020,GO:0016301,GO:0016310,GO:0016740,GO:0016772
ENSMUSG00000016349	UP	8.3774	2.17729	2.68e-19	0	7.56	0	0.02	Eef1a2	chr2	protein_coding	eukaryotic translation elongation factor 1 alpha 2	eukaryotic translation elongation factor 1 alpha 2	11	GO:0000166,GO:0003746,GO:0003924,GO:0005525,GO:0005634,GO:0005737,GO:0005853,GO:0006412,GO:0006414,GO:0043025,GO:0043065
ENSMUSG00000017300	UP	5.4637	-2.44721	0.00995356	0	0.42	0	0	Tnnc2	chr2	protein_coding	troponin C2, fast	troponin C2, fast	5	GO:0003009,GO:0003779,GO:0005509,GO:0005861,GO:0046872
ENSMUSG00000017412	UP	5.34008	-2.53215	0.00611666	0.03	0.01	0	0	Cacnb4	chr2	protein_coding	calcium channel, voltage-dependent, beta 4 subunit	calcium channel, voltage-dependent, beta 4 subunit	32	GO:0005244,GO:0005245,GO:0005262,GO:0005515,GO:0005886,GO:0005891,GO:0006810,GO:0006811,GO:0006816,GO:0006874,GO:0007214,GO:0007528,GO:0007628,GO:0008331,GO:0014051,GO:0019227,GO:0019901,GO:0030217,GO:0034765,GO:0035249,GO:0042391,GO:0045202,GO:0046058,GO:0048536,GO:0048538,GO:0048541,GO:0048747,GO:0050852,GO:0050877,GO:0050908,GO:0051932,GO:0070588
ENSMUSG00000017817	UP	2.48152	0.0389179	0.000266174	0.1	0.54	0.04	0.07	Jph2	chr2	protein_coding	junctophilin 2	junctophilin 2	23	GO:0001786,GO:0005515,GO:0005546,GO:0005547,GO:0005783,GO:0005886,GO:0007204,GO:0007275,GO:0010314,GO:0015278,GO:0016020,GO:0016021,GO:0016529,GO:0030018,GO:0030314,GO:0032266,GO:0055024,GO:0055074,GO:0060316,GO:0070273,GO:0070300,GO:0070588,GO:0080025
ENSMUSG00000026817	UP	2.83433	1.55656	4.45e-06	0.13	3.71	0.32	0.22	Ak1	chr2	protein_coding	adenylate kinase 1	adenylate kinase 1	27	GO:0000166,GO:0001520,GO:0004017,GO:0004550,GO:0005524,GO:0005737,GO:0005886,GO:0006139,GO:0006165,GO:0006172,GO:0007050,GO:0009142,GO:0010828,GO:0016301,GO:0016310,GO:0016740,GO:0016776,GO:0019205,GO:0030017,GO:0036126,GO:0043005,GO:0046033,GO:0046034,GO:0046103,GO:0046939,GO:0048471,GO:0070062
ENSMUSG00000027022	UP	11.0866	2.38766	1.95e-21	0	1.54	0	0	Xirp2	chr2	protein_coding	xin actin-binding repeat containing 2	xin actin-binding repeat containing 2	11	GO:0003281,GO:0003779,GO:0005515,GO:0008270,GO:0030018,GO:0030036,GO:0030054,GO:0045216,GO:0046872,GO:0051393,GO:0055008
ENSMUSG00000027077	UP	7.23487	1.94996	1.29e-16	0	7.56	0.05	0	Smtnl1	chr2	protein_coding	smoothelin-like 1	smoothelin-like 1	17	GO:0004864,GO:0005515,GO:0005516,GO:0005634,GO:0005737,GO:0008157,GO:0014823,GO:0017020,GO:0018105,GO:0031430,GO:0031674,GO:0042493,GO:0043086,GO:0043292,GO:0045907,GO:0045908,GO:0048644
ENSMUSG00000027306	UP	1.90195	0.420412	0.00230406	0.39	0.48	0.06	0.17	Nusap1	chr2	protein_coding	nucleolar and spindle associated protein 1	nucleolar and spindle associated protein 1	18	GO:0000070,GO:0000281,GO:0003677,GO:0005623,GO:0005634,GO:0005694,GO:0005730,GO:0005737,GO:0005856,GO:0005874,GO:0005876,GO:0007049,GO:0007067,GO:0007076,GO:0008017,GO:0040001,GO:0045840,GO:0051301
ENSMUSG00000027323	UP	1.87408	-0.575519	0.00636257	0.25	0.24	0.01	0.12	Rad51	chr2	protein_coding	RAD51 homolog	RAD51 homolog	38	GO:0000166,GO:0000228,GO:0000724,GO:0000793,GO:0000794,GO:0000795,GO:0000800,GO:0003677,GO:0003684,GO:0003690,GO:0003697,GO:0005515,GO:0005524,GO:0005634,GO:0005730,GO:0005737,GO:0005739,GO:0005856,GO:0006200,GO:0006259,GO:0006268,GO:0006281,GO:0006310,GO:0006974,GO:0007126,GO:0007131,GO:0008022,GO:0008094,GO:0010569,GO:0016605,GO:0017111,GO:0042802,GO:0043142,GO:0048471,GO:0051106,GO:0051260,GO:…
ENSMUSG00000027331	UP	1.67543	1.07973	0.00469907	0.27	0.89	0.14	0.23	Knstrn	chr2	protein_coding	kinetochore-localized astrin/SPAG5 binding	--	--	--
ENSMUSG00000027346	UP	1.52852	6.03173	0.00478788	12.79	21.51	4.72	7.17	Gpcpd1	chr2	protein_coding	glycerophosphocholine phosphodiesterase GDE1 homolog (S. cerevisiae)	glycerophosphocholine phosphodiesterase GDE1 homolog (S. cerevisiae)	9	GO:0005737,GO:0006071,GO:0006629,GO:0008081,GO:0008889,GO:0016787,GO:0030246,GO:0047389,GO:2001070
ENSMUSG00000027452	UP	1.93258	0.0105604	0.00372002	0.11	0.58	0.11	0.08	Acss1	chr2	protein_coding	acyl-CoA synthetase short-chain family member 1	acyl-CoA synthetase short-chain family member 1	13	GO:0000166,GO:0003824,GO:0003987,GO:0005524,GO:0005739,GO:0005759,GO:0006085,GO:0008152,GO:0016208,GO:0016874,GO:0019413,GO:0019427,GO:0019542
ENSMUSG00000027470	UP	7.15913	-1.21166	2.1e-06	0	0.36	0	0	Mylk2	chr2	protein_coding	myosin, light polypeptide kinase 2, skeletal muscle	myosin, light polypeptide kinase 2, skeletal muscle	39	GO:0000166,GO:0004672,GO:0004674,GO:0004687,GO:0005515,GO:0005516,GO:0005524,GO:0005634,GO:0005737,GO:0006468,GO:0006833,GO:0006937,GO:0006941,GO:0007274,GO:0008021,GO:0010628,GO:0014069,GO:0014816,GO:0016301,GO:0016310,GO:0016740,GO:0016772,GO:0018107,GO:0030425,GO:0031448,GO:0032027,GO:0032971,GO:0035914,GO:0043025,GO:0043195,GO:0043197,GO:0043408,GO:0046777,GO:0048168,GO:0048489,GO:0051272,GO:…
ENSMUSG00000032715	UP	1.70614	1.88598	0.0028396	2.8	2.04	0.61	0.87	Trib3	chr2	protein_coding	tribbles homolog 3 (Drosophila)	tribbles homolog 3 (Drosophila)	29	GO:0003714,GO:0004672,GO:0004860,GO:0005515,GO:0005524,GO:0005634,GO:0006351,GO:0006355,GO:0006468,GO:0006469,GO:0006915,GO:0010827,GO:0016772,GO:0019899,GO:0019901,GO:0031625,GO:0032092,GO:0032436,GO:0032869,GO:0034976,GO:0043405,GO:0045599,GO:0045717,GO:0045732,GO:0045892,GO:0051443,GO:0055106,GO:0070059,GO:2001141
ENSMUSG00000033213	UP	3.98075	-0.538586	6.69e-06	0.48	1.6	0.09	0.04	AA467197	chr2	protein_coding	expressed sequence AA467197	expressed sequence AA467197	4	GO:0003674,GO:0005634,GO:0005739,GO:0008150
ENSMUSG00000034059	UP	5.13515	-2.64315	0.00995356	0.21	0.01	0	0	Ypel4	chr2	protein_coding	yippee-like 4 (Drosophila)	yippee-like 4 (Drosophila)	4	GO:0003674,GO:0005575,GO:0005634,GO:0008150
ENSMUSG00000051747	UP	5.00457	2.74011	7.14e-14	0	0.2	0	0.01	Ttn	chr2	protein_coding	titin	--	--	--
ENSMUSG00000075025	UP	3.67796	-1.92737	0.00275444	0	0.17	0	0.01	Gm10804	chr2	lincRNA	predicted gene 10804	--	--	--
ENSMUSG00000075307	UP	4.79103	1.2008	4.35e-11	0	2.95	0	0.1	Klhl41	chr2	protein_coding	kelch-like 41	--	--	--
ENSMUSG00000076434	UP	5.19518	-2.61316	0.00611666	0.39	0	0	0	Wfdc3	chr2	protein_coding	WAP four-disulfide core domain 3	WAP four-disulfide core domain 3	7	GO:0003674,GO:0004867,GO:0005575,GO:0005576,GO:0008150,GO:0010466,GO:0030414
ENSMUSG00000085444	UP	2.72644	-0.0638375	0.000119163	0	3.53	0.3	0.25	Gm13936	chr2	antisense	predicted gene 13936	--	--	--
ENSMUSG00000085633	UP	3.40143	-2.10002	0.00583758	0.21	0.45	0.06	0	Bloc1s6os	chr2	antisense	biogenesis of lysosomal organelles complex-1, subunit 6, pallidin, opposite strand	--	--	--
ENSMUSG00000087433	UP	3.28634	-2.20009	0.00860779	0.57	0.49	0	0.08	Gm14167	chr2	antisense	predicted gene 14167	--	--	--
ENSMUSG00000004038	UP	1.81508	7.3154	0.000880196	290.23	36.97	70.56	23.05	Gstm3	chr3	protein_coding	glutathione S-transferase, mu 3	glutathione S-transferase, mu 3	7	GO:0004364,GO:0005737,GO:0008152,GO:0016740,GO:0035690,GO:0042803,GO:0071407
ENSMUSG00000005628	UP	4.27154	0.304018	2.25e-08	0	2.92	0	0.14	Tmod4	chr3	protein_coding	tropomodulin 4	tropomodulin 4	6	GO:0003779,GO:0005523,GO:0005737,GO:0005856,GO:0005865,GO:0008150
ENSMUSG00000027500	UP	3.39975	-0.661618	5.22e-05	0.4	0.45	0.08	0	Stmn2	chr3	protein_coding	stathmin-like 2	stathmin-like 2	19	GO:0005515,GO:0005737,GO:0005768,GO:0005794,GO:0007026,GO:0010976,GO:0010977,GO:0016020,GO:0030027,GO:0030426,GO:0031110,GO:0031115,GO:0031117,GO:0031982,GO:0042995,GO:0043005,GO:0043025,GO:0048306,GO:0048471
ENSMUSG00000027833	UP	6.9195	-1.41746	6.77e-06	0.05	0.24	0	0	Shox2	chr3	protein_coding	short stature homeobox 2	short stature homeobox 2	27	GO:0000122,GO:0000976,GO:0001649,GO:0002053,GO:0002062,GO:0002063,GO:0003170,GO:0003209,GO:0003677,GO:0003700,GO:0005634,GO:0006355,GO:0007275,GO:0030326,GO:0032330,GO:0035115,GO:0043565,GO:0045880,GO:0045944,GO:0048557,GO:0048598,GO:0048743,GO:0050772,GO:0060272,GO:0060351,GO:0060415,GO:2000172
ENSMUSG00000027861	UP	5.57592	0.397889	6.2e-10	0	1.59	0.03	0	Casq2	chr3	protein_coding	calsequestrin 2	calsequestrin 2	19	GO:0002027,GO:0005080,GO:0005509,GO:0005622,GO:0005737,GO:0006937,GO:0010649,GO:0010881,GO:0016529,GO:0030018,GO:0042803,GO:0043267,GO:0051208,GO:0051258,GO:0060048,GO:0060306,GO:0060315,GO:0071313,GO:0086004
ENSMUSG00000027868	UP	8.21427	-0.307777	7.71e-10	0	0.66	0	0	Tbx15	chr3	protein_coding	T-box 15	T-box 15	14	GO:0000122,GO:0000976,GO:0001106,GO:0003677,GO:0003700,GO:0005634,GO:0006351,GO:0006355,GO:0006366,GO:0042803,GO:0046982,GO:0048701,GO:0048704,GO:0070722
ENSMUSG00000027887	UP	7.10046	-1.26684	2.1e-06	0.02	0.23	0	0	Sypl2	chr3	protein_coding	synaptophysin-like 2	synaptophysin-like 2	7	GO:0005215,GO:0006810,GO:0006874,GO:0008021,GO:0016020,GO:0016021,GO:0030285
ENSMUSG00000027895	UP	3.1982	-1.60029	0.00306301	0.11	0.11	0.02	0	Kcnc4	chr3	protein_coding	potassium voltage gated channel, Shaw-related subfamily, member 4	potassium voltage gated channel, Shaw-related subfamily, member 4	18	GO:0005216,GO:0005244,GO:0005249,GO:0005251,GO:0005267,GO:0006810,GO:0006811,GO:0006813,GO:0008076,GO:0016020,GO:0016021,GO:0031594,GO:0034765,GO:0043679,GO:0046928,GO:0051260,GO:0055085,GO:0071805
ENSMUSG00000028031	UP	2.36738	-1.49211	0.00730783	0.05	0.15	0	0.04	Dkk2	chr3	protein_coding	dickkopf homolog 2 (Xenopus laevis)	dickkopf homolog 2 (Xenopus laevis)	7	GO:0005576,GO:0005615,GO:0007275,GO:0016055,GO:0030178,GO:0090090,GO:0090263
ENSMUSG00000028116	UP	9.52128	0.887821	8.78e-15	0	5.14	0	0	Myoz2	chr3	protein_coding	myozenin 2	myozenin 2	5	GO:0003779,GO:0005737,GO:0015629,GO:0030018,GO:0031433
ENSMUSG00000028175	UP	2.9301	-1.82328	0.00489193	0.09	0.1	0	0.02	Depdc1a	chr3	protein_coding	DEP domain containing 1a	DEP domain containing 1a	9	GO:0005096,GO:0005622,GO:0005634,GO:0006351,GO:0006355,GO:0007165,GO:0017053,GO:0035556,GO:0045892
ENSMUSG00000040809	UP	4.0259	-0.511439	6.69e-06	0.13	1.12	0.03	0.05	Chil3	chr3	protein_coding	chitinase-like 3	--	--	--
ENSMUSG00000048416	UP	2.35013	0.207881	0.000589015	0.13	2.47	0.41	0.12	Mlf1	chr3	protein_coding	myeloid leukemia factor 1	myeloid leukemia factor 1	11	GO:0002318,GO:0003677,GO:0005515,GO:0005634,GO:0005737,GO:0006351,GO:0007049,GO:0007050,GO:0007275,GO:0019904,GO:0030154
ENSMUSG00000050315	UP	2.65336	1.55692	1.29e-05	0.11	0.56	0.04	0.06	Synpo2	chr3	protein_coding	synaptopodin 2	synaptopodin 2	8	GO:0003779,GO:0005515,GO:0005634,GO:0005737,GO:0015629,GO:0030018,GO:0051371,GO:0071889
ENSMUSG00000056071	UP	2.40076	3.46033	2.58e-05	8.98	54.32	8.06	3.6	S100a9	chr3	protein_coding	S100 calcium binding protein A9 (calgranulin B)	S100 calcium binding protein A9 (calgranulin B)	26	GO:0002376,GO:0002523,GO:0005509,GO:0005576,GO:0005615,GO:0005634,GO:0005737,GO:0005856,GO:0005886,GO:0006914,GO:0006915,GO:0006919,GO:0006935,GO:0006954,GO:0016020,GO:0016209,GO:0030593,GO:0030595,GO:0031532,GO:0045087,GO:0045113,GO:0046872,GO:0050729,GO:0070062,GO:0070488,GO:2001244
ENSMUSG00000056900	UP	2.84352	0.0750857	7.09e-05	0.01	0.37	0.05	0.01	Usp13	chr3	protein_coding	ubiquitin specific peptidase 13 (isopeptidase T-3)	ubiquitin specific peptidase 13 (isopeptidase T-3)	20	GO:0004197,GO:0004221,GO:0004843,GO:0005575,GO:0006355,GO:0006508,GO:0006511,GO:0006914,GO:0008233,GO:0008234,GO:0008242,GO:0008270,GO:0008283,GO:0010506,GO:0016787,GO:0031625,GO:0043130,GO:0046872,GO:0050821,GO:0070536
ENSMUSG00000060913	UP	7.07883	-1.27729	2.79e-06	0	0.39	0	0	Trim55	chr3	protein_coding	tripartite motif-containing 55	--	--	--
ENSMUSG00000068696	UP	2.5214	-0.654253	0.00150853	0.17	0.3	0.07	0.01	Gpr88	chr3	protein_coding	G-protein coupled receptor 88	G-protein coupled receptor 88	12	GO:0004871,GO:0004888,GO:0004930,GO:0005575,GO:0005886,GO:0007165,GO:0007186,GO:0007626,GO:0016020,GO:0016021,GO:0019228,GO:0050885
ENSMUSG00000070385	UP	7.21015	-1.16969	1.21e-06	0	0.38	0	0	Ampd1	chr3	protein_coding	adenosine monophosphate deaminase 1	adenosine monophosphate deaminase 1	10	GO:0003876,GO:0005575,GO:0006188,GO:0009117,GO:0009168,GO:0010033,GO:0016787,GO:0019239,GO:0032036,GO:0046872
ENSMUSG00000090066	UP	6.36946	-1.83069	0.00020203	0	0.06	0	0	1110002E22Rik	chr3	protein_coding	RIKEN cDNA 1110002E22 gene	--	--	--
ENSMUSG00000097204	UP	5.6464	-2.34475	0.0024171	0.06	0.06	0	0	Gm17690	chr3	antisense	predicted gene, 17690	--	--	--
ENSMUSG00000103965	UP	5.86236	-2.19045	0.00155144	0	0.35	0	0	Gm30173	chr3	lincRNA	predicted gene, 30173	--	--	--
ENSMUSG00000104223	UP	5.4637	-2.44721	0.00995356	0	0.37	0	0	Gm18428	chr3	processed_pseudogene	predicted gene, 18428	--	--	--
ENSMUSG00000001333	UP	4.75194	-1.13156	3.25e-05	0.29	0.33	0.02	0	Sync	chr4	protein_coding	syncoilin	syncoilin	9	GO:0005198,GO:0005515,GO:0005737,GO:0005829,GO:0005882,GO:0030018,GO:0031594,GO:0042383,GO:0045103
ENSMUSG00000001334	UP	1.73685	-0.0780335	0.00927578	0.2	0.63	0.12	0.13	Fndc5	chr4	protein_coding	fibronectin type III domain containing 5	fibronectin type III domain containing 5	10	GO:0005179,GO:0005515,GO:0005576,GO:0005777,GO:0005783,GO:0005886,GO:0014850,GO:0016020,GO:0016021,GO:0090336
ENSMUSG00000005045	UP	5.39427	-2.50377	0.00611666	0.04	0.01	0	0	Chd5	chr4	protein_coding	chromodomain helicase DNA binding protein 5	--	--	--
ENSMUSG00000006221	UP	3.61866	0.153255	7.58e-07	0.05	1.11	0	0.09	Hspb7	chr4	protein_coding	heat shock protein family, member 7 (cardiovascular)	heat shock protein family, member 7 (cardiovascular)	7	GO:0005634,GO:0005737,GO:0005739,GO:0006950,GO:0009408,GO:0015629,GO:0031005
ENSMUSG00000028328	UP	2.89095	0.108118	2.57e-05	0.08	0.87	0	0.12	Tmod1	chr4	protein_coding	tropomodulin 1	tropomodulin 1	13	GO:0003779,GO:0005523,GO:0005634,GO:0005737,GO:0005856,GO:0006936,GO:0008180,GO:0008344,GO:0016020,GO:0030016,GO:0030239,GO:0030241,GO:0030863
ENSMUSG00000028348	UP	8.63118	0.0661686	2.54e-11	0	1.56	0	0	Murc	chr4	protein_coding	muscle-related coiled-coil protein	muscle-related coiled-coil protein	12	GO:0005100,GO:0005737,GO:0006351,GO:0006355,GO:0007266,GO:0007275,GO:0007517,GO:0030018,GO:0030154,GO:0032321,GO:0045944,GO:0055003
ENSMUSG00000028396	UP	4.88533	-1.00643	4.01e-06	0	0.58	0	0.02	2310002L09Rik	chr4	protein_coding	RIKEN cDNA 2310002L09 gene	--	--	--
ENSMUSG00000028464	UP	2.08306	6.71413	0.000156012	15.29	114.04	17.31	12.33	Tpm2	chr4	protein_coding	tropomyosin 2, beta	tropomyosin 2, beta	7	GO:0003779,GO:0005200,GO:0005515,GO:0005737,GO:0005856,GO:0005862,GO:0006936
ENSMUSG00000028678	UP	1.76693	0.0576081	0.0072006	0.26	0.55	0.09	0.14	Kif2c	chr4	protein_coding	kinesin family member 2C	kinesin family member 2C	23	GO:0000166,GO:0000775,GO:0000776,GO:0003777,GO:0005524,GO:0005634,GO:0005694,GO:0005737,GO:0005856,GO:0005871,GO:0005874,GO:0007018,GO:0007019,GO:0007049,GO:0007059,GO:0007067,GO:0008017,GO:0015630,GO:0030951,GO:0035371,GO:0051010,GO:0051301,GO:0051983
ENSMUSG00000028773	UP	7.85703	-0.62141	1.44e-08	0	2.2	0	0	Fabp3	chr4	protein_coding	fatty acid binding protein 3, muscle and heart	fatty acid binding protein 3, muscle and heart	20	GO:0005215,GO:0005324,GO:0005504,GO:0005737,GO:0005829,GO:0006810,GO:0008092,GO:0008289,GO:0015909,GO:0016528,GO:0036041,GO:0042632,GO:0044539,GO:0046320,GO:0050543,GO:0055091,GO:0070062,GO:0070538,GO:0071073,GO:2001245
ENSMUSG00000028834	UP	6.84045	0.717143	6.83e-13	0	2.81	0	0.02	Trim63	chr4	protein_coding	tripartite motif-containing 63	tripartite motif-containing 63	17	GO:0004842,GO:0005515,GO:0005622,GO:0005634,GO:0005737,GO:0006936,GO:0008270,GO:0010468,GO:0014878,GO:0014894,GO:0016567,GO:0016874,GO:0031432,GO:0043161,GO:0043292,GO:0046872,GO:0071549
ENSMUSG00000029072	UP	3.28785	-2.16961	0.00860779	0.03	0.09	0.01	0	Tas1r3	chr4	protein_coding	taste receptor, type 1, member 3	taste receptor, type 1, member 3	16	GO:0001582,GO:0004871,GO:0004930,GO:0005515,GO:0005886,GO:0005887,GO:0007165,GO:0007186,GO:0008527,GO:0016020,GO:0016021,GO:0033041,GO:0050896,GO:0050909,GO:0050916,GO:0050917
ENSMUSG00000055963	UP	3.39547	-2.12864	0.00583758	0.06	0.08	0	0.01	Triqk	chr4	protein_coding	triple QxxK/R motif containing	--	--	--
ENSMUSG00000060572	UP	3.20957	-2.25201	0.00860779	0.3	0.11	0	0.03	Mfap2	chr4	protein_coding	microfibrillar-associated protein 2	microfibrillar-associated protein 2	7	GO:0001527,GO:0001968,GO:0005515,GO:0005576,GO:0005578,GO:0030220,GO:0070051
ENSMUSG00000064141	UP	1.88602	0.0597457	0.00548915	0.1	0.98	0.18	0.12	Zfp69	chr4	protein_coding	zinc finger protein 69	--	--	--
ENSMUSG00000070803	UP	5.73907	-2.29303	0.00155144	0.24	0.13	0	0	Cited4	chr4	protein_coding	Cbp/p300-interacting transactivator, with Glu/Asp-rich carboxy-terminal domain, 4	Cbp/p300-interacting transactivator, with Glu/Asp-rich carboxy-terminal domain, 4	8	GO:0003713,GO:0005634,GO:0005737,GO:0006351,GO:0006355,GO:0043627,GO:0045893,GO:2001141
ENSMUSG00000078486	UP	4.8099	0.584966	1.67e-09	0.01	1.18	0.04	0	Perm1	chr4	protein_coding	PPARGC1 and ESRR induced regulator, muscle 1	--	--	--
ENSMUSG00000081189	UP	2.24367	-0.709771	0.00480436	0.38	0.53	0.15	0.04	Hspd1-ps4	chr4	processed_pseudogene	heat shock protein 1 (chaperonin), pseudogene 4	--	--	--
ENSMUSG00000087575	UP	3.38899	-2.14902	0.00583758	0.73	0.17	0	0.06	Gm12976	chr4	lincRNA	predicted gene 12976	--	--	--
ENSMUSG00000013936	UP	9.67258	1.03014	1.97e-15	0	5.45	0	0	Myl2	chr5	protein_coding	myosin, light polypeptide 2, regulatory, cardiac, slow	myosin, light polypeptide 2, regulatory, cardiac, slow	19	GO:0003007,GO:0003785,GO:0005509,GO:0005737,GO:0005856,GO:0007507,GO:0009791,GO:0015629,GO:0016459,GO:0030016,GO:0030308,GO:0042694,GO:0043292,GO:0046872,GO:0048747,GO:0055003,GO:0055010,GO:0060047,GO:0060048
ENSMUSG00000025537	UP	3.30804	-1.49324	0.00306301	0	0.32	0.04	0	Phkg1	chr5	protein_coding	phosphorylase kinase gamma 1	phosphorylase kinase gamma 1	17	GO:0000166,GO:0004672,GO:0004674,GO:0004689,GO:0005516,GO:0005524,GO:0005964,GO:0005975,GO:0005977,GO:0005978,GO:0006468,GO:0016301,GO:0016310,GO:0016740,GO:0016772,GO:0019899,GO:0050321
ENSMUSG00000029272	UP	2.42582	0.496982	0.00019968	1.03	2.12	0.45	0.14	Sult1e1	chr5	protein_coding	sulfotransferase family 1E, member 1	sulfotransferase family 1E, member 1	11	GO:0004304,GO:0005496,GO:0005737,GO:0007565,GO:0008146,GO:0008210,GO:0008289,GO:0016740,GO:0047894,GO:0050294,GO:0051923
ENSMUSG00000029321	UP	2.5274	-0.307537	0.000376066	0.86	0.23	0.06	0.12	Slc10a6	chr5	protein_coding	solute carrier family 10 (sodium/bile acid cotransporter family), member 6	solute carrier family 10 (sodium/bile acid cotransporter family), member 6	10	GO:0006810,GO:0006811,GO:0006814,GO:0008508,GO:0015293,GO:0016020,GO:0016021,GO:0034220,GO:0043250,GO:0043251
ENSMUSG00000029361	UP	3.97018	-1.71961	0.000948232	0	0.06	0	0	Nos1	chr5	protein_coding	nitric oxide synthase 1, neuronal	nitric oxide synthase 1, neuronal	72	GO:0001917,GO:0002028,GO:0003958,GO:0004517,GO:0005506,GO:0005515,GO:0005516,GO:0005634,GO:0005737,GO:0005739,GO:0005741,GO:0005829,GO:0005856,GO:0005886,GO:0006527,GO:0006809,GO:0006941,GO:0007263,GO:0008016,GO:0008285,GO:0009408,GO:0010181,GO:0012506,GO:0014069,GO:0016020,GO:0016491,GO:0016529,GO:0017080,GO:0018119,GO:0019899,GO:0020037,GO:0030425,GO:0031284,GO:0031965,GO:0033555,GO:0035066,GO:…
ENSMUSG00000029372	UP	2.34117	-0.625366	0.00298828	0.32	1.15	0.24	0.07	Ppbp	chr5	protein_coding	pro-platelet basic protein	--	--	--
ENSMUSG00000038204	UP	4.20961	-1.54144	0.000253261	0	0.27	0	0.01	Asb10	chr5	protein_coding	ankyrin repeat and SOCS box-containing 10	ankyrin repeat and SOCS box-containing 10	5	GO:0003674,GO:0005634,GO:0005737,GO:0008150,GO:0035556
ENSMUSG00000039683	UP	5.71713	-2.28684	0.00381733	0	0.03	0	0	Sdk1	chr5	protein_coding	sidekick homolog 1 (chicken)	sidekick homolog 1 (chicken)	4	GO:0003674,GO:0007155,GO:0016020,GO:0016021
ENSMUSG00000048988	UP	5.36699	-2.50567	0.00995356	0	0.07	0	0	Elfn1	chr5	protein_coding	leucine rich repeat and fibronectin type III, extracellular 1	leucine rich repeat and fibronectin type III, extracellular 1	9	GO:0004864,GO:0010923,GO:0016020,GO:0016021,GO:0019902,GO:0030425,GO:0042995,GO:0050808,GO:0060076
ENSMUSG00000062077	UP	9.14768	0.539495	2.68e-13	0	3.24	0	0	Trim54	chr5	protein_coding	tripartite motif-containing 54	tripartite motif-containing 54	11	GO:0005622,GO:0005737,GO:0005856,GO:0005874,GO:0005875,GO:0007026,GO:0007275,GO:0008017,GO:0008270,GO:0030154,GO:0046872
ENSMUSG00000063531	UP	5.55375	-2.3914	0.00611666	0	0.05	0	0	Sema3e	chr5	protein_coding	sema domain, immunoglobulin domain (Ig), short basic domain, secreted, (semaphorin) 3E	sema domain, immunoglobulin domain (Ig), short basic domain, secreted, (semaphorin) 3E	16	GO:0001525,GO:0001569,GO:0001953,GO:0002040,GO:0004872,GO:0005515,GO:0005576,GO:0007275,GO:0007399,GO:0008360,GO:0016020,GO:0016525,GO:0030154,GO:0050808,GO:0071526,GO:2000249
ENSMUSG00000063646	UP	1.89599	-0.358066	0.0077232	0.19	0.42	0.11	0.06	Jakmip1	chr5	protein_coding	janus kinase and microtubule interacting protein 1	janus kinase and microtubule interacting protein 1	15	GO:0003723,GO:0005737,GO:0005856,GO:0005874,GO:0006810,GO:0008017,GO:0015031,GO:0015630,GO:0016020,GO:0019894,GO:0019898,GO:0019900,GO:0030529,GO:0050811,GO:0050890
ENSMUSG00000067149	UP	1.89258	2.20695	0.00092697	2.73	6.4	1.05	1.4	Jchain	chr5	protein_coding	immunoglobulin joining chain	--	--	--
ENSMUSG00000070639	UP	1.85362	-0.150263	0.00572475	0.25	0.1	0.06	0.04	Lrrc8b	chr5	protein_coding	leucine rich repeat containing 8 family, member B	leucine rich repeat containing 8 family, member B	5	GO:0003674,GO:0005575,GO:0008150,GO:0016020,GO:0016021
ENSMUSG00000072720	UP	3.9879	1.43831	4.61e-09	0.02	1.02	0.06	0	Myo18b	chr5	protein_coding	myosin XVIIIb	--	--	--
ENSMUSG00000079278	UP	6.62418	-1.63793	4.73e-05	0	0.29	0	0	Tmem233	chr5	protein_coding	transmembrane protein 233	transmembrane protein 233	6	GO:0003674,GO:0005575,GO:0008150,GO:0009607,GO:0016020,GO:0016021
ENSMUSG00000087611	UP	1.86182	0.368748	0.00267664	0.32	0.76	0.04	0.26	4930458D05Rik	chr5	antisense	RIKEN cDNA 4930458D05 gene	--	--	--
ENSMUSG00000104195	UP	2.64702	-1.57173	0.00538488	0	0.49	0.03	0.05	B230377A18Rik	chr5	TEC	RIKEN cDNA B230377A18 gene	--	--	--
ENSMUSG00000105283	UP	2.2845	-1.03928	0.00579396	0.91	1.46	0.35	0.14	RP24-142B15.5	chr5	lincRNA		--	--	--
ENSMUSG00000107314	UP	3.32251	-0.749309	0.000108444	0.16	0.36	0.03	0.02	Gm20488	chr5	processed_transcript	predicted gene 20488	--	--	--
ENSMUSG00000003452	UP	2.19899	0.116382	0.00136089	0.14	0.15	0.06	0	Bicd1	chr6	protein_coding	bicaudal D homolog 1 (Drosophila)	bicaudal D homolog 1 (Drosophila)	24	GO:0005623,GO:0005794,GO:0005802,GO:0005829,GO:0005881,GO:0006810,GO:0008093,GO:0016020,GO:0016032,GO:0017137,GO:0031410,GO:0031871,GO:0033365,GO:0034063,GO:0034452,GO:0045502,GO:0048260,GO:0048471,GO:0072385,GO:0072393,GO:0072517,GO:1900275,GO:1900276,GO:1900737
ENSMUSG00000025889	UP	1.7377	0.628952	0.00483826	1.55	1.19	0.53	0.29	Snca	chr6	protein_coding	synuclein, alpha	synuclein, alpha	114	GO:0000287,GO:0001774,GO:0001921,GO:0001933,GO:0001956,GO:0001963,GO:0005507,GO:0005509,GO:0005515,GO:0005543,GO:0005623,GO:0005634,GO:0005640,GO:0005737,GO:0005739,GO:0005791,GO:0005794,GO:0005829,GO:0005840,GO:0005856,GO:0005886,GO:0005938,GO:0006631,GO:0006638,GO:0006644,GO:0006919,GO:0007006,GO:0007268,GO:0008017,GO:0008021,GO:0008198,GO:0008270,GO:0008344,GO:0010040,GO:0010517,GO:0010642,GO:…
ENSMUSG00000029683	UP	4.31206	1.71988	1.59e-10	0.3	5.17	0.09	0.18	Lmod2	chr6	protein_coding	leiomodin 2 (cardiac)	leiomodin 2 (cardiac)	6	GO:0003674,GO:0003779,GO:0005523,GO:0005575,GO:0005856,GO:0008150
ENSMUSG00000029685	UP	5.79175	-2.2377	0.0024171	0	0.08	0	0	Asb15	chr6	protein_coding	ankyrin repeat and SOCS box-containing 15	ankyrin repeat and SOCS box-containing 15	4	GO:0003674,GO:0005575,GO:0008150,GO:0035556
ENSMUSG00000029755	UP	5.63799	-2.33801	0.00381733	0	0.24	0	0	Dlx5	chr6	protein_coding	distal-less homeobox 5	distal-less homeobox 5	39	GO:0000790,GO:0000976,GO:0000978,GO:0001077,GO:0001503,GO:0001649,GO:0001958,GO:0003677,GO:0003700,GO:0005515,GO:0005634,GO:0005737,GO:0006351,GO:0006355,GO:0006366,GO:0007275,GO:0007409,GO:0007411,GO:0008283,GO:0030326,GO:0030509,GO:0030855,GO:0042472,GO:0043565,GO:0043583,GO:0044212,GO:0045669,GO:0045893,GO:0045944,GO:0048646,GO:0050679,GO:0060021,GO:0060166,GO:0060322,GO:0060325,GO:0060349,GO:…
ENSMUSG00000029769	UP	2.98945	-1.01365	0.000637344	0.2	0.12	0.03	0.01	Ccdc136	chr6	protein_coding	coiled-coil domain containing 136	coiled-coil domain containing 136	5	GO:0003674,GO:0005739,GO:0008150,GO:0016020,GO:0016021
ENSMUSG00000030156	UP	2.89181	-1.83629	0.00678512	0.06	0.29	0	0.04	Cd69	chr6	protein_coding	CD69 antigen	CD69 antigen	5	GO:0005509,GO:0009897,GO:0016020,GO:0016021,GO:0030246
ENSMUSG00000030200	UP	2.87078	-0.901155	0.000283497	0.32	0.27	0	0.07	Bcl2l14	chr6	protein_coding	BCL2-like 14 (apoptosis facilitator)	BCL2-like 14 (apoptosis facilitator)	8	GO:0005515,GO:0005737,GO:0005829,GO:0006915,GO:0019901,GO:0042981,GO:0043229,GO:2001238
ENSMUSG00000030246	UP	1.68937	2.27656	0.00296717	2.19	7.74	1.84	1.2	Ldhb	chr6	protein_coding	lactate dehydrogenase B	lactate dehydrogenase B	17	GO:0003824,GO:0004457,GO:0004459,GO:0005737,GO:0005739,GO:0005975,GO:0006089,GO:0006096,GO:0016491,GO:0016616,GO:0019674,GO:0019900,GO:0042802,GO:0044262,GO:0051287,GO:0055114,GO:0070062
ENSMUSG00000042638	UP	2.29583	0.813076	0.000300389	0.44	0.8	0.22	0.04	Gucy2c	chr6	protein_coding	guanylate cyclase 2c	guanylate cyclase 2c	19	GO:0000166,GO:0004383,GO:0004672,GO:0005524,GO:0005525,GO:0005783,GO:0005886,GO:0006182,GO:0006468,GO:0009190,GO:0009636,GO:0015643,GO:0016020,GO:0016021,GO:0016772,GO:0016829,GO:0016849,GO:0035556,GO:0042127
ENSMUSG00000042717	UP	2.89535	-1.02013	0.00120065	0	0.16	0.02	0	Ppp1r3a	chr6	protein_coding	protein phosphatase 1, regulatory (inhibitor) subunit 3A	protein phosphatase 1, regulatory (inhibitor) subunit 3A	6	GO:0004722,GO:0005975,GO:0005977,GO:0016020,GO:0016021,GO:0016311
ENSMUSG00000044086	UP	4.55696	1.05356	4.56e-10	0.09	2.87	0.08	0.05	Lmod3	chr6	protein_coding	leiomodin 3 (fetal)	--	--	--
ENSMUSG00000052131	UP	1.80269	-0.154911	0.00862177	1.04	0.74	0.37	0.14	Akr1b7	chr6	protein_coding	aldo-keto reductase family 1, member B7	aldo-keto reductase family 1, member B7	6	GO:0004032,GO:0005737,GO:0005739,GO:0016491,GO:0044255,GO:0055114
ENSMUSG00000053007	UP	3.46629	-2.10027	0.00399313	0.15	0.04	0	0.01	Creb5	chr6	protein_coding	cAMP responsive element binding protein 5	cAMP responsive element binding protein 5	13	GO:0001077,GO:0003677,GO:0003700,GO:0005634,GO:0006351,GO:0006355,GO:0006366,GO:0043565,GO:0045444,GO:0045893,GO:0045944,GO:0060612,GO:0070062
ENSMUSG00000059900	UP	5.36699	-2.50567	0.00995356	0	0.14	0	0	Tmem40	chr6	protein_coding	transmembrane protein 40	transmembrane protein 40	5	GO:0003674,GO:0005575,GO:0008150,GO:0016020,GO:0016021
ENSMUSG00000061762	UP	6.10988	-2.0843	0.000297222	0.56	0	0	0	Tac1	chr6	protein_coding	tachykinin 1	tachykinin 1	29	GO:0002675,GO:0005576,GO:0005615,GO:0005886,GO:0006954,GO:0007204,GO:0007217,GO:0007218,GO:0007268,GO:0007616,GO:0008217,GO:0008306,GO:0009725,GO:0010459,GO:0010634,GO:0019233,GO:0030424,GO:0031835,GO:0032224,GO:0032230,GO:0035815,GO:0043025,GO:0045760,GO:0045778,GO:0046878,GO:0048265,GO:0050671,GO:0051496,GO:2000854
ENSMUSG00000062694	UP	6.11201	-2.01762	0.000663725	0	0.42	0	0	Cav3	chr6	protein_coding	caveolin 3	caveolin 3	78	GO:0001778,GO:0002027,GO:0005246,GO:0005515,GO:0005737,GO:0005783,GO:0005794,GO:0005886,GO:0005901,GO:0006469,GO:0006641,GO:0006897,GO:0007009,GO:0007015,GO:0007204,GO:0007520,GO:0008016,GO:0008022,GO:0008104,GO:0008284,GO:0009986,GO:0010614,GO:0010831,GO:0014704,GO:0014819,GO:0014902,GO:0016010,GO:0016020,GO:0017015,GO:0017080,GO:0019870,GO:0019899,GO:0030018,GO:0030315,GO:0031116,GO:0031122,GO:…
ENSMUSG00000068699	UP	3.19428	-0.123416	3.55e-05	0.04	0.24	0.02	0.01	Flnc	chr6	protein_coding	filamin C, gamma	filamin C, gamma	12	GO:0003779,GO:0005737,GO:0005856,GO:0005886,GO:0008092,GO:0015629,GO:0016020,GO:0016528,GO:0030029,GO:0030506,GO:0042383,GO:0048747
ENSMUSG00000076522	UP	5.63799	-2.33801	0.00381733	0	0.89	0	0	Igkv16-104	chr6	IG_V_gene	immunoglobulin kappa variable 16-104	--	--	--
ENSMUSG00000095771	UP	6.34105	-1.86005	0.00020203	0.27	1.37	0	0	Igkv14-111	chr6	IG_V_gene	immunoglobulin kappa variable 14-111	--	--	--
ENSMUSG00000096515	UP	5.5545	-2.39616	0.00381733	0.28	0.72	0	0	Igkv14-100	chr6	IG_V_gene	immunoglobulin kappa chain variable 14-100	--	--	--
ENSMUSG00000098318	UP	5.50774	-2.42745	0.00381733	0.3	0.42	0	0	1190002F15Rik	chr6	lincRNA	RIKEN cDNA 1190002F15 gene	--	--	--
ENSMUSG00000000031	UP	5.18466	3.83956	3.77e-15	1.17	21.27	0.35	0.25	H19	chr7	lincRNA	H19, imprinted maternally expressed transcript	H19, imprinted maternally expressed transcript	4	GO:0005737,GO:0005844,GO:0008285,GO:0010468
ENSMUSG00000002068	UP	1.53487	1.48991	0.00794283	1.65	1.94	0.52	0.73	Ccne1	chr7	protein_coding	cyclin E1	cyclin E1	19	GO:0000079,GO:0000082,GO:0000307,GO:0005515,GO:0005634,GO:0005737,GO:0005813,GO:0006270,GO:0006468,GO:0007049,GO:0016055,GO:0016301,GO:0016538,GO:0019901,GO:0032403,GO:0045597,GO:0045859,GO:0051301,GO:0051726
ENSMUSG00000003379	UP	1.70097	0.158985	0.00825431	0.61	1.28	0.29	0.29	Cd79a	chr7	protein_coding	CD79A antigen (immunoglobulin-associated alpha)	CD79A antigen (immunoglobulin-associated alpha)	15	GO:0002376,GO:0004888,GO:0005515,GO:0005771,GO:0005886,GO:0007166,GO:0009897,GO:0016020,GO:0016021,GO:0019815,GO:0030183,GO:0042100,GO:0042113,GO:0045121,GO:0050853
ENSMUSG00000008318	UP	2.74088	-0.751786	0.000617365	0.31	0.25	0.03	0.05	Relt	chr7	protein_coding	RELT tumor necrosis factor receptor	RELT tumor necrosis factor receptor	7	GO:0003674,GO:0005575,GO:0005737,GO:0005886,GO:0012501,GO:0016020,GO:0016021
ENSMUSG00000015709	UP	5.24852	-2.57747	0.00995356	0.02	0.03	0	0	Arnt2	chr7	protein_coding	aryl hydrocarbon receptor nuclear translocator 2	aryl hydrocarbon receptor nuclear translocator 2	20	GO:0001666,GO:0003677,GO:0003700,GO:0004871,GO:0005634,GO:0005667,GO:0005737,GO:0006351,GO:0006355,GO:0007165,GO:0007417,GO:0008284,GO:0009410,GO:0009636,GO:0017162,GO:0043066,GO:0045893,GO:0045944,GO:0046982,GO:0046983
ENSMUSG00000025478	UP	3.00822	-1.75356	0.00489193	0.01	0.14	0	0.02	Dpysl4	chr7	protein_coding	dihydropyrimidinase-like 4	dihydropyrimidinase-like 4	7	GO:0005515,GO:0005737,GO:0006208,GO:0016787,GO:0016810,GO:0016812,GO:0051219
ENSMUSG00000025488	UP	9.14768	0.539495	2.68e-13	0	12.83	0	0	Cox8b	chr7	protein_coding	cytochrome c oxidase subunit VIIIb	cytochrome c oxidase subunit VIIIb	5	GO:0004129,GO:0005739,GO:0005743,GO:0016020,GO:0016021
ENSMUSG00000030399	UP	10.5317	4.29402	7.44e-29	0	50.17	0	0.03	Ckm	chr7	protein_coding	creatine kinase, muscle	creatine kinase, muscle	11	GO:0000166,GO:0003824,GO:0004111,GO:0005524,GO:0005737,GO:0006603,GO:0016301,GO:0016310,GO:0016740,GO:0016772,GO:0046314
ENSMUSG00000030401	UP	2.25571	0.771959	0.000446705	0.32	1.97	0.38	0.1	Rtn2	chr7	protein_coding	reticulon 2 (Z-band associated protein)	reticulon 2 (Z-band associated protein)	10	GO:0003674,GO:0005622,GO:0005623,GO:0005783,GO:0014802,GO:0016020,GO:0016021,GO:0030315,GO:0046324,GO:0065002
ENSMUSG00000030483	UP	2.5667	0.380658	0.000120894	0.63	1.24	0.13	0.18	Cyp2b10	chr7	protein_coding	cytochrome P450, family 2, subfamily b, polypeptide 10	cytochrome P450, family 2, subfamily b, polypeptide 10	18	GO:0004497,GO:0005506,GO:0005783,GO:0006805,GO:0008202,GO:0008395,GO:0016020,GO:0016491,GO:0016705,GO:0016712,GO:0017144,GO:0020037,GO:0042180,GO:0042738,GO:0043231,GO:0046872,GO:0055114,GO:0070330
ENSMUSG00000030546	UP	5.4637	-2.44721	0.00995356	0	0.15	0	0	Plin1	chr7	protein_coding	perilipin 1	perilipin 1	6	GO:0005515,GO:0005783,GO:0005811,GO:0005829,GO:0006629,GO:0016042
ENSMUSG00000030592	UP	4.98039	2.23427	5.27e-13	0.02	1.02	0.01	0.02	Ryr1	chr7	protein_coding	ryanodine receptor 1, skeletal muscle	ryanodine receptor 1, skeletal muscle	46	GO:0001666,GO:0002020,GO:0003151,GO:0005216,GO:0005219,GO:0005245,GO:0005262,GO:0005509,GO:0005515,GO:0005516,GO:0005622,GO:0005623,GO:0005737,GO:0005886,GO:0005938,GO:0006810,GO:0006811,GO:0006816,GO:0006874,GO:0006936,GO:0006937,GO:0007275,GO:0014808,GO:0016020,GO:0016021,GO:0016529,GO:0019899,GO:0030314,GO:0030315,GO:0031000,GO:0031234,GO:0031674,GO:0033017,GO:0034765,GO:0042383,GO:0043234,GO:…
ENSMUSG00000030657	UP	5.23286	-2.58858	0.00995356	0.06	0.04	0	0	Xylt1	chr7	protein_coding	xylosyltransferase 1	xylosyltransferase 1	12	GO:0005783,GO:0005794,GO:0006024,GO:0008375,GO:0016020,GO:0016021,GO:0016740,GO:0016757,GO:0030158,GO:0030166,GO:0034605,GO:0048681
ENSMUSG00000030672	UP	6.56863	3.93209	5.89e-20	0.77	70.36	0.45	0.28	Mylpf	chr7	protein_coding	myosin light chain, phosphorylatable, fast skeletal muscle	myosin light chain, phosphorylatable, fast skeletal muscle	6	GO:0005509,GO:0005765,GO:0007519,GO:0008307,GO:0016459,GO:0046872
ENSMUSG00000030724	UP	3.88535	-1.08148	4.14e-05	0.06	0.42	0.02	0.01	Cd19	chr7	protein_coding	CD19 antigen	CD19 antigen	5	GO:0009897,GO:0016020,GO:0016021,GO:0050853,GO:0070062
ENSMUSG00000030730	UP	11.7363	3.02342	2.65e-24	0	8.34	0	0	Atp2a1	chr7	protein_coding	ATPase, Ca++ transporting, cardiac muscle, fast twitch 1	ATPase, Ca++ transporting, cardiac muscle, fast twitch 1	39	GO:0000166,GO:0005338,GO:0005388,GO:0005509,GO:0005524,GO:0005739,GO:0005783,GO:0005789,GO:0006200,GO:0006810,GO:0006811,GO:0006812,GO:0006816,GO:0006937,GO:0006942,GO:0008637,GO:0016020,GO:0016021,GO:0016529,GO:0016787,GO:0019829,GO:0031448,GO:0031673,GO:0031674,GO:0032470,GO:0032471,GO:0034976,GO:0042803,GO:0043231,GO:0043434,GO:0045988,GO:0046872,GO:0051561,GO:0051659,GO:0070059,GO:0070296,GO:…
ENSMUSG00000030742	UP	2.99737	-0.154878	6.68e-05	1.15	0.93	0.17	0.09	Lat	chr7	protein_coding	linker for activation of T cells	linker for activation of T cells	28	GO:0001772,GO:0002260,GO:0002376,GO:0005057,GO:0005070,GO:0005515,GO:0005622,GO:0005886,GO:0005887,GO:0005911,GO:0006954,GO:0006955,GO:0006968,GO:0007165,GO:0007169,GO:0007229,GO:0007265,GO:0008180,GO:0009967,GO:0010467,GO:0016020,GO:0016021,GO:0019722,GO:0019901,GO:0035556,GO:0043303,GO:0048872,GO:0050863
ENSMUSG00000030996	UP	8.28522	-0.244709	4.72e-10	0	1.75	0	0	Art1	chr7	protein_coding	ADP-ribosyltransferase 1	ADP-ribosyltransferase 1	9	GO:0003950,GO:0003956,GO:0006471,GO:0009986,GO:0016020,GO:0016529,GO:0016740,GO:0016757,GO:0031225
ENSMUSG00000031097	UP	7.89105	5.53611	2.05e-26	0.91	192.37	0.25	0.53	Tnni2	chr7	protein_coding	troponin I, skeletal, fast 2	troponin I, skeletal, fast 2	8	GO:0003009,GO:0003779,GO:0005634,GO:0005861,GO:0006937,GO:0031014,GO:0045893,GO:0046872
ENSMUSG00000032942	UP	3.22355	-1.17509	0.000377459	0.04	0.39	0	0.04	Ucp3	chr7	protein_coding	uncoupling protein 3 (mitochondrial, proton carrier)	uncoupling protein 3 (mitochondrial, proton carrier)	13	GO:0000303,GO:0001666,GO:0005739,GO:0005743,GO:0006631,GO:0006810,GO:0006839,GO:0015992,GO:0016020,GO:0016021,GO:0017077,GO:0031966,GO:0055085
ENSMUSG00000036560	UP	2.40784	-1.21214	0.00289596	0.11	0.15	0.01	0.04	Lgi4	chr7	protein_coding	leucine-rich repeat LGI family, member 4	leucine-rich repeat LGI family, member 4	11	GO:0005515,GO:0005576,GO:0005615,GO:0008344,GO:0014009,GO:0014044,GO:0021782,GO:0022011,GO:0042063,GO:0042551,GO:0042552
ENSMUSG00000038201	UP	8.70162	0.130097	1.33e-11	0	0.96	0	0	Kcna7	chr7	protein_coding	potassium voltage-gated channel, shaker-related subfamily, member 7	potassium voltage-gated channel, shaker-related subfamily, member 7	15	GO:0005216,GO:0005244,GO:0005249,GO:0005251,GO:0005267,GO:0006810,GO:0006811,GO:0006813,GO:0008076,GO:0016020,GO:0016021,GO:0034765,GO:0051260,GO:0055085,GO:0071805
ENSMUSG00000038239	UP	8.47896	3.11501	1.38e-22	0.02	12.79	0	0.03	Hrc	chr7	protein_coding	histidine rich calcium binding protein	--	--	--
ENSMUSG00000038663	UP	3.0703	0.582786	6.15e-06	0.01	1.07	0.09	0.04	Fsd2	chr7	protein_coding	fibronectin type III and SPRY domain containing 2	fibronectin type III and SPRY domain containing 2	3	GO:0003674,GO:0005575,GO:0008150
ENSMUSG00000038670	UP	8.31539	2.11728	4.9e-19	0	4.16	0	0.01	Mybpc2	chr7	protein_coding	myosin binding protein C, fast-type	myosin binding protein C, fast-type	6	GO:0003779,GO:0005200,GO:0005856,GO:0006936,GO:0007155,GO:0032982
ENSMUSG00000038763	UP	4.98329	-0.129801	7.23e-08	0	0.42	0.01	0	Alpk3	chr7	protein_coding	alpha-kinase 3	alpha-kinase 3	11	GO:0003674,GO:0004674,GO:0005524,GO:0005634,GO:0006468,GO:0007275,GO:0007507,GO:0016301,GO:0016310,GO:0016740,GO:0016772
ENSMUSG00000042828	UP	2.04678	0.69166	0.00120299	0.1	1.57	0.19	0.22	Trim72	chr7	protein_coding	tripartite motif-containing 72	tripartite motif-containing 72	18	GO:0001778,GO:0001786,GO:0003012,GO:0005515,GO:0005622,GO:0005623,GO:0005886,GO:0006810,GO:0006887,GO:0006900,GO:0007517,GO:0008270,GO:0016020,GO:0030659,GO:0031410,GO:0042383,GO:0046872,GO:0051260
ENSMUSG00000049685	UP	2.30671	-0.411226	0.00128603	0.35	0.69	0.12	0.1	Cyp2g1	chr7	protein_coding	cytochrome P450, family 2, subfamily g, polypeptide 1	--	--	--
ENSMUSG00000055407	UP	4.07723	-1.66381	0.000348742	0.09	0.13	0	0.01	Map6	chr7	protein_coding	microtubule-associated protein 6	--	--	--
ENSMUSG00000055629	UP	3.38371	-2.13021	0.00860779	0.03	0.11	0	0.01	B4galnt4	chr7	protein_coding	beta-1,4-N-acetyl-galactosaminyl transferase 4	beta-1,4-N-acetyl-galactosaminyl transferase 4	9	GO:0005794,GO:0008152,GO:0008376,GO:0016020,GO:0016021,GO:0016740,GO:0016758,GO:0032580,GO:0033842
ENSMUSG00000056043	UP	2.67769	-1.2326	0.00363289	0.03	0.12	0.01	0.01	Rgs9bp	chr7	protein_coding	regulator of G-protein signalling 9 binding protein	regulator of G-protein signalling 9 binding protein	6	GO:0007601,GO:0009968,GO:0016020,GO:0016021,GO:0050896,GO:0050908
ENSMUSG00000056978	UP	1.99981	3.40556	0.000340781	35.45	32.76	5.4	11.83	Hamp2	chr7	protein_coding	hepcidin antimicrobial peptide 2	hepcidin antimicrobial peptide 2	6	GO:0005179,GO:0005576,GO:0006879,GO:0031640,GO:0042742,GO:0050832
ENSMUSG00000057465	UP	1.45698	9.47024	0.00691606	2428.19	531.78	392.19	720.52	Saa2	chr7	protein_coding	serum amyloid A 2	serum amyloid A 2	6	GO:0001664,GO:0005515,GO:0005576,GO:0006953,GO:0034364,GO:0070062
ENSMUSG00000059824	UP	3.5081	3.66263	4.61e-09	1.57	21.78	1.13	0.87	Dbp	chr7	protein_coding	D site albumin promoter binding protein	D site albumin promoter binding protein	12	GO:0000977,GO:0001077,GO:0003677,GO:0003700,GO:0005634,GO:0006351,GO:0006355,GO:0006366,GO:0007623,GO:0043565,GO:0045944,GO:0048511
ENSMUSG00000060240	UP	7.14633	-1.28483	1.59e-06	0.44	0.24	0	0	Cend1	chr7	protein_coding	cell cycle exit and neuronal differentiation 1	cell cycle exit and neuronal differentiation 1	8	GO:0003674,GO:0007628,GO:0016020,GO:0016021,GO:0021686,GO:0021702,GO:0021933,GO:0021941
ENSMUSG00000060314	UP	4.24964	-0.0112398	8.72e-08	0.17	0.48	0	0.03	Zfp941	chr7	protein_coding	zinc finger protein 941	--	--	--
ENSMUSG00000060962	UP	2.70581	-1.5103	0.00949578	0	0.33	0.04	0.02	Dmkn	chr7	protein_coding	dermokine	dermokine	5	GO:0003674,GO:0005576,GO:0005615,GO:0008150,GO:0030154
ENSMUSG00000061723	UP	11.5576	6.16908	1.87e-36	0	225.19	0	0.06	Tnnt3	chr7	protein_coding	troponin T3, skeletal, fast	troponin T3, skeletal, fast	12	GO:0003009,GO:0003779,GO:0005523,GO:0005861,GO:0006200,GO:0006937,GO:0006942,GO:0030172,GO:0030899,GO:0031013,GO:0043462,GO:0048306
ENSMUSG00000063838	UP	1.76698	2.76858	0.0016423	14.92	2.89	3.27	2	Cdc42ep5	chr7	protein_coding	CDC42 effector protein (Rho GTPase binding) 5	CDC42 effector protein (Rho GTPase binding) 5	11	GO:0005515,GO:0005737,GO:0005856,GO:0005886,GO:0007254,GO:0007266,GO:0008360,GO:0016020,GO:0017049,GO:0030838,GO:0031274
ENSMUSG00000064179	UP	2.40141	3.29095	2.49e-05	1.24	26.09	2.59	2.46	Tnnt1	chr7	protein_coding	troponin T1, skeletal, slow	troponin T1, skeletal, slow	7	GO:0003009,GO:0005523,GO:0005861,GO:0006937,GO:0031014,GO:0031444,GO:0045932
ENSMUSG00000070424	UP	2.97454	-1.77376	0.00489193	0	0.31	0	0.04	Art5	chr7	protein_coding	ADP-ribosyltransferase 5	ADP-ribosyltransferase 5	8	GO:0003950,GO:0003953,GO:0003956,GO:0005576,GO:0006471,GO:0016020,GO:0016740,GO:0016757
ENSMUSG00000078815	UP	6.58497	-1.66808	6.71e-05	0	0.35	0	0	Cacng6	chr7	protein_coding	calcium channel, voltage-dependent, gamma subunit 6	calcium channel, voltage-dependent, gamma subunit 6	9	GO:0005244,GO:0005262,GO:0006810,GO:0006811,GO:0006816,GO:0016020,GO:0016021,GO:0034765,GO:0070588
ENSMUSG00000012705	UP	5.41354	-2.4797	0.00995356	0.03	0.16	0	0	Retn	chr8	protein_coding	resistin	resistin	12	GO:0005179,GO:0005576,GO:0005615,GO:0005634,GO:0010714,GO:0014911,GO:0032868,GO:0045444,GO:0048661,GO:0050806,GO:2000252,GO:2000872
ENSMUSG00000031448	UP	7.21015	-1.16969	1.21e-06	0	0.81	0	0	Adprhl1	chr8	protein_coding	ADP-ribosylhydrolase like 1	ADP-ribosylhydrolase like 1	7	GO:0000287,GO:0003674,GO:0003875,GO:0005575,GO:0008150,GO:0016787,GO:0051725
ENSMUSG00000031461	UP	9.12872	0.521942	3.26e-13	0	0.9	0	0	Myom2	chr8	protein_coding	myomesin 2	--	--	--
ENSMUSG00000031519	UP	3.75317	-1.1733	0.000232282	0.19	0.52	0.05	0	Asb5	chr8	protein_coding	ankyrin repeat and SOCs box-containing 5	ankyrin repeat and SOCs box-containing 5	4	GO:0003674,GO:0005575,GO:0008150,GO:0035556
ENSMUSG00000031543	UP	5.34499	1.56742	1.07e-12	0.04	1.02	0.01	0.01	Ank1	chr8	protein_coding	ankyrin 1, erythroid	ankyrin 1, erythroid	26	GO:0005634,GO:0005737,GO:0005856,GO:0005886,GO:0006779,GO:0006888,GO:0007165,GO:0008093,GO:0010638,GO:0014731,GO:0015672,GO:0016020,GO:0016529,GO:0019899,GO:0030018,GO:0030507,GO:0030673,GO:0030863,GO:0031430,GO:0031672,GO:0042383,GO:0043005,GO:0045211,GO:0048821,GO:0051117,GO:0072661
ENSMUSG00000031633	UP	2.05532	5.14359	0.000203336	7.38	46.06	7.81	4.67	Slc25a4	chr8	protein_coding	solute carrier family 25 (mitochondrial carrier, adenine nucleotide translocator), member 4	solute carrier family 25 (mitochondrial carrier, adenine nucleotide translocator), member 4	19	GO:0005215,GO:0005471,GO:0005515,GO:0005634,GO:0005739,GO:0005741,GO:0005743,GO:0006810,GO:0008637,GO:0015860,GO:0015866,GO:0015867,GO:0016020,GO:0016021,GO:0019899,GO:0034220,GO:0055085,GO:0060546,GO:2000277
ENSMUSG00000031636	UP	2.00632	0.22223	0.00258623	0.34	1.55	0.3	0.18	Pdlim3	chr8	protein_coding	PDZ and LIM domain 3	PDZ and LIM domain 3	10	GO:0005737,GO:0007015,GO:0007507,GO:0007519,GO:0008092,GO:0008270,GO:0008307,GO:0015629,GO:0030018,GO:0046872
ENSMUSG00000031762	UP	4.65167	6.44621	5.62e-14	393.28	132.74	15.83	5.1	Mt2	chr8	protein_coding	metallothionein 2	metallothionein 2	6	GO:0005622,GO:0006882,GO:0007263,GO:0008270,GO:0010273,GO:0046872
ENSMUSG00000031765	UP	3.89208	9.32371	5.42e-11	2197.78	1726.84	166.92	96.03	Mt1	chr8	protein_coding	metallothionein 1	metallothionein 1	13	GO:0005507,GO:0005622,GO:0005764,GO:0005829,GO:0006875,GO:0006882,GO:0007263,GO:0008270,GO:0010273,GO:0043524,GO:0046872,GO:0071247,GO:0071294
ENSMUSG00000037725	UP	1.72077	0.91814	0.00412056	0.8	1.09	0.23	0.34	Ckap2	chr8	protein_coding	cytoskeleton associated protein 2	cytoskeleton associated protein 2	11	GO:0000281,GO:0003674,GO:0005737,GO:0005813,GO:0005856,GO:0005874,GO:0005881,GO:0006915,GO:0007026,GO:0007049,GO:0045944
ENSMUSG00000038917	UP	1.68219	0.279785	0.00834241	0.45	0.62	0.12	0.21	3930402G23Rik	chr8	lincRNA	RIKEN cDNA 3930402G23 gene	--	--	--
ENSMUSG00000045246	UP	5.71713	-2.28684	0.00381733	0	0.09	0	0	Kcng4	chr8	protein_coding	potassium voltage-gated channel, subfamily G, member 4	potassium voltage-gated channel, subfamily G, member 4	16	GO:0005216,GO:0005244,GO:0005249,GO:0005251,GO:0005267,GO:0005886,GO:0006810,GO:0006811,GO:0006813,GO:0008076,GO:0016020,GO:0016021,GO:0034765,GO:0051260,GO:0055085,GO:0071805
ENSMUSG00000074384	UP	1.5994	0.530873	0.00949331	0.96	0.9	0.39	0.22	AI429214	chr8	protein_coding	expressed sequence AI429214	expressed sequence AI429214	3	GO:0003674,GO:0005575,GO:0008150
ENSMUSG00000005800	UP	3.54741	0.720015	2.63e-07	0.24	1.79	0.07	0.1	Mmp8	chr9	protein_coding	matrix metallopeptidase 8	matrix metallopeptidase 8	14	GO:0004222,GO:0004252,GO:0005509,GO:0005576,GO:0005578,GO:0005615,GO:0006508,GO:0008233,GO:0008237,GO:0008270,GO:0016787,GO:0030574,GO:0031012,GO:0046872
ENSMUSG00000032033	UP	5.86236	-2.19045	0.00155144	0	0.2	0	0	Barx2	chr9	protein_coding	BarH-like homeobox 2	BarH-like homeobox 2	16	GO:0000122,GO:0000976,GO:0001502,GO:0003677,GO:0003682,GO:0003700,GO:0005515,GO:0005634,GO:0005667,GO:0005739,GO:0006351,GO:0006355,GO:0014902,GO:0042637,GO:0043565,GO:0045944
ENSMUSG00000032134	UP	2.74587	-1.15084	0.00231466	0.33	0.71	0.17	0	Muc16	chr9	protein_coding	mucin 16	mucin 16	4	GO:0003674,GO:0005615,GO:0008150,GO:0009897
ENSMUSG00000032186	UP	6.18493	-1.97368	0.000297222	0.01	0.04	0	0	Tmod2	chr9	protein_coding	tropomodulin 2	tropomodulin 2	9	GO:0003779,GO:0005523,GO:0005737,GO:0005856,GO:0007270,GO:0007611,GO:0030426,GO:0043005,GO:0045745
ENSMUSG00000032311	UP	1.95229	0.924306	0.00119616	0.96	0.61	0.14	0.26	Nrg4	chr9	protein_coding	neuregulin 4	neuregulin 4	5	GO:0005576,GO:0005886,GO:0008083,GO:0016020,GO:0016021
ENSMUSG00000032484	UP	3.29649	1.68797	1.81e-07	0.36	7.86	0.6	0.23	Ngp	chr9	protein_coding	neutrophilic granule protein	--	--	--
ENSMUSG00000032495	UP	2.79124	-0.709224	0.000358969	0	0.41	0	0.06	Lrrc2	chr9	protein_coding	leucine rich repeat containing 2	leucine rich repeat containing 2	3	GO:0003674,GO:0005575,GO:0008150
ENSMUSG00000032496	UP	5.17428	0.835786	3.85e-11	0.04	2	0	0.05	Ltf	chr9	protein_coding	lactotransferrin	lactotransferrin	37	GO:0001503,GO:0001817,GO:0002227,GO:0002376,GO:0005506,GO:0005576,GO:0005615,GO:0005634,GO:0005737,GO:0006508,GO:0006810,GO:0006811,GO:0006826,GO:0006879,GO:0008199,GO:0008201,GO:0008233,GO:0008236,GO:0016787,GO:0019731,GO:0019732,GO:0030141,GO:0031665,GO:0032680,GO:0033690,GO:0034145,GO:0042581,GO:0043123,GO:0043539,GO:0045669,GO:0046872,GO:0051092,GO:0055072,GO:0060349,GO:0070062,GO:0071902,GO:…
ENSMUSG00000032523	UP	5.55375	-2.3914	0.00611666	0	0.16	0	0	Hhatl	chr9	protein_coding	hedgehog acyltransferase-like	hedgehog acyltransferase-like	6	GO:0005515,GO:0005783,GO:0016020,GO:0016021,GO:0048471,GO:0060262
ENSMUSG00000038357	UP	3.77575	-0.316483	5.11e-06	0.07	2.83	0.23	0	Camp	chr9	protein_coding	cathelicidin antimicrobial peptide	cathelicidin antimicrobial peptide	18	GO:0001934,GO:0002227,GO:0005576,GO:0005615,GO:0005737,GO:0006952,GO:0008284,GO:0019731,GO:0042581,GO:0042742,GO:0042995,GO:0044130,GO:0044140,GO:0045766,GO:0050829,GO:0050830,GO:0051873,GO:0070062
ENSMUSG00000042045	UP	7.46105	-0.960401	2.58e-07	0	2.61	0	0	Sln	chr9	protein_coding	sarcolipin	sarcolipin	8	GO:0005622,GO:0005623,GO:0005783,GO:0016020,GO:0016021,GO:0016529,GO:0030234,GO:0070296
ENSMUSG00000043613	UP	3.6223	-1.96563	0.00399313	0	0.27	0	0.02	Mmp3	chr9	protein_coding	matrix metallopeptidase 3	matrix metallopeptidase 3	20	GO:0004222,GO:0005509,GO:0005576,GO:0005578,GO:0005615,GO:0005634,GO:0006508,GO:0008233,GO:0008237,GO:0008270,GO:0016787,GO:0030334,GO:0030425,GO:0030574,GO:0031012,GO:0032403,GO:0043234,GO:0044297,GO:0046872,GO:0071230
ENSMUSG00000044938	UP	5.09105	-0.835676	9.98e-07	0	0.23	0	0.01	Klhl31	chr9	protein_coding	kelch-like 31	kelch-like 31	5	GO:0003674,GO:0005575,GO:0006351,GO:0006355,GO:0008150
ENSMUSG00000046167	UP	2.71177	-1.20479	0.00363289	0.03	0.18	0.02	0.02	Gldn	chr9	protein_coding	gliomedin	gliomedin	13	GO:0005515,GO:0005581,GO:0005615,GO:0005886,GO:0007275,GO:0007399,GO:0016020,GO:0016021,GO:0030154,GO:0032528,GO:0034113,GO:0045162,GO:0086080
ENSMUSG00000046186	UP	5.21522	-2.60045	0.00995356	0.05	0.01	0	0	Cd109	chr9	protein_coding	CD109 antigen	CD109 antigen	13	GO:0004866,GO:0004867,GO:0005575,GO:0005576,GO:0005615,GO:0005886,GO:0010466,GO:0016020,GO:0030414,GO:0030512,GO:0031225,GO:0050431,GO:0061045
ENSMUSG00000046480	UP	5.6877	-0.324062	1.23e-08	0	0.46	0	0.01	Scn4b	chr9	protein_coding	sodium channel, type IV, beta	sodium channel, type IV, beta	25	GO:0001518,GO:0005244,GO:0005248,GO:0005272,GO:0005886,GO:0006810,GO:0006811,GO:0006814,GO:0010765,GO:0014704,GO:0016020,GO:0016021,GO:0017080,GO:0031226,GO:0034765,GO:0035725,GO:0044325,GO:0060048,GO:0060307,GO:0086002,GO:0086006,GO:0086012,GO:0086067,GO:0086091,GO:2000649
ENSMUSG00000059741	UP	5.49328	0.2746	3.41e-10	0.18	3.31	0	0.07	Myl3	chr9	protein_coding	myosin, light polypeptide 3	myosin, light polypeptide 3	11	GO:0002026,GO:0003774,GO:0003785,GO:0005509,GO:0006942,GO:0008152,GO:0016459,GO:0031672,GO:0031674,GO:0055010,GO:0060048
ENSMUSG00000074001	UP	6.5029	-1.73062	9.61e-05	0	0.27	0	0	Klhl40	chr9	protein_coding	kelch-like 40	--	--	--
ENSMUSG00000031312	UP	4.30455	-0.267336	9.57e-07	0	1.78	0.03	0.05	Itgb1bp2	chrX	protein_coding	integrin beta 1 binding protein 2	integrin beta 1 binding protein 2	7	GO:0005178,GO:0005509,GO:0005515,GO:0008270,GO:0017124,GO:0030018,GO:0046872
ENSMUSG00000031377	UP	2.04129	-1.09776	0.0086352	0.1	0.24	0	0.08	Bmx	chrX	protein_coding	BMX non-receptor tyrosine kinase	BMX non-receptor tyrosine kinase	19	GO:0000166,GO:0004672,GO:0004713,GO:0004715,GO:0005524,GO:0005737,GO:0006468,GO:0006915,GO:0007155,GO:0007165,GO:0016301,GO:0016310,GO:0016740,GO:0016772,GO:0018108,GO:0032587,GO:0035556,GO:0046777,GO:0046872
ENSMUSG00000031382	UP	5.92936	-2.14493	0.00155144	0	0.26	0	0	Asb11	chrX	protein_coding	ankyrin repeat and SOCS box-containing 11	ankyrin repeat and SOCS box-containing 11	4	GO:0003674,GO:0005575,GO:0008150,GO:0035556
ENSMUSG00000041476	UP	8.36371	-0.174655	2.51e-10	0	2.14	0	0	Smpx	chrX	protein_coding	small muscle protein, X-linked	small muscle protein, X-linked	6	GO:0005634,GO:0005737,GO:0005927,GO:0031430,GO:0043034,GO:0043292
ENSMUSG00000083695	UP	5.88518	-2.18987	0.00100865	0.17	0.23	0	0	Rnf138rt1	chrX	protein_coding	ring finger protein 138, retrogene 1	--	--	--
ENSMUSG00000087252	UP	3.87615	-1.77221	0.000948232	0.05	0.28	0.02	0	Gm14379	chrX	processed_transcript	predicted gene 14379	--	--	--
ENSMUSG00000004110	DOWN	-1.63077	0.622813	0.00665946	0.03	0.05	0.07	0.2	Cacna1e	chr1	protein_coding	calcium channel, voltage-dependent, R type, alpha 1E subunit	calcium channel, voltage-dependent, R type, alpha 1E subunit	36	GO:0001662,GO:0002027,GO:0005216,GO:0005244,GO:0005245,GO:0005262,GO:0005509,GO:0005886,GO:0005891,GO:0006810,GO:0006811,GO:0006816,GO:0007268,GO:0007626,GO:0008331,GO:0008542,GO:0016020,GO:0016021,GO:0019226,GO:0019233,GO:0030317,GO:0034765,GO:0042593,GO:0042596,GO:0043204,GO:0046872,GO:0047485,GO:0048265,GO:0048266,GO:0050877,GO:0055085,GO:0061178,GO:0070509,GO:0070588,GO:0086010,GO:0090273
ENSMUSG00000032487	DOWN	-2.70132	2.61819	2.67e-06	0.12	0.51	0.4	3.92	Ptgs2	chr1	protein_coding	prostaglandin-endoperoxide synthase 2	prostaglandin-endoperoxide synthase 2	65	GO:0001516,GO:0001525,GO:0004601,GO:0004666,GO:0005634,GO:0005737,GO:0005783,GO:0005901,GO:0006629,GO:0006631,GO:0006633,GO:0006693,GO:0006954,GO:0006979,GO:0007566,GO:0007612,GO:0007613,GO:0008217,GO:0008284,GO:0008285,GO:0008289,GO:0010575,GO:0010942,GO:0016020,GO:0016491,GO:0016702,GO:0019233,GO:0019371,GO:0019899,GO:0020037,GO:0030216,GO:0030282,GO:0030728,GO:0031622,GO:0031915,GO:0032227,GO:…
ENSMUSG00000041406	DOWN	-3.02755	-2.13693	0.00399313	0	0.01	0.11	0.04	BC055324	chr1	protein_coding	cDNA sequence BC055324	cDNA sequence BC055324	3	GO:0003674,GO:0005575,GO:0008150
ENSMUSG00000052726	DOWN	-1.71041	0.552885	0.00491156	0.08	0.12	0.22	0.43	Kcnt2	chr1	protein_coding	potassium channel, subfamily T, member 2	--	--	--
ENSMUSG00000070532	DOWN	-5.36197	-2.61974	0.00995356	0	0	0	0.18	1700084C01Rik	chr1	protein_coding	RIKEN cDNA 1700084C01 gene	RIKEN cDNA 1700084C01 gene	3	GO:0003674,GO:0005575,GO:0008150
ENSMUSG00000097970	DOWN	-1.68133	-0.20388	0.00466382	0	1.48	0.22	5.33	Gm27028	chr1	lincRNA	predicted gene, 27028	--	--	--
ENSMUSG00000101968	DOWN	-2.03539	1.39793	0.000489124	0.5	0.98	0.47	5.9	1700027A15Rik	chr1	antisense	RIKEN cDNA 1700027A15 gene	--	--	--
ENSMUSG00000103625	DOWN	-2.40693	-1.40394	0.00437118	0.02	0.03	0	0.29	Gm37357	chr1	TEC	predicted gene, 37357	--	--	--
ENSMUSG00000025408	DOWN	-1.61099	4.63589	0.00313435	9.59	14.88	19.01	56.76	Ddit3	chr10	protein_coding	DNA-damage inducible transcript 3	DNA-damage inducible transcript 3	40	GO:0001955,GO:0003677,GO:0003700,GO:0005515,GO:0005622,GO:0005623,GO:0005634,GO:0005737,GO:0005770,GO:0006351,GO:0006355,GO:0006915,GO:0006950,GO:0006983,GO:0006986,GO:0007049,GO:0007050,GO:0008134,GO:0016055,GO:0030968,GO:0032757,GO:0032792,GO:0034976,GO:0042594,GO:0042789,GO:0043065,GO:0043161,GO:0043433,GO:0043525,GO:0043565,GO:0044324,GO:0045454,GO:0045662,GO:0045892,GO:0045893,GO:0045944,GO:…
ENSMUSG00000035916	DOWN	-2.22759	-0.928544	0.00220701	0.01	0.02	0.06	0.12	Ptprq	chr10	protein_coding	protein tyrosine phosphatase, receptor type, Q	protein tyrosine phosphatase, receptor type, Q	15	GO:0002244,GO:0004721,GO:0004725,GO:0006470,GO:0016020,GO:0016021,GO:0016311,GO:0016787,GO:0016791,GO:0032421,GO:0042472,GO:0045598,GO:0050885,GO:0050910,GO:0060116
ENSMUSG00000045518	DOWN	-2.61919	2.33195	5.67e-06	0.1	0.4	0.18	3.09	Onecut3	chr10	protein_coding	one cut domain, family member 3	one cut domain, family member 3	8	GO:0003677,GO:0003700,GO:0005634,GO:0005667,GO:0006351,GO:0006355,GO:0006357,GO:0043565
ENSMUSG00000000983	DOWN	-3.83198	-2.18011	0.00100865	0	0.04	0.08	0.88	Wfdc18	chr11	protein_coding	WAP four-disulfide core domain 18	WAP four-disulfide core domain 18	3	GO:0005576,GO:0010466,GO:0030414
ENSMUSG00000002057	DOWN	-3.96742	-1.45724	7.49e-05	0	0.01	0	0.31	Foxn1	chr11	protein_coding	forkhead box N1	forkhead box N1	26	GO:0000122,GO:0001942,GO:0002260,GO:0003677,GO:0003690,GO:0003700,GO:0003705,GO:0005634,GO:0005667,GO:0006351,GO:0006355,GO:0006366,GO:0007275,GO:0007389,GO:0008134,GO:0008283,GO:0008301,GO:0008544,GO:0009790,GO:0030216,GO:0033081,GO:0035878,GO:0043565,GO:0048538,GO:0050673,GO:0051090
ENSMUSG00000020734	DOWN	-7.11434	-1.3613	2.79e-06	0	0	0	0.23	Grin2c	chr11	protein_coding	glutamate receptor, ionotropic, NMDA2C (epsilon 3)	glutamate receptor, ionotropic, NMDA2C (epsilon 3)	32	GO:0001964,GO:0004872,GO:0004970,GO:0004972,GO:0005216,GO:0005234,GO:0005261,GO:0005515,GO:0005886,GO:0006810,GO:0006811,GO:0006812,GO:0008104,GO:0009611,GO:0014069,GO:0016020,GO:0016021,GO:0017146,GO:0030054,GO:0030165,GO:0030425,GO:0033058,GO:0034220,GO:0035235,GO:0035249,GO:0042177,GO:0042391,GO:0045202,GO:0045211,GO:0047485,GO:0050885,GO:0060079
ENSMUSG00000038352	DOWN	-1.83734	-1.01184	0.00834081	0	0.13	0.33	0.26	Arl5c	chr11	protein_coding	ADP-ribosylation factor-like 5C	ADP-ribosylation factor-like 5C	6	GO:0000166,GO:0005525,GO:0005575,GO:0005622,GO:0007264,GO:0008150
ENSMUSG00000044352	DOWN	-3.38624	-2.45578	0.00611666	0	0.01	0.02	0.08	Sowaha	chr11	protein_coding	sosondowah ankyrin repeat domain family member A	sosondowah ankyrin repeat domain family member A	3	GO:0003674,GO:0005575,GO:0008150
ENSMUSG00000070332	DOWN	-3.0341	-2.12425	0.00583758	0	0.02	0.04	0.22	Trim80	chr11	protein_coding	tripartite motif-containing 80	--	--	--
ENSMUSG00000081332	DOWN	-3.48711	-2.39483	0.00381733	0	0.02	0	0.43	Gm12664	chr11	processed_pseudogene	predicted gene 12664	--	--	--
ENSMUSG00000054459	DOWN	-6.02931	-2.21724	0.000663725	0	0	0.27	0.02	Vsnl1	chr12	protein_coding	visinin-like 1	visinin-like 1	2	GO:0005509,GO:0046872
ENSMUSG00000090812	DOWN	-5.53641	-2.51943	0.00611666	0	0	0.04	0.14	Samd15	chr12	protein_coding	sterile alpha motif domain containing 15	--	--	--
ENSMUSG00000048904	DOWN	-2.22107	-1.42746	0.00437118	0	0.09	0.03	0.51	Neurog1	chr13	protein_coding	neurogenin 1	neurogenin 1	23	GO:0000989,GO:0003677,GO:0003682,GO:0005515,GO:0005634,GO:0006351,GO:0006355,GO:0007275,GO:0007399,GO:0022008,GO:0030154,GO:0030182,GO:0031536,GO:0042472,GO:0043025,GO:0043204,GO:0045165,GO:0045664,GO:0045666,GO:0045944,GO:0046983,GO:0051091,GO:0070888
ENSMUSG00000069170	DOWN	-2.30883	-0.243555	0.000992375	0.01	0.01	0.02	0.09	Adgrv1	chr13	protein_coding	adhesion G protein-coupled receptor V1	--	--	--
ENSMUSG00000089726	DOWN	-2.35978	0.752175	5.84e-05	0.01	0.23	0.13	1.26	Mir17hg	chr14	lincRNA	Mir17 host gene (non-protein coding)	--	--	--
ENSMUSG00000105501	DOWN	-1.90352	-0.512249	0.00264191	0	0.18	0	0.83	RP24-378G4.6	chr14	lincRNA		--	--	--
ENSMUSG00000034730	DOWN	-3.18816	-1.63285	0.00103718	0	0.01	0	0.13	Adgrb1	chr15	protein_coding	adhesion G protein-coupled receptor B1	--	--	--
ENSMUSG00000048424	DOWN	-2.64257	-1.74087	0.00189727	0	0.03	0.2	0.05	Ranbp3l	chr15	protein_coding	RAN binding protein 3-like	RAN binding protein 3-like	4	GO:0003674,GO:0005575,GO:0008150,GO:0046907
ENSMUSG00000059213	DOWN	-5.39315	-2.60383	0.00995356	0	0	0.02	0.07	Ddn	chr15	protein_coding	dendrin	dendrin	11	GO:0000978,GO:0000982,GO:0005634,GO:0005737,GO:0005783,GO:0005886,GO:0006366,GO:0016020,GO:0030425,GO:0042995,GO:0045944
ENSMUSG00000002845	DOWN	-1.67109	2.36066	0.00299374	0.74	0.72	1.84	2.85	Tmem39a	chr16	protein_coding	transmembrane protein 39a	transmembrane protein 39a	5	GO:0003674,GO:0005575,GO:0008150,GO:0016020,GO:0016021
ENSMUSG00000022508	DOWN	-2.61005	5.75968	3.64e-06	4.2	3.44	28.88	17.48	Bcl6	chr16	protein_coding	B cell leukemia/lymphoma 6	B cell leukemia/lymphoma 6	45	GO:0000060,GO:0000122,GO:0000902,GO:0001953,GO:0002376,GO:0002467,GO:0002829,GO:0003676,GO:0003677,GO:0003682,GO:0003700,GO:0005515,GO:0005622,GO:0005634,GO:0005657,GO:0006351,GO:0006355,GO:0006954,GO:0006974,GO:0007266,GO:0007283,GO:0008104,GO:0008285,GO:0030036,GO:0030183,GO:0030308,GO:0030890,GO:0031490,GO:0032319,GO:0032764,GO:0035024,GO:0042092,GO:0042127,GO:0043065,GO:0043066,GO:0043380,GO:…
ENSMUSG00000022696	DOWN	-3.11579	-2.60493	0.00995356	0	0	0.04	0.03	Sidt1	chr16	protein_coding	SID1 transmembrane family, member 1	SID1 transmembrane family, member 1	7	GO:0003674,GO:0005575,GO:0008150,GO:0016020,GO:0016021,GO:0033227,GO:0051033
ENSMUSG00000062284	DOWN	-5.40881	-2.59585	0.00995356	0	0	0.32	0.53	Gm6030	chr16	processed_pseudogene	predicted gene 6030	--	--	--
ENSMUSG00000015451	DOWN	-1.86006	2.58117	0.000873099	0.28	0.56	0.66	2.46	C4a	chr17	processed_transcript	complement component 4A (Rodgers blood group)	--	--	--
ENSMUSG00000039481	DOWN	-2.19441	-0.901516	0.00182976	0.05	0.21	0.63	0.73	Nrtn	chr17	protein_coding	neurturin	neurturin	7	GO:0001755,GO:0005576,GO:0007169,GO:0008083,GO:0021675,GO:0030424,GO:0031175
ENSMUSG00000064043	DOWN	-1.67527	2.33875	0.00279774	0.2	0.4	0.23	1.73	Trerf1	chr17	processed_transcript	transcriptional regulating factor 1	transcriptional regulating factor 1	11	GO:0003676,GO:0003677,GO:0003682,GO:0003700,GO:0005634,GO:0005737,GO:0006351,GO:0006355,GO:0008134,GO:0045893,GO:0046872
ENSMUSG00000090877	DOWN	-2.69844	3.09287	4.78e-06	1.23	0.21	1.16	8.32	Hspa1b	chr17	protein_coding	heat shock protein 1B	--	--	--
ENSMUSG00000090936	DOWN	-2.01222	-1.56848	0.00949578	0	0.09	0.11	0.39	Gm17705	chr17	lincRNA	predicted gene, 17705	--	--	--
ENSMUSG00000091971	DOWN	-2.11718	0.0562205	0.00202245	0.15	0.08	0.35	0.6	Hspa1a	chr17	protein_coding	heat shock protein 1A	--	--	--
ENSMUSG00000025427	DOWN	-2.9218	-2.20218	0.00583758	0	0.01	0.05	0.01	Rnf165	chr18	protein_coding	ring finger protein 165	--	--	--
ENSMUSG00000043424	DOWN	-3.94068	-1.06648	3.15e-06	0	0.03	0.31	0.28	Eif3j2	chr18	protein_coding	eukaryotic translation initiation factor 3, subunit J2	--	--	--
ENSMUSG00000060275	DOWN	-3.35347	-2.48088	0.00611666	0	0.01	0.13	0	Nrg2	chr18	protein_coding	neuregulin 2	--	--	--
ENSMUSG00000090840	DOWN	-5.37754	-2.61179	0.00995356	0	0	0.11	0.75	1700092M07Rik	chr19	protein_coding	RIKEN cDNA 1700092M07 gene	--	--	--
ENSMUSG00000027071	DOWN	-2.90596	-2.20181	0.00860779	0	0.02	0	0.23	P2rx3	chr2	protein_coding	purinergic receptor P2X, ligand-gated ion channel, 3	purinergic receptor P2X, ligand-gated ion channel, 3	39	GO:0001614,GO:0001666,GO:0004931,GO:0005216,GO:0005524,GO:0005639,GO:0005791,GO:0005794,GO:0005887,GO:0006810,GO:0006811,GO:0006812,GO:0007268,GO:0007274,GO:0009266,GO:0009408,GO:0009409,GO:0009612,GO:0009743,GO:0010033,GO:0014832,GO:0016020,GO:0016021,GO:0019228,GO:0030424,GO:0030432,GO:0033198,GO:0034220,GO:0035590,GO:0043005,GO:0043025,GO:0043195,GO:0043197,GO:0043235,GO:0045121,GO:0048167,GO:…
ENSMUSG00000040164	DOWN	-6.31599	-1.99217	0.00020203	0	0	0	0.24	Kcns1	chr2	protein_coding	K+ voltage-gated channel, subfamily S, 1	K+ voltage-gated channel, subfamily S, 1	17	GO:0005216,GO:0005244,GO:0005249,GO:0005251,GO:0005267,GO:0005886,GO:0006810,GO:0006811,GO:0006813,GO:0008076,GO:0015459,GO:0016020,GO:0016021,GO:0034765,GO:0051260,GO:0055085,GO:0071805
ENSMUSG00000054160	DOWN	-2.48137	-1.83154	0.00489193	0	0.05	0	0.37	Nkx2-4	chr2	protein_coding	NK2 homeobox 4	NK2 homeobox 4	7	GO:0003677,GO:0003700,GO:0005575,GO:0005634,GO:0006355,GO:0007275,GO:0043565
ENSMUSG00000083111	DOWN	-1.66918	0.353546	0.00860774	0.25	0.27	0.13	1.56	Gm14421	chr2	unprocessed_pseudogene	predicted gene 14421	--	--	--
ENSMUSG00000083284	DOWN	-5.81272	-2.34889	0.00155144	0	0	0.28	0.47	Gm13688	chr2	processed_pseudogene	predicted gene 13688	--	--	--
ENSMUSG00000085929	DOWN	-1.89132	1.27579	0.00101756	0.37	1.75	1.07	7.32	Gm13421	chr2	processed_transcript	predicted gene 13421	--	--	--
ENSMUSG00000087594	DOWN	-1.72407	-0.502162	0.00715942	0.04	0.14	0.12	0.51	BC039771	chr2	processed_transcript	cDNA sequence BC039771	--	--	--
ENSMUSG00000089762	DOWN	-1.97258	-0.740565	0.00480436	0.04	0.09	0.3	0.26	Ier5l	chr2	protein_coding	immediate early response 5-like	immediate early response 5-like	3	GO:0003674,GO:0005575,GO:0008150
ENSMUSG00000103901	DOWN	-3.21854	-1.61456	0.00103718	0	0.02	0.04	0.2	Gm37499	chr2	TEC	predicted gene, 37499	--	--	--
ENSMUSG00000007379	DOWN	-2.11011	-0.266713	0.00194959	0.04	0.06	0.18	0.25	Dennd2c	chr3	protein_coding	DENN/MADD domain containing 2C	DENN/MADD domain containing 2C	4	GO:0005085,GO:0005575,GO:0017112,GO:0032313
ENSMUSG00000037892	DOWN	-1.8382	-0.923959	0.00575715	0	0.06	0.11	0.14	Pcdh18	chr3	protein_coding	protocadherin 18	protocadherin 18	9	GO:0005509,GO:0005515,GO:0005886,GO:0005887,GO:0007155,GO:0007156,GO:0016020,GO:0016021,GO:0016339
ENSMUSG00000041423	DOWN	-2.86564	-2.23159	0.00860779	0	0.03	0.13	0.15	Paqr6	chr3	protein_coding	progestin and adipoQ receptor family member VI	progestin and adipoQ receptor family member VI	5	GO:0004872,GO:0005575,GO:0008150,GO:0016020,GO:0016021
ENSMUSG00000074398	DOWN	-2.22616	-0.941144	0.00960824	0.18	0.03	0.21	0.58	Gm15441	chr3	antisense	predicted gene 15441	predicted gene 15441	3	GO:0003674,GO:0005575,GO:0008150
ENSMUSG00000074489	DOWN	-2.84101	-1.58901	0.00103718	0	0.04	0.04	0.33	Bglap3	chr3	protein_coding	bone gamma-carboxyglutamate protein 3	--	--	--
ENSMUSG00000093507	DOWN	-5.47188	-2.56374	0.00611666	0	0	0.53	0.13	Gm20627	chr3	processed_transcript	predicted gene 20627	--	--	--
ENSMUSG00000103419	DOWN	-3.71687	-2.25324	0.00155144	0	0.04	0	0.98	Gm29808	chr3	unprocessed_pseudogene	predicted gene, 29808	--	--	--
ENSMUSG00000105419	DOWN	-2.8264	-1.47169	0.00437118	0.05	0.02	0.17	0.29	RP23-218L17.2	chr3	TEC		--	--	--
ENSMUSG00000028786	DOWN	-5.28241	-2.66899	0.00995356	0	0	0.19	0.09	Tmem54	chr4	protein_coding	transmembrane protein 54	transmembrane protein 54	5	GO:0003674,GO:0005575,GO:0008150,GO:0016020,GO:0016021
ENSMUSG00000040972	DOWN	-3.69428	-1.66555	0.000253261	0	0.02	0	0.41	Igsf21	chr4	protein_coding	immunoglobulin superfamily, member 21	immunoglobulin superfamily, member 21	4	GO:0003674,GO:0005575,GO:0005576,GO:0008150
ENSMUSG00000066000	DOWN	-1.48459	2.3378	0.00849333	1.08	0.71	2.19	2.85	2610305D13Rik	chr4	protein_coding	RIKEN cDNA 2610305D13 gene	--	--	--
ENSMUSG00000066178	DOWN	-2.95989	-2.17307	0.00583758	0	0.02	0.1	0.18	6030445D17Rik	chr4	protein_coding	RIKEN cDNA 6030445D17 gene	--	--	--
ENSMUSG00000078496	DOWN	-1.7096	2.88837	0.00200369	1.39	2.7	1.85	11.88	Gm13152	chr4	protein_coding	predicted gene 13152	--	--	--
ENSMUSG00000078683	DOWN	-1.76116	5.15837	0.00129478	14.43	11.89	27.36	63.38	Mup1	chr4	protein_coding	major urinary protein 1	--	--	--
ENSMUSG00000082876	DOWN	-3.62065	-2.3149	0.0024171	0	0.02	0.04	0.36	Gm11889	chr4	processed_pseudogene	predicted gene 11889	--	--	--
ENSMUSG00000085334	DOWN	-2.32226	-0.861387	0.00151979	0.05	0.09	0.28	0.45	Gm12940	chr4	processed_transcript	predicted gene 12940	--	--	--
ENSMUSG00000085990	DOWN	-3.33798	-0.695779	1.95e-05	0.05	0.11	0.14	1.81	Gm16731	chr4	processed_transcript	predicted gene, 16731	--	--	--
ENSMUSG00000096674	DOWN	-1.69056	2.15025	0.00307857	2.45	1.52	3.85	9.08	Mup15	chr4	protein_coding	major urinary protein 15	--	--	--
ENSMUSG00000029605	DOWN	-2.89612	-1.19297	0.000637414	0.05	0.03	0.33	0.31	Oas1b	chr5	polymorphic_pseudogene	2'-5' oligoadenylate synthetase 1B	2'-5' oligoadenylate synthetase 1B	16	GO:0001730,GO:0002376,GO:0003723,GO:0003725,GO:0005515,GO:0005524,GO:0005783,GO:0005789,GO:0006955,GO:0009615,GO:0016020,GO:0016021,GO:0016740,GO:0045071,GO:0045087,GO:0051607
ENSMUSG00000052271	DOWN	-2.17856	0.147154	0.00155354	0.14	0.06	0.09	0.78	Bhlha15	chr5	protein_coding	basic helix-loop-helix family, member a15	basic helix-loop-helix family, member a15	17	GO:0003677,GO:0005622,GO:0005623,GO:0005634,GO:0006351,GO:0006355,GO:0006851,GO:0007030,GO:0007186,GO:0007267,GO:0019722,GO:0042593,GO:0042803,GO:0045944,GO:0046983,GO:0048312,GO:0048469
ENSMUSG00000085720	DOWN	-4.10107	-2.0079	0.000297222	0	0.01	0.24	0.2	Gm7854	chr5	antisense	predicted gene 7854	--	--	--
ENSMUSG00000104662	DOWN	-5.53641	-2.51943	0.00611666	0	0	0.05	0.16	RP24-82B23.5	chr5	TEC		--	--	--
ENSMUSG00000105285	DOWN	-1.54793	3.38184	0.00448869	4.81	21.43	19.62	58.02	RP24-447I18.1	chr5	TEC		--	--	--
ENSMUSG00000105678	DOWN	-5.55146	-2.51158	0.00611666	0	0	0.03	0.07	RP23-162F3.2	chr5	TEC		--	--	--
ENSMUSG00000044471	DOWN	-2.41662	-1.88173	0.00678512	0	0.05	0.2	0.17	Lincpint	chr6	lincRNA	long intergenic non-protein coding RNA, Trp53 induced transcript	--	--	--
ENSMUSG00000047013	DOWN	-3.92669	-2.11713	0.000663725	0	0	0.01	0.07	Fbxo41	chr6	protein_coding	F-box protein 41	F-box protein 41	3	GO:0003674,GO:0005575,GO:0008150
ENSMUSG00000052861	DOWN	-2.19285	1.10088	0.000239277	0.03	0.07	0.02	0.45	Dnah6	chr6	protein_coding	dynein, axonemal, heavy chain 6	--	--	--
ENSMUSG00000072623	DOWN	-2.70461	2.02592	3.73e-06	0.12	0.34	0.63	2.54	Zfp9	chr6	protein_coding	zinc finger protein 9	--	--	--
ENSMUSG00000030929	DOWN	-3.11247	-2.08166	0.00399313	0	0.01	0.11	0.07	Eri2	chr7	protein_coding	exoribonuclease 2	exoribonuclease 2	9	GO:0003674,GO:0003676,GO:0004518,GO:0004527,GO:0005575,GO:0008150,GO:0008270,GO:0016787,GO:0046872
ENSMUSG00000048191	DOWN	-2.12703	0.398173	0.000862088	0.04	0.05	0.05	0.34	Muc6	chr7	protein_coding	mucin 6, gastric	mucin 6, gastric	4	GO:0003674,GO:0005575,GO:0005576,GO:0008150
ENSMUSG00000048481	DOWN	-2.14067	-0.552468	0.00477199	0.11	0.08	0.2	0.62	Mypop	chr7	protein_coding	Myb-related transcription factor, partner of profilin	Myb-related transcription factor, partner of profilin	10	GO:0000122,GO:0003677,GO:0003682,GO:0003700,GO:0005515,GO:0005634,GO:0006351,GO:0006355,GO:0006357,GO:0042803
ENSMUSG00000056592	DOWN	-1.62587	0.620312	0.00552788	0.06	0.29	0.25	0.9	Zfp658	chr7	protein_coding	zinc finger protein 658	--	--	--
ENSMUSG00000074158	DOWN	-5.39315	-2.60383	0.00995356	0	0	0.04	0.13	9830147E19Rik	chr7	protein_coding	RIKEN cDNA 9830147E19 gene	--	--	--
ENSMUSG00000074361	DOWN	-1.92341	-0.677543	0.00649454	0.06	0.06	0.13	0.31	C5ar2	chr7	protein_coding	complement component 5a receptor 2	--	--	--
ENSMUSG00000036437	DOWN	-1.98076	3.85049	0.000326904	0.62	2.82	0.57	13.39	Npy1r	chr8	protein_coding	neuropeptide Y receptor Y1	neuropeptide Y receptor Y1	26	GO:0001601,GO:0001602,GO:0003151,GO:0004871,GO:0004930,GO:0004983,GO:0005829,GO:0005886,GO:0006006,GO:0007165,GO:0007186,GO:0007218,GO:0007268,GO:0007626,GO:0007631,GO:0008021,GO:0008217,GO:0016020,GO:0016021,GO:0019233,GO:0030424,GO:0030432,GO:0040014,GO:0045907,GO:0046888,GO:0051481
ENSMUSG00000039057	DOWN	-5.50642	-2.53506	0.00611666	0	0	0	0.05	Myo16	chr8	protein_coding	myosin XVI	myosin XVI	12	GO:0000166,GO:0003774,GO:0003779,GO:0005515,GO:0005524,GO:0005622,GO:0005654,GO:0005737,GO:0014065,GO:0016459,GO:0048471,GO:0048812
ENSMUSG00000010044	DOWN	-2.93899	-1.5234	0.000578963	0	0.05	0.15	0.36	Zmynd10	chr9	protein_coding	zinc finger, MYND domain containing 10	zinc finger, MYND domain containing 10	8	GO:0003674,GO:0005737,GO:0005856,GO:0034451,GO:0036158,GO:0036159,GO:0044458,GO:0046872
ENSMUSG00000023473	DOWN	-2.5802	3.98213	5.03e-06	0.21	0.48	0.26	4.01	Celsr3	chr9	protein_coding	cadherin, EGF LAG seven-pass G-type receptor 3 (flamingo homolog, Drosophila)	cadherin, EGF LAG seven-pass G-type receptor 3 (flamingo homolog, Drosophila)	18	GO:0001764,GO:0004871,GO:0004888,GO:0004930,GO:0005509,GO:0005886,GO:0007155,GO:0007156,GO:0007165,GO:0007166,GO:0007186,GO:0007218,GO:0007275,GO:0007413,GO:0016020,GO:0016021,GO:0032880,GO:0042384
ENSMUSG00000032113	DOWN	-2.16735	-0.395874	0.00156898	0.04	0.07	0.12	0.4	Chek1	chr9	protein_coding	checkpoint kinase 1	checkpoint kinase 1	40	GO:0000077,GO:0000086,GO:0000166,GO:0000781,GO:0000785,GO:0000794,GO:0004672,GO:0004674,GO:0005515,GO:0005524,GO:0005615,GO:0005634,GO:0005657,GO:0005737,GO:0005813,GO:0005856,GO:0006281,GO:0006468,GO:0006974,GO:0006975,GO:0007049,GO:0010468,GO:0010569,GO:0010767,GO:0010972,GO:0016301,GO:0016310,GO:0016740,GO:0016772,GO:0018107,GO:0031572,GO:0035402,GO:0035407,GO:0042127,GO:0043231,GO:0045839,GO:…
ENSMUSG00000032343	DOWN	-5.29891	-2.6608	0.00995356	0	0	0.07	0.02	Impg1	chr9	protein_coding	interphotoreceptor matrix proteoglycan 1	interphotoreceptor matrix proteoglycan 1	1	GO:0005576
ENSMUSG00000066442	DOWN	-3.06608	-2.04255	0.00946595	0.04	0.02	0.39	0.13	Mthfs	chr9	protein_coding	5, 10-methenyltetrahydrofolate synthetase	5, 10-methenyltetrahydrofolate synthetase	7	GO:0000166,GO:0005524,GO:0005542,GO:0005737,GO:0005739,GO:0016874,GO:0030272
ENSMUSG00000098076	DOWN	-3.96262	-2.10784	0.000441764	0	0.02	0.47	0.11	Gm6981	chr9	processed_pseudogene	predicted pseudogene 6981	--	--	--
ENSMUSG00000103857	DOWN	-2.64198	-1.93953	0.00946595	0.02	0.01	0.03	0.17	Gm37249	chr9	TEC	predicted gene, 37249	--	--	--
ENSMUSG00000044550	DOWN	-3.33757	-2.4888	0.00611666	0	0.02	0.29	0.03	Tceal3	chrX	protein_coding	transcription elongation factor A (SII)-like 3	transcription elongation factor A (SII)-like 3	4	GO:0003674,GO:0005575,GO:0005634,GO:0008150
ENSMUSG00000081255	DOWN	-2.90377	-0.352805	0.000180962	0.12	0.04	0	1.04	Gm5380	chrX	processed_pseudogene	predicted gene 5380	--	--	--
ENSMUSG00000086404	DOWN	-5.26597	-2.67715	0.00995356	0	0	0.12	0.1	Gm6787	chrX	processed_transcript	predicted gene 6787	--	--	--
ENSMUSG00000098078	DOWN	-1.84857	-0.667386	0.00649454	0.21	0.63	0.18	3.18	Gm26992	chrX	protein_coding	predicted gene, 26992	--	--	--

## Sheet: A76
Gene	Regulation	logFC	logCPM	PValue	A76_2	A76	Model_2	Model	Symbol	Chromosome	Genetype	Description	GO Description	GO NO.	GO IDs
ENSMUSG00000019230	UP	4.0921	-0.904414	5.79e-05	0.2	0	0.01	0	Lhx9	chr1	protein_coding	LIM homeobox protein 9	LIM homeobox protein 9	12	GO:0003677,GO:0003700,GO:0005515,GO:0005634,GO:0006355,GO:0008270,GO:0008283,GO:0008584,GO:0008585,GO:0035262,GO:0043565,GO:0046872
ENSMUSG00000025916	UP	5.62122	-2.27481	0.0030007	0.03	0.26	0	0	Ppp1r42	chr1	protein_coding	protein phosphatase 1, regulatory subunit 42	protein phosphatase 1, regulatory subunit 42	11	GO:0002177,GO:0003779,GO:0005515,GO:0005737,GO:0005813,GO:0005815,GO:0005856,GO:0010921,GO:0015630,GO:0015631,GO:0045502
ENSMUSG00000026011	UP	5.60483	-2.28415	0.0030007	0	0.21	0	0	Ctla4	chr1	protein_coding	cytotoxic T-lymphocyte-associated protein 4	cytotoxic T-lymphocyte-associated protein 4	16	GO:0002376,GO:0005794,GO:0005886,GO:0006955,GO:0006974,GO:0009897,GO:0016020,GO:0016021,GO:0030889,GO:0042130,GO:0043065,GO:0045334,GO:0045590,GO:0048471,GO:0050777,GO:0050853
ENSMUSG00000026042	UP	1.66999	3.09016	0.00586358	2.24	1.19	0.53	0.53	Col5a2	chr1	protein_coding	collagen, type V, alpha 2	collagen, type V, alpha 2	12	GO:0001501,GO:0005201,GO:0005576,GO:0005578,GO:0005581,GO:0005588,GO:0030199,GO:0043588,GO:0046332,GO:0046872,GO:0048592,GO:0071230
ENSMUSG00000026051	UP	6.2851	-1.84992	0.000150718	0.79	0	0	0	1500015O10Rik	chr1	protein_coding	RIKEN cDNA 1500015O10 gene	RIKEN cDNA 1500015O10 gene	7	GO:0003674,GO:0005576,GO:0005615,GO:0008054,GO:0031410,GO:0070314,GO:0090398
ENSMUSG00000026415	UP	5.78745	-2.16755	0.00198108	0	0.24	0	0	Fcamr	chr1	protein_coding	Fc receptor, IgA, IgM, high affinity	Fc receptor, IgA, IgM, high affinity	9	GO:0001791,GO:0002376,GO:0004888,GO:0005886,GO:0006955,GO:0007165,GO:0016020,GO:0016021,GO:0019862
ENSMUSG00000026475	UP	4.33069	3.15898	2.79e-10	3.12	9.75	0.28	0.35	Rgs16	chr1	protein_coding	regulator of G-protein signaling 16	regulator of G-protein signaling 16	8	GO:0005096,GO:0005737,GO:0005886,GO:0007186,GO:0009968,GO:0038032,GO:0043547,GO:0045121
ENSMUSG00000026527	UP	5.98901	-2.04264	0.00061542	0.12	0.1	0	0	Rgs7	chr1	protein_coding	regulator of G protein signaling 7	regulator of G protein signaling 7	17	GO:0004871,GO:0005096,GO:0005515,GO:0005634,GO:0005737,GO:0005829,GO:0005834,GO:0005886,GO:0007186,GO:0008277,GO:0009968,GO:0031681,GO:0035556,GO:0038032,GO:0043234,GO:0043547,GO:0044292
ENSMUSG00000031506	UP	1.86565	0.34948	0.00589596	0.49	0.47	0.13	0.13	Ptpn7	chr1	protein_coding	protein tyrosine phosphatase, non-receptor type 7	protein tyrosine phosphatase, non-receptor type 7	11	GO:0004721,GO:0004725,GO:0005737,GO:0005829,GO:0005856,GO:0006470,GO:0009898,GO:0016311,GO:0016787,GO:0016791,GO:0035335
ENSMUSG00000041605	UP	5.4601	-2.38042	0.00461018	0.13	0.01	0	0	5730559C18Rik	chr1	protein_coding	RIKEN cDNA 5730559C18 gene	RIKEN cDNA 5730559C18 gene	3	GO:0003674,GO:0005575,GO:0008150
ENSMUSG00000051998	UP	2.20077	-0.23887	0.00359098	0.39	0.57	0.11	0.09	Lax1	chr1	protein_coding	lymphocyte transmembrane adaptor 1	lymphocyte transmembrane adaptor 1	17	GO:0000188,GO:0002376,GO:0005623,GO:0005737,GO:0005794,GO:0005886,GO:0006955,GO:0016020,GO:0016021,GO:0019901,GO:0035556,GO:0042113,GO:0042169,GO:0046649,GO:0048305,GO:0050851,GO:0050868
ENSMUSG00000064246	UP	3.75001	1.64307	1.44e-07	4.01	1.14	0.29	0.09	Chil1	chr1	protein_coding	chitinase-like 1	--	--	--
ENSMUSG00000097573	UP	5.70318	-2.22803	0.00198108	0.1	0.1	0	0	G730003C15Rik	chr1	antisense	RIKEN cDNA G730003C15 gene	--	--	--
ENSMUSG00000102752	UP	1.6685	2.78177	0.0061195	0.99	3.83	0.64	0.85	Gm7694	chr1	protein_coding	predicted gene 7694	--	--	--
ENSMUSG00000020241	UP	1.61896	3.90171	0.00694047	4.7	1.9	1.33	0.78	Col6a2	chr10	protein_coding	collagen, type VI, alpha 2	collagen, type VI, alpha 2	11	GO:0005576,GO:0005578,GO:0005581,GO:0005615,GO:0007155,GO:0016020,GO:0031012,GO:0042383,GO:0043234,GO:0070062,GO:0070208
ENSMUSG00000086915	UP	5.73591	-2.20931	0.00198108	0.21	0.12	0	0	Gm16365	chr10	antisense	predicted gene 16365	--	--	--
ENSMUSG00000009185	UP	3.15026	-0.577431	0.000200975	2.72	0.95	0.34	0.07	Ccl8	chr11	protein_coding	chemokine (C-C motif) ligand 8	chemokine (C-C motif) ligand 8	8	GO:0005125,GO:0005576,GO:0005615,GO:0006935,GO:0006954,GO:0006955,GO:0008009,GO:0008201
ENSMUSG00000009350	UP	2.7227	-1.48302	0.00999408	0.08	0.21	0.03	0.01	Mpo	chr11	protein_coding	myeloperoxidase	myeloperoxidase	23	GO:0001878,GO:0002149,GO:0002679,GO:0004601,GO:0005615,GO:0005634,GO:0005739,GO:0005764,GO:0006979,GO:0008201,GO:0016491,GO:0019430,GO:0020037,GO:0030141,GO:0034374,GO:0042582,GO:0042744,GO:0044130,GO:0046872,GO:0050830,GO:0050832,GO:0055114,GO:0070062
ENSMUSG00000020363	UP	2.11435	0.868368	0.00163799	1.42	0.29	0.22	0.17	Gfpt2	chr11	protein_coding	glutamine fructose-6-phosphate transaminase 2	glutamine fructose-6-phosphate transaminase 2	8	GO:0004360,GO:0005975,GO:0006541,GO:0008152,GO:0008483,GO:0016051,GO:0016740,GO:0030246
ENSMUSG00000020469	UP	3.0484	-0.642705	0.00027193	2.93	0.1	0.36	0	Myl7	chr11	protein_coding	myosin, light polypeptide 7, regulatory	myosin, light polypeptide 7, regulatory	6	GO:0005509,GO:0005515,GO:0016459,GO:0031672,GO:0043197,GO:0046872
ENSMUSG00000020838	UP	2.87728	-0.814649	0.000827939	0.51	0.04	0.05	0.03	Slc6a4	chr11	protein_coding	solute carrier family 6 (neurotransmitter transporter, serotonin), member 4	solute carrier family 6 (neurotransmitter transporter, serotonin), member 4	46	GO:0005328,GO:0005335,GO:0005515,GO:0005768,GO:0005829,GO:0005886,GO:0005887,GO:0006810,GO:0006836,GO:0006837,GO:0007613,GO:0007623,GO:0008504,GO:0009636,GO:0010628,GO:0012505,GO:0015222,GO:0015293,GO:0015844,GO:0016020,GO:0016021,GO:0017022,GO:0017075,GO:0017137,GO:0019811,GO:0021794,GO:0021941,GO:0032227,GO:0035176,GO:0035725,GO:0042310,GO:0042713,GO:0042803,GO:0043005,GO:0045121,GO:0045665,GO:…
ENSMUSG00000020889	UP	2.36095	4.38978	0.000113761	11.89	10.95	0.8	3.66	Nr1d1	chr11	protein_coding	nuclear receptor subfamily 1, group D, member 1	nuclear receptor subfamily 1, group D, member 1	41	GO:0000122,GO:0000790,GO:0001046,GO:0001222,GO:0003677,GO:0003700,GO:0003707,GO:0005515,GO:0005634,GO:0005737,GO:0005978,GO:0006351,GO:0006355,GO:0007623,GO:0008270,GO:0010498,GO:0010871,GO:0019216,GO:0020037,GO:0030154,GO:0030425,GO:0032922,GO:0034144,GO:0035947,GO:0042752,GO:0042995,GO:0043197,GO:0043401,GO:0043565,GO:0044212,GO:0044321,GO:0045598,GO:0045892,GO:0045893,GO:0046872,GO:0048511,GO:…
ENSMUSG00000020911	UP	2.34833	4.76327	0.00012387	49.08	1.43	7.25	2.49	Krt19	chr11	protein_coding	keratin 19	keratin 19	12	GO:0005198,GO:0005882,GO:0008307,GO:0016010,GO:0030018,GO:0032403,GO:0042383,GO:0043034,GO:0045214,GO:0060706,GO:0070062,GO:0071944
ENSMUSG00000025150	UP	7.31573	-1.05471	7.18e-07	1.19	0.1	0	0	Cbr2	chr11	protein_coding	carbonyl reductase 2	carbonyl reductase 2	9	GO:0004090,GO:0005515,GO:0005739,GO:0006116,GO:0008152,GO:0016491,GO:0043621,GO:0051262,GO:0055114
ENSMUSG00000034614	UP	2.0905	-0.725164	0.00879686	0.27	0.24	0.03	0.08	Pik3ip1	chr11	protein_coding	phosphoinositide-3-kinase interacting protein 1	phosphoinositide-3-kinase interacting protein 1	5	GO:0005886,GO:0014067,GO:0016020,GO:0016021,GO:0043553
ENSMUSG00000034768	UP	5.93561	-2.08732	0.00089789	0.2	0	0	0	Asb16	chr11	protein_coding	ankyrin repeat and SOCS box-containing 16	ankyrin repeat and SOCS box-containing 16	4	GO:0003674,GO:0005575,GO:0008150,GO:0035556
ENSMUSG00000037335	UP	5.4601	-2.38042	0.00461018	0.19	0.01	0	0	Hand1	chr11	protein_coding	heart and neural crest derivatives expressed transcript 1	heart and neural crest derivatives expressed transcript 1	44	GO:0000122,GO:0001525,GO:0001701,GO:0001707,GO:0001709,GO:0001947,GO:0003007,GO:0003144,GO:0003218,GO:0003219,GO:0003677,GO:0003713,GO:0005515,GO:0005634,GO:0005654,GO:0005730,GO:0005737,GO:0006351,GO:0006355,GO:0006366,GO:0007275,GO:0007507,GO:0008134,GO:0019899,GO:0030154,GO:0035050,GO:0042475,GO:0042802,GO:0042803,GO:0043425,GO:0043433,GO:0043565,GO:0044212,GO:0045892,GO:0045893,GO:0045944,GO:…
ENSMUSG00000040489	UP	5.38635	-2.42062	0.00719175	0.08	0.05	0	0	Sox30	chr11	protein_coding	SRY (sex determining region Y)-box 30	SRY (sex determining region Y)-box 30	6	GO:0003677,GO:0005634,GO:0006351,GO:0006355,GO:0006366,GO:0043565
ENSMUSG00000044056	UP	5.34954	-2.4407	0.00719175	0.14	0.19	0	0	Efcab9	chr11	protein_coding	EF-hand calcium binding domain 9	EF-hand calcium binding domain 9	4	GO:0003674,GO:0005509,GO:0005575,GO:0008150
ENSMUSG00000044328	UP	2.08666	0.636313	0.00161708	2.16	0.74	0.21	0.46	Trp53i13	chr11	protein_coding	transformation related protein 53 inducible protein 13	transformation related protein 53 inducible protein 13	7	GO:0003674,GO:0005575,GO:0005737,GO:0005886,GO:0008150,GO:0016020,GO:0016021
ENSMUSG00000045545	UP	6.87317	2.1399	8.12e-15	8.77	0.13	0.08	0	Krt14	chr11	protein_coding	keratin 14	keratin 14	11	GO:0005198,GO:0005515,GO:0005622,GO:0005634,GO:0005737,GO:0005882,GO:0030855,GO:0045095,GO:0045110,GO:0070062,GO:0071944
ENSMUSG00000045667	UP	1.79923	0.202039	0.0099493	0.75	0.08	0.2	0.03	Smtnl2	chr11	protein_coding	smoothelin-like 2	smoothelin-like 2	3	GO:0003674,GO:0005575,GO:0008150
ENSMUSG00000048807	UP	2.025	-0.403607	0.00614428	0.45	0.18	0.06	0.09	Slc35e4	chr11	protein_coding	solute carrier family 35, member E4	solute carrier family 35, member E4	5	GO:0003674,GO:0005575,GO:0008150,GO:0016020,GO:0016021
ENSMUSG00000056427	UP	6.20616	0.126598	1.23e-09	0.42	0.26	0	0.01	Slit3	chr11	protein_coding	slit homolog 3 (Drosophila)	slit homolog 3 (Drosophila)	19	GO:0005102,GO:0005509,GO:0005576,GO:0005615,GO:0005739,GO:0007275,GO:0007399,GO:0007411,GO:0008285,GO:0009887,GO:0010629,GO:0016020,GO:0030154,GO:0030308,GO:0035385,GO:0048495,GO:0048846,GO:0050919,GO:0070100
ENSMUSG00000072963	UP	3.0364	-0.717761	0.000234873	0.23	0.48	0.02	0.06	Gm10447	chr11	protein_coding	predicted gene 10447	--	--	--
ENSMUSG00000085189	UP	2.16932	-0.584753	0.00673517	1.65	1.71	0.6	0.14	Gm11963	chr11	antisense	predicted gene 11963	--	--	--
ENSMUSG00000086929	UP	2.71261	-1.47589	0.00789551	1.07	0.46	0.23	0	Gm11788	chr11	antisense	predicted gene 11788	--	--	--
ENSMUSG00000090173	UP	3.89282	-1.77072	0.000994695	0.19	0.03	0	0.01	Fbxw10	chr11	protein_coding	F-box and WD-40 domain protein 10	F-box and WD-40 domain protein 10	3	GO:0003674,GO:0005575,GO:0008150
ENSMUSG00000002020	UP	1.79515	0.117369	0.00931696	0.17	0.24	0.06	0.06	Ltbp2	chr12	protein_coding	latent transforming growth factor beta binding protein 2	latent transforming growth factor beta binding protein 2	8	GO:0005509,GO:0005576,GO:0005615,GO:0008150,GO:0008201,GO:0019838,GO:0031012,GO:0070062
ENSMUSG00000004791	UP	6.61189	-1.60522	4.25e-05	0.43	0.13	0	0	Pgf	chr12	protein_coding	placental growth factor	placental growth factor	16	GO:0001525,GO:0001658,GO:0001938,GO:0002040,GO:0005576,GO:0005615,GO:0007275,GO:0008083,GO:0008284,GO:0016020,GO:0030154,GO:0042803,GO:0045766,GO:0046982,GO:0051781,GO:0060688
ENSMUSG00000036136	UP	2.41498	0.371652	0.000583792	0.93	0.43	0.13	0.12	Fam110c	chr12	protein_coding	family with sequence similarity 110, member C	family with sequence similarity 110, member C	9	GO:0005634,GO:0005737,GO:0005856,GO:0005874,GO:0005938,GO:0030335,GO:0043014,GO:0051897,GO:0060491
ENSMUSG00000037594	UP	1.96757	-0.397681	0.00985209	0.55	0.45	0.16	0.09	BC022687	chr12	protein_coding	cDNA sequence BC022687	cDNA sequence BC022687	3	GO:0003674,GO:0005575,GO:0008150
ENSMUSG00000042734	UP	4.5198	-0.603285	1.98e-06	0.98	0	0	0.03	Ttc9	chr12	protein_coding	tetratricopeptide repeat domain 9	tetratricopeptide repeat domain 9	4	GO:0003755,GO:0005528,GO:0016020,GO:0018208
ENSMUSG00000048387	UP	2.50428	-0.500796	0.00194528	0.93	0.01	0.13	0.04	Osr1	chr12	protein_coding	odd-skipped related 1 (Drosophila)	odd-skipped related 1 (Drosophila)	52	GO:0000122,GO:0001655,GO:0001656,GO:0001657,GO:0001823,GO:0002062,GO:0003676,GO:0005634,GO:0006351,GO:0006355,GO:0007507,GO:0008406,GO:0010628,GO:0030154,GO:0030501,GO:0030857,GO:0035115,GO:0035116,GO:0036023,GO:0042474,GO:0042476,GO:0042733,GO:0043066,GO:0045944,GO:0046872,GO:0048389,GO:0048793,GO:0048863,GO:0050679,GO:0060021,GO:0060272,GO:0072075,GO:0072111,GO:0072133,GO:0072143,GO:0072162,GO:…
ENSMUSG00000066361	UP	2.5436	-0.556396	0.00101277	0.07	0.73	0	0.13	Serpina3c	chr12	protein_coding	serine (or cysteine) peptidase inhibitor, clade A, member 3C	serine (or cysteine) peptidase inhibitor, clade A, member 3C	11	GO:0004867,GO:0005576,GO:0005615,GO:0010466,GO:0010951,GO:0030162,GO:0030414,GO:0034097,GO:0043434,GO:0070062,GO:0072562
ENSMUSG00000076612	UP	2.0762	1.03522	0.00147184	1.46	3.19	0.5	0.58	Ighg2c	chr12	IG_C_gene	immunoglobulin heavy constant gamma 2C	--	--	--
ENSMUSG00000076613	UP	1.84344	0.714605	0.00494223	1.89	1.99	0.42	0.64	Ighg2b	chr12	IG_C_gene	immunoglobulin heavy constant gamma 2B	--	--	--
ENSMUSG00000076617	UP	4.01981	5.46411	9.68e-10	40.02	47	3.44	1.79	Ighm	chr12	IG_C_gene	immunoglobulin heavy constant mu	--	--	--
ENSMUSG00000076677	UP	9.10372	0.562935	3.05e-12	0.42	13.26	0	0	Ighv6-3	chr12	IG_V_gene	immunoglobulin heavy variable 6-3	--	--	--
ENSMUSG00000094322	UP	6.07903	-1.97599	0.000426484	0.51	1.45	0	0	Ighv9-4	chr12	IG_V_gene	immunoglobulin heavy variable 9-4	--	--	--
ENSMUSG00000094689	UP	6.14794	-1.92791	0.000426484	0.43	1.3	0	0	Ighv1-81	chr12	IG_V_gene	immunoglobulin heavy variable 1-81	--	--	--
ENSMUSG00000021702	UP	7.18086	-1.14413	1.77e-06	0.13	0.27	0	0	Thbs4	chr13	protein_coding	thrombospondin 4	thrombospondin 4	31	GO:0001938,GO:0001968,GO:0005178,GO:0005509,GO:0005515,GO:0005518,GO:0005576,GO:0005578,GO:0005604,GO:0005615,GO:0005783,GO:0006986,GO:0007155,GO:0007399,GO:0008083,GO:0008201,GO:0016529,GO:0031012,GO:0031594,GO:0034103,GO:0034976,GO:0043237,GO:0048266,GO:0048771,GO:0048812,GO:0050731,GO:0051260,GO:0051451,GO:0051781,GO:0071603,GO:0090023
ENSMUSG00000039109	UP	2.40178	2.02807	0.000190218	1.91	1.11	0.43	0.14	F13a1	chr13	protein_coding	coagulation factor XIII, A1 subunit	coagulation factor XIII, A1 subunit	10	GO:0003810,GO:0005576,GO:0005737,GO:0007596,GO:0007599,GO:0016740,GO:0016746,GO:0018149,GO:0046872,GO:0072562
ENSMUSG00000021750	UP	2.68956	-1.52396	0.00566587	0.01	0.19	0.01	0.02	Fam107a	chr14	protein_coding	family with sequence similarity 107, member A	--	--	--
ENSMUSG00000022225	UP	3.31917	0.187808	1.88e-05	3.15	0.03	0.32	0	Cma1	chr14	protein_coding	chymase 1, mast cell	chymase 1, mast cell	13	GO:0003824,GO:0004252,GO:0005576,GO:0005622,GO:0006508,GO:0008233,GO:0008236,GO:0016787,GO:0030141,GO:0031012,GO:0042277,GO:0045766,GO:0050720
ENSMUSG00000045731	UP	5.91998	-2.09646	0.00089789	0.24	0.01	0	0	Pnoc	chr14	protein_coding	prepronociceptin	prepronociceptin	4	GO:0001515,GO:0005576,GO:0007218,GO:0007268
ENSMUSG00000048349	UP	5.38635	-2.42062	0.00719175	0.05	0.03	0	0	Pou4f1	chr14	protein_coding	POU domain, class 4, transcription factor 1	POU domain, class 4, transcription factor 1	35	GO:0000122,GO:0000790,GO:0000980,GO:0001077,GO:0001967,GO:0003223,GO:0003677,GO:0003700,GO:0003705,GO:0005515,GO:0005634,GO:0006351,GO:0006355,GO:0006357,GO:0006366,GO:0007275,GO:0007399,GO:0007498,GO:0021535,GO:0021559,GO:0021953,GO:0021986,GO:0030182,GO:0043005,GO:0043065,GO:0043524,GO:0043565,GO:0045944,GO:0048665,GO:0048880,GO:0048934,GO:0048935,GO:0050767,GO:0051355,GO:0060384
ENSMUSG00000061068	UP	6.12059	-1.96384	0.000298636	0.65	0	0	0	Mcpt4	chr14	protein_coding	mast cell protease 4	mast cell protease 4	9	GO:0002002,GO:0003824,GO:0004252,GO:0005622,GO:0006508,GO:0008233,GO:0008236,GO:0016787,GO:0030141
ENSMUSG00000105703	UP	1.63631	9.41503	0.00573876	39.95	338.9	25.09	96.14	RP24-378G4.3	chr14	TEC		--	--	--
ENSMUSG00000022422	UP	2.783	-1.88849	0.00877887	0.32	0.08	0	0.05	Dscc1	chr15	protein_coding	defective in sister chromatid cohesion 1 homolog (S. cerevisiae)	defective in sister chromatid cohesion 1 homolog (S. cerevisiae)	11	GO:0000775,GO:0000785,GO:0003674,GO:0003677,GO:0005634,GO:0005654,GO:0006260,GO:0006275,GO:0007049,GO:0034088,GO:0034421
ENSMUSG00000022454	UP	5.8257	-2.15136	0.00132543	0.09	0.06	0	0	Nell2	chr15	protein_coding	NEL-like 2	NEL-like 2	12	GO:0005080,GO:0005509,GO:0005576,GO:0005615,GO:0005737,GO:0008201,GO:0016020,GO:0030425,GO:0040008,GO:0042802,GO:0043204,GO:0070207
ENSMUSG00000022596	UP	5.58886	-2.30417	0.0030007	0.14	0.01	0	0	Slurp1	chr15	protein_coding	secreted Ly6/Plaur domain containing 1	secreted Ly6/Plaur domain containing 1	5	GO:0001775,GO:0003674,GO:0005125,GO:0005576,GO:0005615
ENSMUSG00000023039	UP	2.72168	4.17407	1.29e-05	12.88	0.53	1.78	0.2	Krt7	chr15	protein_coding	keratin 7	keratin 7	6	GO:0005198,GO:0005515,GO:0005634,GO:0005737,GO:0005882,GO:0045095
ENSMUSG00000038725	UP	2.46579	1.5314	0.000199121	0.54	0.12	0.11	0	Pkhd1l1	chr15	protein_coding	polycystic kidney and hepatic disease 1-like 1	polycystic kidney and hepatic disease 1-like 1	5	GO:0003674,GO:0005575,GO:0008150,GO:0016020,GO:0016021
ENSMUSG00000042961	UP	1.91408	-0.31173	0.0097754	0.19	0.23	0.08	0.03	Egflam	chr15	protein_coding	EGF-like, fibronectin type III and laminin G domains	EGF-like, fibronectin type III and laminin G domains	12	GO:0005515,GO:0005539,GO:0005576,GO:0005578,GO:0005604,GO:0005614,GO:0010811,GO:0019800,GO:0030054,GO:0030198,GO:0031012,GO:0045202
ENSMUSG00000043501	UP	2.31886	-1.17859	0.00847644	1.85	0	0.36	0	Lgals2	chr15	protein_coding	lectin, galactose-binding, soluble 2	lectin, galactose-binding, soluble 2	2	GO:0016936,GO:0030246
ENSMUSG00000044217	UP	4.16173	0.491776	1.82e-07	2.48	0.19	0.1	0.04	Aqp5	chr15	protein_coding	aquaporin 5	aquaporin 5	18	GO:0005215,GO:0005515,GO:0005783,GO:0005886,GO:0005887,GO:0005902,GO:0006810,GO:0006833,GO:0009925,GO:0015250,GO:0015670,GO:0016020,GO:0016021,GO:0016324,GO:0046541,GO:0048593,GO:0055085,GO:0070062
ENSMUSG00000050014	UP	1.96388	0.283305	0.00459339	0.97	0.64	0.28	0.12	Apol10b	chr15	protein_coding	apolipoprotein L 10B	--	--	--
ENSMUSG00000054196	UP	5.88865	-2.11475	0.00089789	0.39	0.07	0	0	Cthrc1	chr15	protein_coding	collagen triple helix repeat containing 1	collagen triple helix repeat containing 1	19	GO:0005109,GO:0005515,GO:0005576,GO:0005578,GO:0005581,GO:0005615,GO:0005737,GO:0016477,GO:0017147,GO:0031012,GO:0032092,GO:0033690,GO:0043932,GO:0045669,GO:0060071,GO:0060122,GO:0090090,GO:0090103,GO:0090177
ENSMUSG00000058290	UP	3.01026	-1.71088	0.00361322	0.04	0.06	0.01	0.01	Espl1	chr15	protein_coding	extra spindle pole bodies 1 (S. cerevisiae)	extra spindle pole bodies 1 (S. cerevisiae)	13	GO:0000070,GO:0000212,GO:0005634,GO:0005737,GO:0005813,GO:0006508,GO:0007059,GO:0007067,GO:0007127,GO:0008233,GO:0008234,GO:0016787,GO:0045143
ENSMUSG00000075394	UP	2.97604	-1.76197	0.00482863	0.18	0.09	0	0.03	Hoxc4	chr15	protein_coding	homeobox C4	homeobox C4	12	GO:0001501,GO:0003677,GO:0003700,GO:0005634,GO:0006351,GO:0006355,GO:0007275,GO:0009952,GO:0043565,GO:0048562,GO:0051216,GO:0071837
ENSMUSG00000091694	UP	4.17989	0.202745	2.52e-07	1.15	0.42	0	0.08	Apol11b	chr15	protein_coding	apolipoprotein L 11b	--	--	--
ENSMUSG00000096883	UP	3.69175	-1.90836	0.00187296	0.35	0	0	0.02	Shisa8	chr15	protein_coding	shisa family member 8	--	--	--
ENSMUSG00000049436	UP	2.60672	2.74528	4.25e-05	10.79	0.53	1.7	0.12	Upk1b	chr16	protein_coding	uroplakin 1B	uroplakin 1B	5	GO:0016020,GO:0016021,GO:0016324,GO:0030855,GO:0070062
ENSMUSG00000076937	UP	4.01823	0.284495	3.33e-07	5.83	0.47	0	0.35	Iglc2	chr16	IG_C_gene	immunoglobulin lambda constant 2	--	--	--
ENSMUSG00000100277	UP	2.52081	-0.539478	0.00176008	0.11	0.76	0.04	0.1	1810053B23Rik	chr16	processed_transcript	RIKEN cDNA 1810053B23 gene	--	--	--
ENSMUSG00000023918	UP	5.69055	-2.24123	0.00198108	0.14	0.02	0	0	Adgrf4	chr17	protein_coding	adhesion G protein-coupled receptor F4	--	--	--
ENSMUSG00000024011	UP	2.92901	-1.04914	0.000733959	0.08	0.36	0.02	0.04	Pi16	chr17	protein_coding	peptidase inhibitor 16	peptidase inhibitor 16	7	GO:0005576,GO:0005615,GO:0010466,GO:0016020,GO:0016021,GO:0030414,GO:0061052
ENSMUSG00000024029	UP	2.62104	0.393654	0.000212828	5.95	1.67	0.78	0.43	Tff3	chr17	protein_coding	trefoil factor 3, intestinal	trefoil factor 3, intestinal	3	GO:0005576,GO:0005578,GO:0030141
ENSMUSG00000024222	UP	1.6394	6.16194	0.00574669	7.54	39.79	6.58	8.32	Fkbp5	chr17	protein_coding	FK506 binding protein 5	FK506 binding protein 5	10	GO:0000413,GO:0003755,GO:0005515,GO:0005528,GO:0005634,GO:0005737,GO:0006457,GO:0016020,GO:0016853,GO:0018208
ENSMUSG00000033825	UP	7.03726	-1.28212	3.65e-06	1.04	0.05	0	0	Tpsb2	chr17	protein_coding	tryptase beta 2	tryptase beta 2	12	GO:0003824,GO:0004252,GO:0005515,GO:0005576,GO:0005615,GO:0006508,GO:0006954,GO:0008201,GO:0008233,GO:0008236,GO:0016787,GO:0031012
ENSMUSG00000042265	UP	6.17497	-1.91136	0.000298636	0.08	0.13	0	0	Trem1	chr17	protein_coding	triggering receptor expressed on myeloid cells 1	triggering receptor expressed on myeloid cells 1	10	GO:0002374,GO:0005623,GO:0016020,GO:0016021,GO:0016477,GO:0030593,GO:0042107,GO:0050755,GO:0070945,GO:0072672
ENSMUSG00000055202	UP	2.45482	-0.00850135	0.000929063	0.04	0.73	0.1	0.04	Zfp811	chr17	protein_coding	zinc finger protein 811	--	--	--
ENSMUSG00000066170	UP	2.57184	-1.60285	0.00957239	0	0.34	0.02	0.03	E230001N04Rik	chr17	lincRNA	RIKEN cDNA E230001N04 gene	--	--	--
ENSMUSG00000071984	UP	2.05021	-0.299475	0.00558114	0.19	0.17	0.02	0.06	Fndc1	chr17	protein_coding	fibronectin type III domain containing 1	--	--	--
ENSMUSG00000073406	UP	1.83556	1.70741	0.00352195	4.46	3.3	0.87	1.28	H2-Bl	chr17	polymorphic_pseudogene	histocompatibility 2, blastocyst	--	--	--
ENSMUSG00000094441	UP	2.86971	-1.79914	0.0064911	0.02	0.35	0.03	0.02	Zfp955a	chr17	protein_coding	zinc finger protein 955A	--	--	--
ENSMUSG00000024302	UP	2.79492	-1.45519	0.003413	0.03	0.09	0.01	0.01	Dtna	chr18	protein_coding	dystrobrevin alpha	dystrobrevin alpha	16	GO:0005509,GO:0005515,GO:0005737,GO:0005886,GO:0008270,GO:0016014,GO:0016020,GO:0030054,GO:0030165,GO:0030424,GO:0031234,GO:0042383,GO:0042995,GO:0043234,GO:0045202,GO:0046872
ENSMUSG00000024353	UP	2.2764	-0.848154	0.00535493	0.87	0.66	0.19	0.12	Mzb1	chr18	protein_coding	marginal zone B and B1 cell-specific protein 1	--	--	--
ENSMUSG00000024524	UP	2.80789	-1.13457	0.00135129	0	0.19	0.01	0.02	Gnal	chr18	protein_coding	guanine nucleotide binding protein, alpha stimulating, olfactory type	guanine nucleotide binding protein, alpha stimulating, olfactory type	22	GO:0000166,GO:0001664,GO:0001975,GO:0003924,GO:0004016,GO:0004871,GO:0005525,GO:0005834,GO:0006171,GO:0006184,GO:0007165,GO:0007186,GO:0007189,GO:0007190,GO:0007191,GO:0007608,GO:0019001,GO:0031000,GO:0031234,GO:0031683,GO:0046872,GO:0050827
ENSMUSG00000033871	UP	1.89269	2.51612	0.00208554	1.31	2.93	0.46	0.66	Ppargc1b	chr18	protein_coding	peroxisome proliferative activated receptor, gamma, coactivator 1 beta	peroxisome proliferative activated receptor, gamma, coactivator 1 beta	29	GO:0000166,GO:0001104,GO:0001503,GO:0003676,GO:0003723,GO:0005515,GO:0005634,GO:0005739,GO:0006351,GO:0006355,GO:0006366,GO:0006390,GO:0007015,GO:0010694,GO:0016592,GO:0030331,GO:0030374,GO:0030520,GO:0030546,GO:0034614,GO:0042327,GO:0045672,GO:0045780,GO:0045892,GO:0045893,GO:0045944,GO:0050682,GO:0060346,GO:2000273
ENSMUSG00000035394	UP	3.69197	-1.89208	0.0025999	0.04	0.27	0	0.02	Cfap53	chr18	protein_coding	cilia and flagella associated protein 53	--	--	--
ENSMUSG00000038418	UP	2.85633	4.10104	5.2e-06	9.22	2.61	0.84	0.77	Egr1	chr18	protein_coding	early growth response 1	early growth response 1	44	GO:0000122,GO:0000976,GO:0000977,GO:0000979,GO:0000982,GO:0001077,GO:0003676,GO:0003677,GO:0003690,GO:0003700,GO:0005634,GO:0005737,GO:0006351,GO:0006355,GO:0006366,GO:0007611,GO:0008134,GO:0009749,GO:0010628,GO:0010942,GO:0030217,GO:0030509,GO:0032868,GO:0033233,GO:0035035,GO:0035914,GO:0043066,GO:0043525,GO:0043565,GO:0044212,GO:0045893,GO:0045944,GO:0046872,GO:0048169,GO:0070498,GO:0071310,GO:…
ENSMUSG00000003555	UP	1.71283	1.58652	0.00617601	1.35	3.04	0.5	0.82	Cyp17a1	chr19	protein_coding	cytochrome P450, family 17, subfamily a, polypeptide 1	cytochrome P450, family 17, subfamily a, polypeptide 1	23	GO:0004497,GO:0004508,GO:0005506,GO:0005739,GO:0005783,GO:0006694,GO:0006704,GO:0008202,GO:0016020,GO:0016491,GO:0016705,GO:0016829,GO:0020037,GO:0030424,GO:0042446,GO:0042448,GO:0042995,GO:0043025,GO:0043231,GO:0046872,GO:0047442,GO:0055114,GO:0090031
ENSMUSG00000024810	UP	1.67809	1.73178	0.00765925	1.87	1.48	0.68	0.35	Il33	chr19	protein_coding	interleukin 33	interleukin 33	24	GO:0002686,GO:0002826,GO:0002830,GO:0005125,GO:0005576,GO:0005615,GO:0005634,GO:0005694,GO:0006351,GO:0010628,GO:0031410,GO:0032436,GO:0032689,GO:0032736,GO:0032753,GO:0032754,GO:0032755,GO:0043032,GO:0045944,GO:0050729,GO:0051024,GO:0051025,GO:0090197,GO:0097191
ENSMUSG00000024883	UP	2.65583	-0.993248	0.00277025	0.21	0.1	0.02	0.03	Rin1	chr19	protein_coding	Ras and Rab interactor 1	Ras and Rab interactor 1	13	GO:0005096,GO:0005737,GO:0005856,GO:0005886,GO:0006897,GO:0007165,GO:0007613,GO:0008306,GO:0016020,GO:0017016,GO:0030425,GO:0031914,GO:0043025
ENSMUSG00000037263	UP	5.55464	-2.31784	0.00461018	0.03	0.07	0	0	Aldh3b3	chr19	protein_coding	aldehyde dehydrogenase 3 family, member B3	--	--	--
ENSMUSG00000061451	UP	1.81984	0.253697	0.00916231	0.65	0.12	0.16	0.05	Tmem151a	chr19	protein_coding	transmembrane protein 151A	transmembrane protein 151A	5	GO:0003674,GO:0005575,GO:0008150,GO:0016020,GO:0016021
ENSMUSG00000067872	UP	5.34954	-2.4407	0.00719175	0.05	0.06	0	0	Ccdc87	chr19	protein_coding	coiled-coil domain containing 87	coiled-coil domain containing 87	6	GO:0000226,GO:0000910,GO:0003674,GO:0005575,GO:0008017,GO:0008150
ENSMUSG00000071656	UP	2.8921	-0.569699	0.00040728	0.55	0.17	0.07	0.03	Lrrn4cl	chr19	protein_coding	LRRN4 C-terminal like	LRRN4 C-terminal like	5	GO:0003674,GO:0005575,GO:0008150,GO:0016020,GO:0016021
ENSMUSG00000099398	UP	2.33713	-1.23058	0.00668528	0.06	0.19	0.01	0.03	Ms4a14	chr19	protein_coding	membrane-spanning 4-domains, subfamily A, member 14	--	--	--
ENSMUSG00000000308	UP	4.00984	-0.226304	1.81e-06	1.5	0.03	0	0.08	Ckmt1	chr2	protein_coding	creatine kinase, mitochondrial 1, ubiquitous	creatine kinase, mitochondrial 1, ubiquitous	12	GO:0000166,GO:0003824,GO:0004111,GO:0005515,GO:0005524,GO:0005739,GO:0005743,GO:0016020,GO:0016301,GO:0016310,GO:0016740,GO:0016772
ENSMUSG00000015627	UP	1.80284	0.053892	0.00937371	0.69	0.12	0.12	0.11	Gata5	chr2	protein_coding	GATA binding protein 5	GATA binding protein 5	18	GO:0001158,GO:0003677,GO:0003700,GO:0003705,GO:0005515,GO:0005634,GO:0006351,GO:0006355,GO:0006357,GO:0006366,GO:0008270,GO:0043565,GO:0044212,GO:0045893,GO:0045944,GO:0046872,GO:0060575,GO:0071773
ENSMUSG00000017969	UP	2.49399	2.45265	8.55e-05	6.34	0.72	0.86	0.37	Ptgis	chr2	protein_coding	prostaglandin I2 (prostacyclin) synthase	prostaglandin I2 (prostacyclin) synthase	30	GO:0001516,GO:0001666,GO:0004497,GO:0005506,GO:0005615,GO:0005634,GO:0005783,GO:0005901,GO:0006629,GO:0006631,GO:0006633,GO:0006693,GO:0008116,GO:0016020,GO:0016021,GO:0016491,GO:0016705,GO:0016853,GO:0020037,GO:0032088,GO:0035360,GO:0042981,GO:0045019,GO:0045766,GO:0046872,GO:0050728,GO:0055114,GO:0071456,GO:0097190,GO:1900119
ENSMUSG00000026736	UP	5.40477	-2.41058	0.00719175	0.18	0.08	0	0	4930426L09Rik	chr2	protein_coding	RIKEN cDNA 4930426L09 gene	--	--	--
ENSMUSG00000026770	UP	2.9627	-1.7699	0.00482863	0.08	0.05	0	0.01	Il2ra	chr2	protein_coding	interleukin 2 receptor, alpha chain	interleukin 2 receptor, alpha chain	22	GO:0002437,GO:0004911,GO:0005515,GO:0006924,GO:0007219,GO:0008144,GO:0009897,GO:0009986,GO:0016020,GO:0016021,GO:0019976,GO:0038110,GO:0042102,GO:0042104,GO:0042130,GO:0043029,GO:0045582,GO:0046013,GO:0050672,GO:0050687,GO:0050728,GO:0050777
ENSMUSG00000026839	UP	2.0553	8.95232	0.000618669	137.21	234.57	49.6	37.86	Upp2	chr2	protein_coding	uridine phosphorylase 2	uridine phosphorylase 2	9	GO:0003824,GO:0004850,GO:0005737,GO:0009116,GO:0009166,GO:0016740,GO:0016757,GO:0016763,GO:0045098
ENSMUSG00000027346	UP	2.26216	6.6257	0.000186995	7.05	51.01	4.72	7.17	Gpcpd1	chr2	protein_coding	glycerophosphocholine phosphodiesterase GDE1 homolog (S. cerevisiae)	glycerophosphocholine phosphodiesterase GDE1 homolog (S. cerevisiae)	9	GO:0005737,GO:0006071,GO:0006629,GO:0008081,GO:0008889,GO:0016787,GO:0030246,GO:0047389,GO:2001070
ENSMUSG00000027489	UP	5.30009	-2.4711	0.00719175	0.16	0.03	0	0	Necab3	chr2	protein_coding	N-terminal EF-hand calcium binding protein 3	N-terminal EF-hand calcium binding protein 3	10	GO:0000137,GO:0005509,GO:0005515,GO:0005737,GO:0005783,GO:0005789,GO:0005794,GO:0019538,GO:0042984,GO:0046872
ENSMUSG00000032680	UP	3.15537	-0.326249	0.000155308	1.29	0.07	0.15	0	6820408C15Rik	chr2	protein_coding	RIKEN cDNA 6820408C15 gene	--	--	--
ENSMUSG00000032715	UP	2.09895	2.2117	0.000775251	2.84	3.63	0.61	0.87	Trib3	chr2	protein_coding	tribbles homolog 3 (Drosophila)	tribbles homolog 3 (Drosophila)	29	GO:0003714,GO:0004672,GO:0004860,GO:0005515,GO:0005524,GO:0005634,GO:0006351,GO:0006355,GO:0006468,GO:0006469,GO:0006915,GO:0010827,GO:0016772,GO:0019899,GO:0019901,GO:0031625,GO:0032092,GO:0032436,GO:0032869,GO:0034976,GO:0043405,GO:0045599,GO:0045717,GO:0045732,GO:0045892,GO:0051443,GO:0055106,GO:0070059,GO:2001141
ENSMUSG00000033213	UP	3.98792	-0.526059	1.65e-05	1.3	0.89	0.09	0.04	AA467197	chr2	protein_coding	expressed sequence AA467197	expressed sequence AA467197	4	GO:0003674,GO:0005634,GO:0005739,GO:0008150
ENSMUSG00000036449	UP	3.84947	-1.76859	0.00135983	0.64	0.44	0.07	0	Lcn8	chr2	protein_coding	lipocalin 8	lipocalin 8	5	GO:0003674,GO:0005575,GO:0005576,GO:0006810,GO:0009725
ENSMUSG00000039476	UP	5.81749	-2.16252	0.00132543	0.28	0.02	0	0	Prrx2	chr2	protein_coding	paired related homeobox 2	paired related homeobox 2	16	GO:0002053,GO:0003677,GO:0003700,GO:0005634,GO:0006355,GO:0007275,GO:0030326,GO:0042472,GO:0042474,GO:0043565,GO:0045880,GO:0048701,GO:0048704,GO:0048844,GO:0051216,GO:0071837
ENSMUSG00000040093	UP	1.84843	1.71711	0.00376794	0.7	1.14	0.42	0.08	Bmf	chr2	protein_coding	BCL2 modifying factor	BCL2 modifying factor	11	GO:0001669,GO:0005515,GO:0005737,GO:0006915,GO:0015629,GO:0016459,GO:0032464,GO:0043276,GO:0090200,GO:2001234,GO:2001235
ENSMUSG00000043110	UP	1.9484	1.35271	0.00260113	1.7	0.17	0.43	0.05	Lrrn4	chr2	protein_coding	leucine rich repeat neuronal 4	leucine rich repeat neuronal 4	6	GO:0003674,GO:0005887,GO:0007616,GO:0008542,GO:0016020,GO:0016021
ENSMUSG00000050737	UP	2.24979	-0.748656	0.00556688	0.22	0.19	0.02	0.06	Ptges	chr2	protein_coding	prostaglandin E synthase	prostaglandin E synthase	17	GO:0001516,GO:0004667,GO:0005634,GO:0005641,GO:0005737,GO:0006629,GO:0006631,GO:0006633,GO:0006693,GO:0008285,GO:0016020,GO:0016021,GO:0016853,GO:0043231,GO:0043295,GO:0048471,GO:0050220
ENSMUSG00000075025	UP	6.25226	0.184332	8.96e-10	0.05	1.19	0	0.01	Gm10804	chr2	lincRNA	predicted gene 10804	--	--	--
ENSMUSG00000087433	UP	4.38479	-1.39824	0.00010318	0.61	1.64	0	0.08	Gm14167	chr2	antisense	predicted gene 14167	--	--	--
ENSMUSG00000001025	UP	3.04258	2.6969	2.65e-06	22.11	2.78	2.02	0.96	S100a6	chr3	protein_coding	S100 calcium binding protein A6 (calcyclin)	S100 calcium binding protein A6 (calcyclin)	20	GO:0001726,GO:0005509,GO:0005515,GO:0005523,GO:0005634,GO:0005635,GO:0005737,GO:0005829,GO:0005886,GO:0008270,GO:0015075,GO:0016020,GO:0031234,GO:0034220,GO:0042803,GO:0044548,GO:0046872,GO:0048306,GO:0048471,GO:0070062
ENSMUSG00000001865	UP	4.15488	-0.853319	4.02e-05	1.09	0.02	0.06	0	Cpa3	chr3	protein_coding	carboxypeptidase A3, mast cell	carboxypeptidase A3, mast cell	10	GO:0002002,GO:0004180,GO:0004181,GO:0006508,GO:0008233,GO:0008237,GO:0008270,GO:0016787,GO:0031410,GO:0046872
ENSMUSG00000004885	UP	8.50809	-0.00958835	2.74e-10	2.95	0.52	0	0	Crabp2	chr3	protein_coding	cellular retinoic acid binding protein II	cellular retinoic acid binding protein II	13	GO:0001972,GO:0005215,GO:0005634,GO:0005737,GO:0005783,GO:0006810,GO:0008289,GO:0016918,GO:0019841,GO:0030332,GO:0035115,GO:0042573,GO:0070062
ENSMUSG00000027500	UP	3.99539	-0.147177	3.43e-06	1.21	0.11	0.08	0	Stmn2	chr3	protein_coding	stathmin-like 2	stathmin-like 2	19	GO:0005515,GO:0005737,GO:0005768,GO:0005794,GO:0007026,GO:0010976,GO:0010977,GO:0016020,GO:0030027,GO:0030426,GO:0031110,GO:0031115,GO:0031117,GO:0031982,GO:0042995,GO:0043005,GO:0043025,GO:0048306,GO:0048471
ENSMUSG00000027827	UP	2.35777	-0.0856811	0.00139041	0.73	0.06	0.12	0.03	Kcnab1	chr3	protein_coding	potassium voltage-gated channel, shaker-related subfamily, beta member 1	potassium voltage-gated channel, shaker-related subfamily, beta member 1	12	GO:0005244,GO:0005249,GO:0005515,GO:0005737,GO:0006810,GO:0006811,GO:0006813,GO:0007611,GO:0008076,GO:0016021,GO:0034765,GO:0055085
ENSMUSG00000027896	UP	5.3128	-2.46074	0.00719175	0.03	0.1	0	0	Slc16a4	chr3	protein_coding	solute carrier family 16 (monocarboxylic acid transporters), member 4	solute carrier family 16 (monocarboxylic acid transporters), member 4	9	GO:0003674,GO:0005575,GO:0005886,GO:0006810,GO:0008150,GO:0015293,GO:0016020,GO:0016021,GO:0055085
ENSMUSG00000027994	UP	2.28954	0.676814	0.000873389	2.42	0.95	0.68	0	Ccdc109b	chr3	protein_coding	coiled-coil domain containing 109B	coiled-coil domain containing 109B	15	GO:0005216,GO:0005515,GO:0005739,GO:0005743,GO:0006810,GO:0006811,GO:0006816,GO:0006851,GO:0016020,GO:0016021,GO:0019855,GO:0031224,GO:0031305,GO:0034704,GO:0051560
ENSMUSG00000027996	UP	5.34534	2.47138	2.94e-12	8.5	0.88	0.21	0.02	Sfrp2	chr3	protein_coding	secreted frizzled-related protein 2	secreted frizzled-related protein 2	73	GO:0001569,GO:0001756,GO:0001843,GO:0002063,GO:0003151,GO:0003214,GO:0005515,GO:0005576,GO:0005615,GO:0005737,GO:0005886,GO:0006915,GO:0007165,GO:0007275,GO:0007420,GO:0008284,GO:0008285,GO:0008584,GO:0009952,GO:0010577,GO:0010629,GO:0010667,GO:0010719,GO:0010950,GO:0016055,GO:0017147,GO:0021915,GO:0030111,GO:0030154,GO:0030165,GO:0030178,GO:0030199,GO:0030307,GO:0030308,GO:0030336,GO:0030514,GO:…
ENSMUSG00000028175	UP	3.08581	-1.68688	0.00361322	0.12	0.09	0	0.02	Depdc1a	chr3	protein_coding	DEP domain containing 1a	DEP domain containing 1a	9	GO:0005096,GO:0005622,GO:0005634,GO:0006351,GO:0006355,GO:0007165,GO:0017053,GO:0035556,GO:0045892
ENSMUSG00000038486	UP	3.02908	-1.73034	0.00361322	0.14	0.03	0	0.02	Sv2a	chr3	protein_coding	synaptic vesicle glycoprotein 2 a	synaptic vesicle glycoprotein 2 a	21	GO:0004872,GO:0005215,GO:0005737,GO:0005783,GO:0005911,GO:0006810,GO:0006836,GO:0006874,GO:0007268,GO:0008021,GO:0016020,GO:0016021,GO:0022857,GO:0030054,GO:0030672,GO:0031410,GO:0031594,GO:0043005,GO:0045202,GO:0048786,GO:0055085
ENSMUSG00000038543	UP	5.34954	-2.4407	0.00719175	0.19	0.25	0	0	BC028528	chr3	protein_coding	cDNA sequence BC028528	cDNA sequence BC028528	4	GO:0003674,GO:0005575,GO:0005576,GO:0008150
ENSMUSG00000039058	UP	2.95421	-0.756614	0.000596868	0.46	0.03	0.04	0.02	Ak5	chr3	protein_coding	adenylate kinase 5	adenylate kinase 5	15	GO:0000166,GO:0004017,GO:0004550,GO:0005524,GO:0005737,GO:0005815,GO:0006139,GO:0006165,GO:0009142,GO:0016301,GO:0016310,GO:0016740,GO:0019205,GO:0019206,GO:0046034
ENSMUSG00000040016	UP	4.76959	1.28131	1.77e-09	2.07	0.4	0.08	0.01	Ptger3	chr3	protein_coding	prostaglandin E receptor 3 (subtype EP3)	prostaglandin E receptor 3 (subtype EP3)	18	GO:0001660,GO:0004871,GO:0004930,GO:0004955,GO:0004957,GO:0005515,GO:0005886,GO:0007165,GO:0007186,GO:0007188,GO:0007200,GO:0007204,GO:0015701,GO:0016020,GO:0016021,GO:0031622,GO:0032496,GO:0035810
ENSMUSG00000040809	UP	2.83867	-1.42787	0.00266592	0.24	0.33	0.03	0.05	Chil3	chr3	protein_coding	chitinase-like 3	--	--	--
ENSMUSG00000045326	UP	5.7686	-2.19059	0.00132543	0.07	0.02	0	0	Fndc7	chr3	protein_coding	fibronectin type III domain containing 7	fibronectin type III domain containing 7	4	GO:0003674,GO:0005575,GO:0005576,GO:0008150
ENSMUSG00000048916	UP	2.44245	-0.703059	0.00245522	0.24	0.6	0.12	0.04	Gm5540	chr3	processed_pseudogene	predicted pseudogene 5540	--	--	--
ENSMUSG00000050359	UP	6.47745	-1.70977	7.88e-05	0.93	0.07	0	0	Sprr1a	chr3	protein_coding	small proline-rich protein 1A	small proline-rich protein 1A	8	GO:0001533,GO:0005198,GO:0005737,GO:0018149,GO:0030216,GO:0030674,GO:0031424,GO:0071944
ENSMUSG00000068696	UP	2.89222	-0.355215	0.000412777	0.59	0.05	0.07	0.01	Gpr88	chr3	protein_coding	G-protein coupled receptor 88	G-protein coupled receptor 88	12	GO:0004871,GO:0004888,GO:0004930,GO:0005575,GO:0005886,GO:0007165,GO:0007186,GO:0007626,GO:0016020,GO:0016021,GO:0019228,GO:0050885
ENSMUSG00000097204	UP	5.81749	-2.16252	0.00132543	0.14	0.01	0	0	Gm17690	chr3	antisense	predicted gene, 17690	--	--	--
ENSMUSG00000097786	UP	5.73591	-2.20931	0.00198108	0.3	0.17	0	0	4933429H19Rik	chr3	antisense	RIKEN cDNA 4933429H19 gene	--	--	--
ENSMUSG00000102805	UP	5.44165	-2.39047	0.00461018	0.12	0.02	0	0	Gm37240	chr3	protein_coding	predicted gene, 37240	--	--	--
ENSMUSG00000105518	UP	3.71853	1.07917	2.71e-07	12.89	2.1	0.39	0.71	RP23-326D6.5	chr3	protein_coding		--	--	--
ENSMUSG00000028438	UP	2.38727	-1.21757	0.00543323	0.06	0.12	0	0.03	Kif24	chr4	protein_coding	kinesin family member 24	kinesin family member 24	15	GO:0000166,GO:0003777,GO:0005524,GO:0005737,GO:0005814,GO:0005856,GO:0005871,GO:0005874,GO:0007018,GO:0007019,GO:0008017,GO:0008152,GO:0030030,GO:0042384,GO:0043234
ENSMUSG00000028583	UP	1.88806	2.79988	0.00217097	9.14	1.38	2.55	0.21	Pdpn	chr4	protein_coding	podoplanin	podoplanin	34	GO:0000902,GO:0001726,GO:0001946,GO:0005372,GO:0005886,GO:0006693,GO:0006833,GO:0006865,GO:0006928,GO:0007155,GO:0007165,GO:0007275,GO:0008283,GO:0008360,GO:0008517,GO:0009897,GO:0010572,GO:0015171,GO:0015250,GO:0015884,GO:0016020,GO:0016021,GO:0016324,GO:0016337,GO:0030027,GO:0030175,GO:0030324,GO:0030335,GO:0035239,GO:0042995,GO:0048286,GO:0051272,GO:0061032,GO:2000045
ENSMUSG00000028678	UP	1.83214	0.119139	0.00858173	0.51	0.37	0.09	0.14	Kif2c	chr4	protein_coding	kinesin family member 2C	kinesin family member 2C	23	GO:0000166,GO:0000775,GO:0000776,GO:0003777,GO:0005524,GO:0005634,GO:0005694,GO:0005737,GO:0005856,GO:0005871,GO:0005874,GO:0007018,GO:0007019,GO:0007049,GO:0007059,GO:0007067,GO:0008017,GO:0015630,GO:0030951,GO:0035371,GO:0051010,GO:0051301,GO:0051983
ENSMUSG00000028782	UP	5.28082	-2.4814	0.00719175	0.05	0.02	0	0	Adgrb2	chr4	protein_coding	adhesion G protein-coupled receptor B2	--	--	--
ENSMUSG00000028789	UP	2.54063	-0.0427281	0.000390889	0.62	0.35	0.03	0.13	Azin2	chr4	protein_coding	antizyme inhibitor 2	--	--	--
ENSMUSG00000028862	UP	1.68628	2.0118	0.00662812	0.61	1.87	0.39	0.37	Map3k6	chr4	protein_coding	mitogen-activated protein kinase kinase kinase 6	mitogen-activated protein kinase kinase kinase 6	18	GO:0000165,GO:0000166,GO:0000186,GO:0000287,GO:0004672,GO:0004674,GO:0004709,GO:0005515,GO:0005524,GO:0005737,GO:0006468,GO:0006950,GO:0016301,GO:0016310,GO:0016740,GO:0016772,GO:0035556,GO:0046872
ENSMUSG00000028976	UP	1.6184	1.67847	0.00960798	1.43	1.22	0.48	0.37	Slc2a5	chr4	protein_coding	solute carrier family 2 (facilitated glucose transporter), member 5	solute carrier family 2 (facilitated glucose transporter), member 5	17	GO:0005215,GO:0005353,GO:0005355,GO:0005886,GO:0006810,GO:0008643,GO:0015755,GO:0015758,GO:0016020,GO:0016021,GO:0016324,GO:0022857,GO:0022891,GO:0035428,GO:0055085,GO:0070062,GO:0071332
ENSMUSG00000039693	UP	2.0353	-0.281481	0.0049929	0.57	0.57	0.12	0.15	Msantd3	chr4	protein_coding	Myb/SANT-like DNA-binding domain containing 3	--	--	--
ENSMUSG00000070803	UP	5.4828	-2.36302	0.00461018	0.15	0.16	0	0	Cited4	chr4	protein_coding	Cbp/p300-interacting transactivator, with Glu/Asp-rich carboxy-terminal domain, 4	Cbp/p300-interacting transactivator, with Glu/Asp-rich carboxy-terminal domain, 4	8	GO:0003713,GO:0005634,GO:0005737,GO:0006351,GO:0006355,GO:0043627,GO:0045893,GO:2001141
ENSMUSG00000078532	UP	5.47855	-2.37035	0.00461018	0.34	0	0	0	Nkain1	chr4	protein_coding	Na+/K+ transporting ATPase interacting 1	Na+/K+ transporting ATPase interacting 1	3	GO:0005886,GO:0016020,GO:0016021
ENSMUSG00000085085	UP	5.3128	-2.46074	0.00719175	0.07	0.25	0	0	1700086P04Rik	chr4	lincRNA	RIKEN cDNA 1700086P04 gene	--	--	--
ENSMUSG00000019178	UP	5.47855	-2.37035	0.00461018	0.24	0	0	0	Styxl1	chr5	protein_coding	serine/threonine/tyrosine interacting-like 1	--	--	--
ENSMUSG00000023078	UP	2.68553	1.60463	4.26e-05	0.33	7.59	0.52	0.68	Cxcl13	chr5	protein_coding	chemokine (C-X-C motif) ligand 13	chemokine (C-X-C motif) ligand 13	30	GO:0002518,GO:0005125,GO:0005576,GO:0005615,GO:0006935,GO:0006954,GO:0006955,GO:0007166,GO:0007204,GO:0007267,GO:0008009,GO:0008201,GO:0010820,GO:0017134,GO:0031724,GO:0031735,GO:0032861,GO:0033625,GO:0033634,GO:0035754,GO:0035768,GO:0035769,GO:0042742,GO:0046982,GO:0048018,GO:0048248,GO:0048535,GO:0070098,GO:2000273,GO:2000545
ENSMUSG00000029352	UP	2.36325	-1.17982	0.00847644	0.69	0.46	0.14	0.08	Crybb3	chr5	protein_coding	crystallin, beta B3	crystallin, beta B3	1	GO:0005212
ENSMUSG00000031558	UP	3.23995	-1.57872	0.00156612	0.04	0.04	0	0.01	Slit2	chr5	protein_coding	slit homolog 2 (Drosophila)	slit homolog 2 (Drosophila)	68	GO:0001656,GO:0001657,GO:0001701,GO:0001933,GO:0002042,GO:0002689,GO:0005095,GO:0005102,GO:0005509,GO:0005515,GO:0005576,GO:0005615,GO:0005737,GO:0005886,GO:0006935,GO:0007275,GO:0007399,GO:0007409,GO:0007411,GO:0008045,GO:0008201,GO:0008285,GO:0009986,GO:0010593,GO:0010596,GO:0010629,GO:0014912,GO:0016337,GO:0021772,GO:0021836,GO:0021972,GO:0022029,GO:0030154,GO:0030308,GO:0030336,GO:0030517,GO:…
ENSMUSG00000042589	UP	2.75758	-0.700183	0.00116686	0.05	0.13	0.01	0.02	Cux2	chr5	protein_coding	cut-like homeobox 2	cut-like homeobox 2	18	GO:0000122,GO:0000977,GO:0003677,GO:0003700,GO:0005634,GO:0006351,GO:0006355,GO:0007614,GO:0010628,GO:0043565,GO:0045892,GO:0050775,GO:0050890,GO:0051965,GO:0061003,GO:0070062,GO:0071310,GO:2000463
ENSMUSG00000043635	UP	2.38284	-1.23227	0.00543323	0.18	0.02	0	0.03	Adamts3	chr5	protein_coding	a disintegrin-like and metallopeptidase (reprolysin type) with thrombospondin type 1 motif, 3	--	--	--
ENSMUSG00000048988	UP	5.34954	-2.4407	0.00719175	0.04	0.05	0	0	Elfn1	chr5	protein_coding	leucine rich repeat and fibronectin type III, extracellular 1	leucine rich repeat and fibronectin type III, extracellular 1	9	GO:0004864,GO:0010923,GO:0016020,GO:0016021,GO:0019902,GO:0030425,GO:0042995,GO:0050808,GO:0060076
ENSMUSG00000058153	UP	3.04226	-1.72244	0.00361322	0.11	0.01	0	0.01	Sez6l	chr5	protein_coding	seizure related 6 homolog like	seizure related 6 homolog like	10	GO:0003674,GO:0005783,GO:0005886,GO:0008344,GO:0016020,GO:0016021,GO:0021680,GO:0043025,GO:0060074,GO:0090036
ENSMUSG00000063531	UP	6.66095	-1.56748	3.16e-05	0.1	0.03	0	0	Sema3e	chr5	protein_coding	sema domain, immunoglobulin domain (Ig), short basic domain, secreted, (semaphorin) 3E	sema domain, immunoglobulin domain (Ig), short basic domain, secreted, (semaphorin) 3E	16	GO:0001525,GO:0001569,GO:0001953,GO:0002040,GO:0004872,GO:0005515,GO:0005576,GO:0007275,GO:0007399,GO:0008360,GO:0016020,GO:0016525,GO:0030154,GO:0050808,GO:0071526,GO:2000249
ENSMUSG00000067149	UP	2.70576	2.88751	1.89e-05	8.28	7.9	1.05	1.4	Jchain	chr5	protein_coding	immunoglobulin joining chain	--	--	--
ENSMUSG00000067219	UP	1.5673	3.30915	0.00941368	2.64	3.58	1.79	0.24	Nipal1	chr5	protein_coding	NIPA-like domain containing 1	NIPA-like domain containing 1	8	GO:0003674,GO:0005575,GO:0006810,GO:0006811,GO:0015095,GO:0015693,GO:0016020,GO:0016021
ENSMUSG00000090061	UP	3.48084	-1.36046	0.00130199	0.07	0.05	0.01	0	Nwd2	chr5	protein_coding	NACHT and WD repeat domain containing 2	--	--	--
ENSMUSG00000097152	UP	5.46513	-2.37282	0.00461018	0.15	0.23	0	0	Gm26515	chr5	lincRNA	predicted gene, 26515	--	--	--
ENSMUSG00000100157	UP	5.62122	-2.27481	0.0030007	0.03	0.33	0	0	2310034O05Rik	chr5	lincRNA	RIKEN cDNA 2310034O05 gene	--	--	--
ENSMUSG00000104195	UP	2.79095	-1.46138	0.003413	0.28	0.35	0.03	0.05	B230377A18Rik	chr5	TEC	RIKEN cDNA B230377A18 gene	--	--	--
ENSMUSG00000106518	UP	5.50367	-2.34652	0.00461018	0	0.15	0	0	RP23-178N8.3	chr5	TEC		--	--	--
ENSMUSG00000107314	UP	4.01513	-0.175003	3.88e-06	0.82	0.09	0.03	0.02	Gm20488	chr5	processed_transcript	predicted gene 20488	--	--	--
ENSMUSG00000019124	UP	2.40281	-0.152701	0.00127131	0.44	0.07	0.08	0.01	Scrn1	chr6	protein_coding	secernin 1	secernin 1	8	GO:0003674,GO:0005634,GO:0005737,GO:0006508,GO:0006887,GO:0008150,GO:0016805,GO:0031965
ENSMUSG00000025889	UP	2.20402	1.00847	0.000833208	2.67	1.17	0.53	0.29	Snca	chr6	protein_coding	synuclein, alpha	synuclein, alpha	114	GO:0000287,GO:0001774,GO:0001921,GO:0001933,GO:0001956,GO:0001963,GO:0005507,GO:0005509,GO:0005515,GO:0005543,GO:0005623,GO:0005634,GO:0005640,GO:0005737,GO:0005739,GO:0005791,GO:0005794,GO:0005829,GO:0005840,GO:0005856,GO:0005886,GO:0005938,GO:0006631,GO:0006638,GO:0006644,GO:0006919,GO:0007006,GO:0007268,GO:0008017,GO:0008021,GO:0008198,GO:0008270,GO:0008344,GO:0010040,GO:0010517,GO:0010642,GO:…
ENSMUSG00000029769	UP	2.61745	-1.24516	0.00543323	0.19	0.06	0.03	0.01	Ccdc136	chr6	protein_coding	coiled-coil domain containing 136	coiled-coil domain containing 136	5	GO:0003674,GO:0005739,GO:0008150,GO:0016020,GO:0016021
ENSMUSG00000029838	UP	2.93603	-0.428729	0.000175261	0.46	0.15	0	0.07	Ptn	chr6	protein_coding	pleiotrophin	pleiotrophin	9	GO:0001503,GO:0005576,GO:0005578,GO:0005783,GO:0007612,GO:0008083,GO:0008201,GO:0030282,GO:0051781
ENSMUSG00000030077	UP	4.2906	-1.46448	0.00017544	0.01	0.11	0	0	Chl1	chr6	protein_coding	cell adhesion molecule with homology to L1CAM	cell adhesion molecule with homology to L1CAM	21	GO:0001764,GO:0002020,GO:0005515,GO:0005576,GO:0005578,GO:0005886,GO:0007155,GO:0007156,GO:0007275,GO:0007399,GO:0007411,GO:0008344,GO:0016020,GO:0016021,GO:0030154,GO:0030425,GO:0031175,GO:0035640,GO:0043524,GO:0045177,GO:0050890
ENSMUSG00000030089	UP	2.38759	-0.293995	0.00203696	0.13	0.63	0.11	0.04	Slc41a3	chr6	protein_coding	solute carrier family 41, member 3	solute carrier family 41, member 3	7	GO:0005515,GO:0005886,GO:0006812,GO:0008150,GO:0008324,GO:0016020,GO:0016021
ENSMUSG00000030111	UP	3.50395	-1.38175	0.000552679	0.03	0.17	0	0.02	A2m	chr6	protein_coding	alpha-2-macroglobulin	alpha-2-macroglobulin	19	GO:0001869,GO:0002020,GO:0004866,GO:0004867,GO:0005515,GO:0005576,GO:0005615,GO:0007565,GO:0010466,GO:0010951,GO:0019838,GO:0019899,GO:0019959,GO:0019966,GO:0030414,GO:0043120,GO:0048863,GO:0070062,GO:0072562
ENSMUSG00000030144	UP	2.58575	0.559455	0.00023337	1.94	1.21	0.39	0.13	Clec4d	chr6	protein_coding	C-type lectin domain family 4, member d	C-type lectin domain family 4, member d	5	GO:0002376,GO:0016020,GO:0016021,GO:0030246,GO:0045087
ENSMUSG00000030156	UP	2.88207	-1.81758	0.00877887	0.12	0.26	0	0.04	Cd69	chr6	protein_coding	CD69 antigen	CD69 antigen	5	GO:0005509,GO:0009897,GO:0016020,GO:0016021,GO:0030246
ENSMUSG00000030162	UP	3.14685	-1.19447	0.00135129	0.27	0.05	0.02	0.01	Olr1	chr6	protein_coding	oxidized low density lipoprotein (lectin-like) receptor 1	oxidized low density lipoprotein (lectin-like) receptor 1	17	GO:0002376,GO:0005041,GO:0005576,GO:0005634,GO:0005886,GO:0006898,GO:0006954,GO:0007155,GO:0007159,GO:0008219,GO:0016020,GO:0016021,GO:0019897,GO:0030246,GO:0042157,GO:0043231,GO:0043235
ENSMUSG00000030200	UP	2.76989	-0.937067	0.000945675	0.08	0.46	0	0.07	Bcl2l14	chr6	protein_coding	BCL2-like 14 (apoptosis facilitator)	BCL2-like 14 (apoptosis facilitator)	8	GO:0005515,GO:0005737,GO:0005829,GO:0006915,GO:0019901,GO:0042981,GO:0043229,GO:2001238
ENSMUSG00000030218	UP	2.72169	2.17561	2.5e-05	14.77	8.03	2.15	1.24	Mgp	chr6	protein_coding	matrix Gla protein	matrix Gla protein	16	GO:0001503,GO:0005509,GO:0005576,GO:0005615,GO:0005783,GO:0006461,GO:0007275,GO:0030154,GO:0030324,GO:0030500,GO:0031012,GO:0043234,GO:0048306,GO:0048754,GO:0051216,GO:0070062
ENSMUSG00000030256	UP	2.66416	2.42913	2.87e-05	0.76	1.84	0.17	0.23	Bhlhe41	chr6	protein_coding	basic helix-loop-helix family, member e41	basic helix-loop-helix family, member e41	27	GO:0000122,GO:0000978,GO:0000981,GO:0001078,GO:0001102,GO:0001191,GO:0003677,GO:0003705,GO:0003714,GO:0005515,GO:0005634,GO:0006351,GO:0006355,GO:0006366,GO:0009649,GO:0010832,GO:0010944,GO:0017053,GO:0032922,GO:0042803,GO:0042826,GO:0043425,GO:0043426,GO:0046982,GO:0046983,GO:0070888,GO:0071820
ENSMUSG00000038115	UP	5.38635	-2.42062	0.00719175	0.06	0.04	0	0	Ano2	chr6	protein_coding	anoctamin 2	anoctamin 2	15	GO:0005229,GO:0005254,GO:0005515,GO:0005634,GO:0005886,GO:0006810,GO:0006811,GO:0006821,GO:0016020,GO:0016021,GO:0017128,GO:0031513,GO:0034707,GO:0042803,GO:0046982
ENSMUSG00000042638	UP	2.20412	0.76421	0.0012356	0.22	0.96	0.22	0.04	Gucy2c	chr6	protein_coding	guanylate cyclase 2c	guanylate cyclase 2c	19	GO:0000166,GO:0004383,GO:0004672,GO:0005524,GO:0005525,GO:0005783,GO:0005886,GO:0006182,GO:0006468,GO:0009190,GO:0009636,GO:0015643,GO:0016020,GO:0016021,GO:0016772,GO:0016829,GO:0016849,GO:0035556,GO:0042127
ENSMUSG00000050241	UP	2.20602	-0.87283	0.00739661	0.2	0.81	0.16	0.05	Klre1	chr6	protein_coding	killer cell lectin-like receptor family E member 1	--	--	--
ENSMUSG00000064080	UP	1.79032	1.84177	0.00423054	1.52	0.49	0.31	0.26	Fbln2	chr6	protein_coding	fibulin 2	fibulin 2	6	GO:0005509,GO:0005515,GO:0005576,GO:0005578,GO:0010811,GO:0050840
ENSMUSG00000068699	UP	2.13418	-0.938164	0.008714	0.14	0.01	0.02	0.01	Flnc	chr6	protein_coding	filamin C, gamma	filamin C, gamma	12	GO:0003779,GO:0005737,GO:0005856,GO:0005886,GO:0008092,GO:0015629,GO:0016020,GO:0016528,GO:0030029,GO:0030506,GO:0042383,GO:0048747
ENSMUSG00000076522	UP	7.73492	-0.67096	5.56e-08	0.4	4.51	0	0	Igkv16-104	chr6	IG_V_gene	immunoglobulin kappa variable 16-104	--	--	--
ENSMUSG00000076523	UP	5.30009	-2.4711	0.00719175	0.8	0.15	0	0	Igkv15-103	chr6	IG_V_gene	immunoglobulin kappa chain variable 15-103	--	--	--
ENSMUSG00000086040	UP	1.545	3.2716	0.00992143	2.44	3.18	0.59	1.32	Wipf3	chr6	protein_coding	WAS/WASL interacting protein family, member 3	WAS/WASL interacting protein family, member 3	7	GO:0003779,GO:0005737,GO:0007275,GO:0007283,GO:0008150,GO:0017124,GO:0030154
ENSMUSG00000093861	UP	3.8489	-1.09168	0.000226622	2.81	0.43	0.21	0	Igkv1-110	chr6	IG_V_gene	immunoglobulin kappa variable 1-110	--	--	--
ENSMUSG00000094335	UP	3.31295	-1.48042	0.00266592	1.12	1.06	0.21	0	Igkv1-117	chr6	IG_V_gene	immunoglobulin kappa variable 1-117	--	--	--
ENSMUSG00000094872	UP	7.64838	-0.748167	9.6e-08	0.85	4.11	0	0	Igkv9-120	chr6	IG_V_gene	immunoglobulin kappa chain variable 9-120	--	--	--
ENSMUSG00000095007	UP	3.51143	-2.01897	0.00513494	1.08	0.49	0	0.1	Igkv12-41	chr6	IG_V_gene	immunoglobulin kappa chain variable 12-41	--	--	--
ENSMUSG00000096336	UP	3.36795	-1.44544	0.00209101	1.62	0.72	0.22	0	Igkv1-135	chr6	IG_V_gene	immunoglobulin kappa variable 1-135	--	--	--
ENSMUSG00000096422	UP	5.74666	-2.19713	0.00198108	0.28	0.85	0	0	Igkv12-44	chr6	IG_V_gene	immunoglobulin kappa variable 12-44	--	--	--
ENSMUSG00000097675	UP	5.28082	-2.4814	0.00719175	0.3	0.1	0	0	1700101I11Rik	chr6	lincRNA	RIKEN cDNA 1700101I11 gene	--	--	--
ENSMUSG00000098814	UP	3.12316	-1.19229	0.00135129	3.28	0.08	0.37	0	Igkv19-93	chr6	IG_V_gene	immunoglobulin kappa chain variable 19-93	--	--	--
ENSMUSG00000002068	UP	1.6888	1.62327	0.00701515	1.35	2.72	0.52	0.73	Ccne1	chr7	protein_coding	cyclin E1	cyclin E1	19	GO:0000079,GO:0000082,GO:0000307,GO:0005515,GO:0005634,GO:0005737,GO:0005813,GO:0006270,GO:0006468,GO:0007049,GO:0016055,GO:0016301,GO:0016538,GO:0019901,GO:0032403,GO:0045597,GO:0045859,GO:0051301,GO:0051726
ENSMUSG00000006651	UP	2.40964	0.197282	0.000786266	1.13	0.2	0.13	0.12	Aplp1	chr7	protein_coding	amyloid beta (A4) precursor-like protein 1	amyloid beta (A4) precursor-like protein 1	24	GO:0005515,GO:0005737,GO:0005794,GO:0005886,GO:0006378,GO:0006417,GO:0006897,GO:0006915,GO:0007155,GO:0008201,GO:0008219,GO:0016020,GO:0016021,GO:0030198,GO:0030818,GO:0030900,GO:0031694,GO:0031695,GO:0031696,GO:0042802,GO:0046872,GO:0046914,GO:0048471,GO:0071874
ENSMUSG00000008193	UP	2.32354	-0.950639	0.008714	0.29	0.16	0.09	0	Spib	chr7	protein_coding	Spi-B transcription factor (Spi-1/PU.1 related)	Spi-B transcription factor (Spi-1/PU.1 related)	11	GO:0000981,GO:0003677,GO:0003700,GO:0005634,GO:0005667,GO:0006351,GO:0006355,GO:0006357,GO:0006366,GO:0030225,GO:0043565
ENSMUSG00000015709	UP	6.64605	-1.58283	3.16e-05	0.13	0.02	0	0	Arnt2	chr7	protein_coding	aryl hydrocarbon receptor nuclear translocator 2	aryl hydrocarbon receptor nuclear translocator 2	20	GO:0001666,GO:0003677,GO:0003700,GO:0004871,GO:0005634,GO:0005667,GO:0005737,GO:0006351,GO:0006355,GO:0007165,GO:0007417,GO:0008284,GO:0009410,GO:0009636,GO:0017162,GO:0043066,GO:0045893,GO:0045944,GO:0046982,GO:0046983
ENSMUSG00000030468	UP	2.74616	-1.48912	0.00438797	0.09	0.23	0.02	0.03	Siglecg	chr7	protein_coding	sialic acid binding Ig-like lectin G	--	--	--
ENSMUSG00000030584	UP	2.82531	-1.46054	0.003413	0.16	0.18	0	0.04	Dpf1	chr7	protein_coding	D4, zinc and double PHD fingers family 1	D4, zinc and double PHD fingers family 1	9	GO:0003676,GO:0005634,GO:0005737,GO:0006351,GO:0006355,GO:0007399,GO:0008270,GO:0046872,GO:0071565
ENSMUSG00000030669	UP	6.76457	-1.48804	1.78e-05	0.48	0.17	0	0	Calca	chr7	protein_coding	calcitonin/calcitonin-related polypeptide, alpha	calcitonin/calcitonin-related polypeptide, alpha	36	GO:0001976,GO:0001984,GO:0002027,GO:0005102,GO:0005179,GO:0005576,GO:0005615,GO:0005622,GO:0005634,GO:0005737,GO:0006874,GO:0006954,GO:0007189,GO:0007190,GO:0007218,GO:0007528,GO:0007631,GO:0008016,GO:0008217,GO:0009408,GO:0030279,GO:0030424,GO:0031645,GO:0031716,GO:0042311,GO:0043005,GO:0043025,GO:0043195,GO:0045776,GO:0045778,GO:0045785,GO:0045986,GO:0048240,GO:0048265,GO:0050727,GO:0050965
ENSMUSG00000030724	UP	2.97481	-1.73658	0.00482863	0.14	0.14	0.02	0.01	Cd19	chr7	protein_coding	CD19 antigen	CD19 antigen	5	GO:0009897,GO:0016020,GO:0016021,GO:0050853,GO:0070062
ENSMUSG00000030905	UP	1.92274	0.740177	0.00446906	2.93	0.29	0.68	0.15	Crym	chr7	protein_coding	crystallin, mu	crystallin, mu	18	GO:0000122,GO:0003714,GO:0005634,GO:0005737,GO:0005739,GO:0005829,GO:0006839,GO:0007605,GO:0016491,GO:0042403,GO:0042562,GO:0042803,GO:0047127,GO:0050661,GO:0055114,GO:0070062,GO:0070324,GO:0070327
ENSMUSG00000035211	UP	3.1074	-1.61706	0.00734812	0.04	0.24	0.03	0	Xrra1	chr7	protein_coding	X-ray radiation resistance associated 1	X-ray radiation resistance associated 1	4	GO:0003674,GO:0005634,GO:0005737,GO:0010165
ENSMUSG00000035228	UP	3.04841	-1.66599	0.00734812	0.28	0.18	0.05	0	Ccdc106	chr7	protein_coding	coiled-coil domain containing 106	coiled-coil domain containing 106	4	GO:0003674,GO:0005634,GO:0005737,GO:0008150
ENSMUSG00000046056	UP	3.25508	0.773717	7.86e-06	1.3	0.14	0.13	0.02	Sbsn	chr7	protein_coding	suprabasin	suprabasin	5	GO:0003674,GO:0005576,GO:0005737,GO:0008150,GO:0070062
ENSMUSG00000049685	UP	3.16995	0.295545	1.94e-05	0.79	1.17	0.12	0.1	Cyp2g1	chr7	protein_coding	cytochrome P450, family 2, subfamily g, polypeptide 1	--	--	--
ENSMUSG00000052396	UP	2.33213	-1.15648	0.00847644	0.21	0.38	0.12	0	Mogat2	chr7	protein_coding	monoacylglycerol O-acyltransferase 2	monoacylglycerol O-acyltransferase 2	14	GO:0003846,GO:0005783,GO:0006071,GO:0006629,GO:0006651,GO:0016020,GO:0016021,GO:0016407,GO:0016740,GO:0016746,GO:0016747,GO:0019432,GO:0046462,GO:0050892
ENSMUSG00000053522	UP	6.03097	-2.02429	0.000426484	0.8	0	0	0	Lgals7	chr7	protein_coding	lectin, galactose binding, soluble 7	lectin, galactose binding, soluble 7	8	GO:0003674,GO:0005576,GO:0005634,GO:0005737,GO:0006915,GO:0008150,GO:0030246,GO:0070062
ENSMUSG00000054555	UP	1.79726	-0.116958	0.00956122	0.13	0.17	0	0.08	Adam12	chr7	protein_coding	a disintegrin and metallopeptidase domain 12 (meltrin alpha)	a disintegrin and metallopeptidase domain 12 (meltrin alpha)	13	GO:0004222,GO:0005515,GO:0005886,GO:0006508,GO:0007155,GO:0008233,GO:0008237,GO:0008270,GO:0016020,GO:0016021,GO:0016787,GO:0017124,GO:0046872
ENSMUSG00000055407	UP	5.34865	-0.639678	4.49e-07	0.5	0.07	0	0.01	Map6	chr7	protein_coding	microtubule-associated protein 6	--	--	--
ENSMUSG00000055826	UP	5.84147	-2.1422	0.00132543	0.38	0.19	0	0	Tescl	chr7	protein_coding	tescalcin-like	--	--	--
ENSMUSG00000056978	UP	1.89349	3.33997	0.00178227	39.22	25.05	5.4	11.83	Hamp2	chr7	protein_coding	hepcidin antimicrobial peptide 2	hepcidin antimicrobial peptide 2	6	GO:0005179,GO:0005576,GO:0006879,GO:0031640,GO:0042742,GO:0050832
ENSMUSG00000057465	UP	2.48597	10.3054	4.57e-05	3875.82	2367.74	392.19	720.52	Saa2	chr7	protein_coding	serum amyloid A 2	serum amyloid A 2	6	GO:0001664,GO:0005515,GO:0005576,GO:0006953,GO:0034364,GO:0070062
ENSMUSG00000059824	UP	5.59352	5.66061	3.87e-15	47.37	51.04	1.13	0.87	Dbp	chr7	protein_coding	D site albumin promoter binding protein	D site albumin promoter binding protein	12	GO:0000977,GO:0001077,GO:0003677,GO:0003700,GO:0005634,GO:0006351,GO:0006355,GO:0006366,GO:0007623,GO:0043565,GO:0045944,GO:0048511
ENSMUSG00000060240	UP	6.02313	-2.00975	0.00061542	0	0.3	0	0	Cend1	chr7	protein_coding	cell cycle exit and neuronal differentiation 1	cell cycle exit and neuronal differentiation 1	8	GO:0003674,GO:0007628,GO:0016020,GO:0016021,GO:0021686,GO:0021702,GO:0021933,GO:0021941
ENSMUSG00000060314	UP	4.31737	0.0632556	2.47e-07	0.09	0.61	0	0.03	Zfp941	chr7	protein_coding	zinc finger protein 941	--	--	--
ENSMUSG00000060962	UP	4.24136	-0.320301	3.47e-06	0.93	0.18	0.04	0.02	Dmkn	chr7	protein_coding	dermokine	dermokine	5	GO:0003674,GO:0005576,GO:0005615,GO:0008150,GO:0030154
ENSMUSG00000063160	UP	2.29752	0.595988	0.000815952	1.14	0.38	0.2	0.1	Numbl	chr7	protein_coding	numb-like	numb-like	13	GO:0005737,GO:0007275,GO:0007399,GO:0007405,GO:0007409,GO:0019221,GO:0019538,GO:0021670,GO:0021849,GO:0030900,GO:0034332,GO:0050769,GO:0050775
ENSMUSG00000074115	UP	1.89409	9.82729	0.0015118	2449.99	1750.98	329.21	802.82	Saa1	chr7	protein_coding	serum amyloid A 1	serum amyloid A 1	8	GO:0001664,GO:0005515,GO:0005576,GO:0005615,GO:0006953,GO:0008203,GO:0034364,GO:0070062
ENSMUSG00000031673	UP	2.57093	1.05223	0.000157778	0.94	0.49	0.2	0.03	Cdh11	chr8	protein_coding	cadherin 11	cadherin 11	9	GO:0005509,GO:0005737,GO:0005886,GO:0007155,GO:0007156,GO:0016020,GO:0016021,GO:0021957,GO:0046872
ENSMUSG00000031762	UP	3.95788	5.8029	1.44e-09	69.42	268.09	15.83	5.1	Mt2	chr8	protein_coding	metallothionein 2	metallothionein 2	6	GO:0005622,GO:0006882,GO:0007263,GO:0008270,GO:0010273,GO:0046872
ENSMUSG00000031765	UP	4.04632	9.48377	5.74e-10	1085.81	3392.22	166.92	96.03	Mt1	chr8	protein_coding	metallothionein 1	metallothionein 1	13	GO:0005507,GO:0005622,GO:0005764,GO:0005829,GO:0006875,GO:0006882,GO:0007263,GO:0008270,GO:0010273,GO:0043524,GO:0046872,GO:0071247,GO:0071294
ENSMUSG00000046844	UP	3.23319	-0.5581	0.000149508	0.48	0.05	0.02	0.03	Vat1l	chr8	protein_coding	vesicle amine transport protein 1 homolog-like (T. californica)	vesicle amine transport protein 1 homolog-like (T. californica)	3	GO:0008270,GO:0016491,GO:0055114
ENSMUSG00000055368	UP	5.60651	-2.29436	0.0030007	0.07	0	0	0	Slc6a2	chr8	protein_coding	solute carrier family 6 (neurotransmitter transporter, noradrenalin), member 2	solute carrier family 6 (neurotransmitter transporter, noradrenalin), member 2	19	GO:0005328,GO:0005333,GO:0005886,GO:0005887,GO:0006810,GO:0006836,GO:0008504,GO:0009986,GO:0015293,GO:0015844,GO:0015874,GO:0016020,GO:0016021,GO:0043005,GO:0043014,GO:0045121,GO:0048265,GO:0048487,GO:0055085
ENSMUSG00000074136	UP	7.07235	-1.24021	3.65e-06	0.21	0.16	0	0	4930513N10Rik	chr8	processed_transcript	RIKEN cDNA 4930513N10 gene	RIKEN cDNA 4930513N10 gene	3	GO:0003674,GO:0005575,GO:0008150
ENSMUSG00000074384	UP	1.88835	0.768594	0.00422852	0.94	1.37	0.39	0.22	AI429214	chr8	protein_coding	expressed sequence AI429214	expressed sequence AI429214	3	GO:0003674,GO:0005575,GO:0008150
ENSMUSG00000005800	UP	2.7364	0.0436127	0.000212329	0.32	0.86	0.07	0.1	Mmp8	chr9	protein_coding	matrix metallopeptidase 8	matrix metallopeptidase 8	14	GO:0004222,GO:0004252,GO:0005509,GO:0005576,GO:0005578,GO:0005615,GO:0006508,GO:0008233,GO:0008237,GO:0008270,GO:0016787,GO:0030574,GO:0031012,GO:0046872
ENSMUSG00000013584	UP	2.98925	1.80903	8.21e-06	4.4	0.34	0.42	0.17	Aldh1a2	chr9	protein_coding	aldehyde dehydrogenase family 1, subfamily A2	aldehyde dehydrogenase family 1, subfamily A2	45	GO:0001523,GO:0001568,GO:0001758,GO:0001936,GO:0001947,GO:0002138,GO:0003007,GO:0004028,GO:0005737,GO:0005829,GO:0007507,GO:0008152,GO:0008284,GO:0008285,GO:0009855,GO:0009952,GO:0009954,GO:0010628,GO:0014032,GO:0016331,GO:0016491,GO:0016620,GO:0016918,GO:0021915,GO:0030182,GO:0030324,GO:0030326,GO:0030900,GO:0030902,GO:0031016,GO:0031076,GO:0034097,GO:0035115,GO:0035799,GO:0042573,GO:0042574,GO:…
ENSMUSG00000031963	UP	2.89723	1.22718	1.8e-05	0.8	1.06	0.11	0.13	Bmper	chr9	protein_coding	BMP-binding endothelial regulator	BMP-binding endothelial regulator	10	GO:0002043,GO:0005515,GO:0005576,GO:0005615,GO:0010594,GO:0030514,GO:0042118,GO:0048839,GO:0060393,GO:0070374
ENSMUSG00000032118	UP	2.40567	-1.44884	0.00789551	0.25	0.22	0	0.08	Fez1	chr9	protein_coding	fasciculation and elongation protein zeta 1 (zygin I)	fasciculation and elongation protein zeta 1 (zygin I)	19	GO:0005080,GO:0005515,GO:0005737,GO:0005739,GO:0005813,GO:0005856,GO:0005874,GO:0005886,GO:0006810,GO:0010976,GO:0015630,GO:0016020,GO:0030424,GO:0030425,GO:0042995,GO:0043015,GO:0045666,GO:0047485,GO:0051654
ENSMUSG00000032134	UP	3.37446	-0.660125	0.000122997	1.6	0.14	0.17	0	Muc16	chr9	protein_coding	mucin 16	mucin 16	4	GO:0003674,GO:0005615,GO:0008150,GO:0009897
ENSMUSG00000032311	UP	1.7726	0.818033	0.00633732	0.35	1.05	0.14	0.26	Nrg4	chr9	protein_coding	neuregulin 4	neuregulin 4	5	GO:0005576,GO:0005886,GO:0008083,GO:0016020,GO:0016021
ENSMUSG00000032334	UP	2.13927	1.70513	0.0008709	1.97	0.78	0.46	0.15	Loxl1	chr9	protein_coding	lysyl oxidase-like 1	lysyl oxidase-like 1	12	GO:0001669,GO:0005507,GO:0005515,GO:0005576,GO:0005578,GO:0005604,GO:0005737,GO:0016491,GO:0016641,GO:0031012,GO:0046872,GO:0055114
ENSMUSG00000032496	UP	2.72645	-1.22183	0.00206061	0.12	0.25	0	0.05	Ltf	chr9	protein_coding	lactotransferrin	lactotransferrin	37	GO:0001503,GO:0001817,GO:0002227,GO:0002376,GO:0005506,GO:0005576,GO:0005615,GO:0005634,GO:0005737,GO:0006508,GO:0006810,GO:0006811,GO:0006826,GO:0006879,GO:0008199,GO:0008201,GO:0008233,GO:0008236,GO:0016787,GO:0019731,GO:0019732,GO:0030141,GO:0031665,GO:0032680,GO:0033690,GO:0034145,GO:0042581,GO:0043123,GO:0043539,GO:0045669,GO:0046872,GO:0051092,GO:0055072,GO:0060349,GO:0070062,GO:0071902,GO:…
ENSMUSG00000032816	UP	2.89442	-1.41346	0.00209101	0.08	0.07	0	0.02	Igdcc4	chr9	protein_coding	immunoglobulin superfamily, DCC subclass, member 4	immunoglobulin superfamily, DCC subclass, member 4	6	GO:0003674,GO:0005886,GO:0005887,GO:0008150,GO:0016020,GO:0016021
ENSMUSG00000034837	UP	1.91067	2.60809	0.00203665	2.83	4.43	1.42	0.46	Gnat1	chr9	protein_coding	guanine nucleotide binding protein, alpha transducing 1	guanine nucleotide binding protein, alpha transducing 1	37	GO:0000166,GO:0001580,GO:0001664,GO:0001750,GO:0001917,GO:0003924,GO:0004871,GO:0005515,GO:0005525,GO:0005737,GO:0005834,GO:0006184,GO:0007165,GO:0007186,GO:0007188,GO:0007199,GO:0007601,GO:0007602,GO:0007603,GO:0008283,GO:0009642,GO:0016020,GO:0016056,GO:0016324,GO:0019001,GO:0031234,GO:0031683,GO:0032391,GO:0042462,GO:0043025,GO:0046872,GO:0050896,GO:0050908,GO:0050917,GO:0051343,GO:0060041,GO:…
ENSMUSG00000035606	UP	3.69175	-1.90836	0.00187296	0.11	0	0	0.01	Ky	chr9	protein_coding	kyphoscoliosis peptidase	kyphoscoliosis peptidase	8	GO:0005737,GO:0005856,GO:0006508,GO:0007517,GO:0007528,GO:0008233,GO:0016787,GO:0030018
ENSMUSG00000037681	UP	2.57796	-0.992846	0.00277025	0.24	0.04	0.05	0	Esyt3	chr9	protein_coding	extended synaptotagmin-like protein 3	extended synaptotagmin-like protein 3	6	GO:0003674,GO:0005886,GO:0005887,GO:0008150,GO:0016020,GO:0016021
ENSMUSG00000039542	UP	2.09549	0.586257	0.00222107	0.27	0.31	0.07	0.07	Ncam1	chr9	protein_coding	neural cell adhesion molecule 1	neural cell adhesion molecule 1	33	GO:0001928,GO:0005515,GO:0005737,GO:0005886,GO:0005911,GO:0007155,GO:0007166,GO:0007568,GO:0007611,GO:0008201,GO:0009897,GO:0009986,GO:0010288,GO:0014076,GO:0016020,GO:0016021,GO:0019902,GO:0021794,GO:0030275,GO:0030424,GO:0030426,GO:0031175,GO:0031225,GO:0033555,GO:0034109,GO:0042220,GO:0042802,GO:0043025,GO:0048666,GO:0050850,GO:0051930,GO:0060045,GO:0060548
ENSMUSG00000040936	UP	3.08602	-1.64312	0.00734812	0.13	0.05	0.02	0	Ulk4	chr9	protein_coding	unc-51-like kinase 4	unc-51-like kinase 4	13	GO:0000166,GO:0003351,GO:0004672,GO:0004674,GO:0005524,GO:0005575,GO:0006468,GO:0016301,GO:0016310,GO:0016740,GO:0016772,GO:0021591,GO:0060271
ENSMUSG00000046186	UP	6.84835	-1.43157	1.03e-05	0.17	0	0	0	Cd109	chr9	protein_coding	CD109 antigen	CD109 antigen	13	GO:0004866,GO:0004867,GO:0005575,GO:0005576,GO:0005615,GO:0005886,GO:0010466,GO:0016020,GO:0030414,GO:0030512,GO:0031225,GO:0050431,GO:0061045
ENSMUSG00000062309	UP	2.73179	0.136896	0.000295341	2.01	0.32	0.35	0	Rpp25	chr9	protein_coding	ribonuclease P/MRP 25 subunit	ribonuclease P/MRP 25 subunit	7	GO:0003676,GO:0003723,GO:0004526,GO:0005634,GO:0008033,GO:0008150,GO:0016787
ENSMUSG00000066607	UP	3.74401	-1.1705	0.00042542	0.46	0.11	0.04	0	6030419C18Rik	chr9	protein_coding	RIKEN cDNA 6030419C18 gene	RIKEN cDNA 6030419C18 gene	3	GO:0003674,GO:0005575,GO:0008150
ENSMUSG00000000402	UP	3.33271	-0.694598	0.000144173	0.63	0.02	0.06	0	Egfl6	chrX	protein_coding	EGF-like-domain, multiple 6	EGF-like-domain, multiple 6	11	GO:0005509,GO:0005576,GO:0005578,GO:0005604,GO:0007155,GO:0007275,GO:0010811,GO:0016020,GO:0030154,GO:0030198,GO:0031012
ENSMUSG00000031239	UP	1.89265	0.057151	0.00663817	0.95	0.59	0.22	0.18	Itm2a	chrX	protein_coding	integral membrane protein 2A	integral membrane protein 2A	2	GO:0016020,GO:0016021
ENSMUSG00000031250	UP	8.14314	-0.344526	3.67e-09	1.86	0	0	0	Tnmd	chrX	protein_coding	tenomodulin	tenomodulin	5	GO:0001886,GO:0001937,GO:0016020,GO:0016021,GO:0016525
ENSMUSG00000031270	UP	2.31164	-0.994263	0.00722533	0.75	0.78	0.21	0.09	4930513O06Rik	chrX	protein_coding	RIKEN cDNA 4930513O06 gene	--	--	--
ENSMUSG00000031273	UP	2.64075	-1.24693	0.00543323	0.1	0.06	0.01	0.01	Col4a6	chrX	protein_coding	collagen, type IV, alpha 6	--	--	--
ENSMUSG00000031274	UP	2.25396	1.01484	0.000646506	0.49	0.37	0.09	0.09	Col4a5	chrX	protein_coding	collagen, type IV, alpha 5	--	--	--
ENSMUSG00000033906	UP	3.16928	-1.62247	0.00271934	0.03	0.11	0	0.01	Zdhhc15	chrX	protein_coding	zinc finger, DHHC domain containing 15	zinc finger, DHHC domain containing 15	11	GO:0005794,GO:0008270,GO:0016020,GO:0016021,GO:0016188,GO:0016409,GO:0016740,GO:0016746,GO:0018345,GO:0045184,GO:0046872
ENSMUSG00000042750	UP	3.38174	-1.43247	0.00209101	0.58	0.44	0.1	0	Bex2	chrX	protein_coding	brain expressed X-linked 2	brain expressed X-linked 2	8	GO:0001102,GO:0005634,GO:0005667,GO:0005737,GO:0006915,GO:0007049,GO:0045944,GO:0051091
ENSMUSG00000047686	UP	5.40477	-2.41058	0.00719175	0.09	0.04	0	0	Zcchc5	chrX	protein_coding	zinc finger, CCHC domain containing 5	--	--	--
ENSMUSG00000083695	UP	5.50367	-2.34652	0.00461018	0	0.31	0	0	Rnf138rt1	chrX	protein_coding	ring finger protein 138, retrogene 1	--	--	--
ENSMUSG00000026077	DOWN	-2.75516	1.60625	2.9e-05	0.23	0.09	1.32	0.82	Npas2	chr1	protein_coding	neuronal PAS domain protein 2	neuronal PAS domain protein 2	23	GO:0003677,GO:0003700,GO:0004871,GO:0005515,GO:0005634,GO:0005667,GO:0005737,GO:0006351,GO:0006355,GO:0007165,GO:0032922,GO:0042745,GO:0042752,GO:0045475,GO:0045739,GO:0045893,GO:0045944,GO:0046983,GO:0048511,GO:0051775,GO:0051879,GO:0060548,GO:2001020
ENSMUSG00000026347	DOWN	-3.13978	-1.91308	0.0025999	0	0.01	0.07	0.08	Tmem163	chr1	protein_coding	transmembrane protein 163	transmembrane protein 163	10	GO:0005768,GO:0008150,GO:0008270,GO:0016020,GO:0016021,GO:0030054,GO:0030285,GO:0031410,GO:0031901,GO:0045202
ENSMUSG00000026413	DOWN	-5.59338	-2.39563	0.0030007	0	0	0.09	0	Pkp1	chr1	protein_coding	plakophilin 1	plakophilin 1	10	GO:0005515,GO:0005521,GO:0005634,GO:0005886,GO:0007155,GO:0016337,GO:0030054,GO:0030057,GO:0043231,GO:0045110
ENSMUSG00000026610	DOWN	-1.94466	1.38342	0.00207755	0.11	0.22	0.53	0.72	Esrrg	chr1	protein_coding	estrogen-related receptor gamma	estrogen-related receptor gamma	21	GO:0003677,GO:0003700,GO:0003707,GO:0003708,GO:0004879,GO:0005496,GO:0005515,GO:0005516,GO:0005634,GO:0006351,GO:0006355,GO:0006357,GO:0006366,GO:0007275,GO:0008270,GO:0030522,GO:0043401,GO:0043565,GO:0045893,GO:0046872,GO:0048384
ENSMUSG00000079671	DOWN	-5.49503	-2.44697	0.00461018	0	0	0.04	0.05	2610203C22Rik	chr1	processed_transcript	RIKEN cDNA 2610203C22 gene	--	--	--
ENSMUSG00000020038	DOWN	-1.68497	4.69154	0.00476129	3.22	4.01	13.58	9.16	Cry1	chr10	protein_coding	cryptochrome 1 (photolyase-like)	cryptochrome 1 (photolyase-like)	32	GO:0000122,GO:0000166,GO:0000989,GO:0001047,GO:0003690,GO:0003913,GO:0005515,GO:0005634,GO:0005730,GO:0005737,GO:0005739,GO:0006281,GO:0006351,GO:0006355,GO:0007623,GO:0009881,GO:0018298,GO:0019900,GO:0019901,GO:0019902,GO:0019915,GO:0032868,GO:0032922,GO:0035257,GO:0042593,GO:0042752,GO:0042754,GO:0045892,GO:0048511,GO:0050896,GO:2000323,GO:2000850
ENSMUSG00000038602	DOWN	-4.16971	-1.82491	0.000994695	0	0.01	0.1	0.05	Slc35f1	chr10	protein_coding	solute carrier family 35, member F1	solute carrier family 35, member F1	6	GO:0003674,GO:0005575,GO:0006810,GO:0008150,GO:0016020,GO:0016021
ENSMUSG00000050663	DOWN	-1.94375	0.122378	0.0056557	0.09	0.04	0.19	0.31	Trhde	chr10	protein_coding	TRH-degrading enzyme	TRH-degrading enzyme	11	GO:0004177,GO:0005575,GO:0006508,GO:0008150,GO:0008233,GO:0008237,GO:0008270,GO:0016020,GO:0016021,GO:0016787,GO:0046872
ENSMUSG00000050538	DOWN	-3.76613	-2.05699	0.00513494	0.03	0	0.04	0.42	B230217C12Rik	chr11	protein_coding	RIKEN cDNA B230217C12 gene	--	--	--
ENSMUSG00000081332	DOWN	-5.56056	-2.40315	0.00461018	0	0	0	0.43	Gm12664	chr11	processed_pseudogene	predicted gene 12664	--	--	--
ENSMUSG00000021234	DOWN	-2.36477	-0.414271	0.00212178	0.06	0.06	0.17	0.43	Fam161b	chr12	protein_coding	family with sequence similarity 161, member B	family with sequence similarity 161, member B	3	GO:0003674,GO:0005575,GO:0008150
ENSMUSG00000054459	DOWN	-5.9636	-2.16281	0.00089789	0	0	0.27	0.02	Vsnl1	chr12	protein_coding	visinin-like 1	visinin-like 1	2	GO:0005509,GO:0046872
ENSMUSG00000092075	DOWN	-3.02389	5.66356	1.39e-06	12.76	2.45	19.25	106.43	Serpina4-ps1	chr12	unprocessed_pseudogene	serine (or cysteine) peptidase inhibitor, clade A, member 4, pseudogene 1	--	--	--
ENSMUSG00000021553	DOWN	-3.23026	-1.86184	0.00187296	0	0.01	0.13	0.02	Slc28a3	chr13	protein_coding	solute carrier family 28 (sodium-coupled nucleoside transporter), member 3	solute carrier family 28 (sodium-coupled nucleoside transporter), member 3	15	GO:0001882,GO:0001895,GO:0005415,GO:0005887,GO:0006810,GO:0006863,GO:0015389,GO:0015390,GO:0015855,GO:0015860,GO:0015864,GO:0016020,GO:0016021,GO:0035725,GO:0072531
ENSMUSG00000105501	DOWN	-1.82037	-0.463102	0.00993061	0	0.22	0	0.83	RP24-378G4.6	chr14	lincRNA		--	--	--
ENSMUSG00000023272	DOWN	-1.74306	6.76326	0.003394	37.97	27.03	35.92	183.89	Creld2	chr15	protein_coding	cysteine-rich with EGF-like domains 2	cysteine-rich with EGF-like domains 2	6	GO:0005509,GO:0005576,GO:0005615,GO:0005783,GO:0005794,GO:0008150
ENSMUSG00000084607	DOWN	-3.73152	-2.12019	0.00513494	0	0.26	3.9	0.97	Gm22208	chr15	snRNA	predicted gene, 22208	--	--	--
ENSMUSG00000097915	DOWN	-5.47871	-2.45549	0.00719175	0	0	0.09	0.18	A330009N23Rik	chr15	lincRNA	RIKEN cDNA A330009N23 gene	--	--	--
ENSMUSG00000098021	DOWN	-5.35374	-2.52853	0.00719175	0	0	0.18	0.19	Gm9522	chr15	processed_pseudogene	predicted gene 9522	--	--	--
ENSMUSG00000098678	DOWN	-2.70783	-1.80531	0.0064911	0	0.04	0.02	0.27	Mroh6	chr15	protein_coding	maestro heat-like repeat family member 6	--	--	--
ENSMUSG00000022508	DOWN	-2.17959	5.84352	0.000309644	5.02	5.45	28.88	17.48	Bcl6	chr16	protein_coding	B cell leukemia/lymphoma 6	B cell leukemia/lymphoma 6	45	GO:0000060,GO:0000122,GO:0000902,GO:0001953,GO:0002376,GO:0002467,GO:0002829,GO:0003676,GO:0003677,GO:0003682,GO:0003700,GO:0005515,GO:0005622,GO:0005634,GO:0005657,GO:0006351,GO:0006355,GO:0006954,GO:0006974,GO:0007266,GO:0007283,GO:0008104,GO:0008285,GO:0030036,GO:0030183,GO:0030308,GO:0030890,GO:0031490,GO:0032319,GO:0032764,GO:0035024,GO:0042092,GO:0042127,GO:0043065,GO:0043066,GO:0043380,GO:…
ENSMUSG00000015451	DOWN	-1.69632	2.63695	0.0052972	0.29	0.67	0.66	2.46	C4a	chr17	processed_transcript	complement component 4A (Rodgers blood group)	--	--	--
ENSMUSG00000037577	DOWN	-5.43953	-2.48484	0.00719175	0	0	0.15	0	Ephx3	chr17	protein_coding	epoxide hydrolase 3	epoxide hydrolase 3	6	GO:0003674,GO:0003824,GO:0005575,GO:0005576,GO:0008150,GO:0016787
ENSMUSG00000090877	DOWN	-4.0635	2.98532	2.39e-09	0.5	0.07	1.16	8.32	Hspa1b	chr17	protein_coding	heat shock protein 1B	--	--	--
ENSMUSG00000091971	DOWN	-2.5559	0.000586198	0.000453155	0.13	0.04	0.35	0.6	Hspa1a	chr17	protein_coding	heat shock protein 1A	--	--	--
ENSMUSG00000043424	DOWN	-5.1326	-1.0766	7.78e-06	0	0.01	0.31	0.28	Eif3j2	chr18	protein_coding	eukaryotic translation initiation factor 3, subunit J2	--	--	--
ENSMUSG00000024807	DOWN	-1.59659	5.43093	0.00715861	5.58	4.8	5.33	26.32	Syvn1	chr19	protein_coding	synovial apoptosis inhibitor 1, synoviolin	synovial apoptosis inhibitor 1, synoviolin	17	GO:0000151,GO:0001701,GO:0004842,GO:0005515,GO:0005634,GO:0005783,GO:0006986,GO:0007275,GO:0008270,GO:0016020,GO:0016021,GO:0016567,GO:0016874,GO:0016881,GO:0018279,GO:0030433,GO:0046872
ENSMUSG00000025094	DOWN	-5.57616	-2.39484	0.00461018	0	0	0.01	0.09	Slc18a2	chr19	protein_coding	solute carrier family 18 (vesicular monoamine), member 2	solute carrier family 18 (vesicular monoamine), member 2	38	GO:0001975,GO:0005275,GO:0005515,GO:0005737,GO:0006810,GO:0006836,GO:0006837,GO:0007568,GO:0007626,GO:0008021,GO:0008144,GO:0009636,GO:0009791,GO:0015222,GO:0015238,GO:0015842,GO:0015844,GO:0015893,GO:0016020,GO:0016021,GO:0016265,GO:0019899,GO:0030073,GO:0030672,GO:0031045,GO:0031072,GO:0031410,GO:0034220,GO:0035690,GO:0042593,GO:0042995,GO:0043005,GO:0043025,GO:0043195,GO:0043679,GO:0044297,GO:…
ENSMUSG00000025185	DOWN	-1.70465	0.580216	0.00995664	0.15	0.17	0.83	0.19	Loxl4	chr19	protein_coding	lysyl oxidase-like 4	lysyl oxidase-like 4	11	GO:0004720,GO:0005044,GO:0005507,GO:0005576,GO:0016020,GO:0016491,GO:0016641,GO:0043235,GO:0046872,GO:0055114,GO:0070062
ENSMUSG00000038754	DOWN	-1.54869	9.09341	0.00877586	216.07	114.01	522.39	429.93	Elovl3	chr19	protein_coding	elongation of very long chain fatty acids (FEN1/Elo2, SUR4/Elo3, yeast)-like 3	elongation of very long chain fatty acids (FEN1/Elo2, SUR4/Elo3, yeast)-like 3	11	GO:0005783,GO:0006629,GO:0006631,GO:0006633,GO:0016020,GO:0016021,GO:0016740,GO:0019367,GO:0034625,GO:0034626,GO:0042761
ENSMUSG00000049134	DOWN	-6.28784	-1.92304	0.000211174	0	0	0.03	0.09	Nrap	chr19	protein_coding	nebulin-related anchoring protein	nebulin-related anchoring protein	10	GO:0003779,GO:0005515,GO:0005916,GO:0005927,GO:0008270,GO:0017166,GO:0030016,GO:0030036,GO:0046872,GO:0051371
ENSMUSG00000067279	DOWN	-1.81649	6.72323	0.00231726	16.31	14.22	69.54	35.4	Ppp1r3c	chr19	protein_coding	protein phosphatase 1, regulatory (inhibitor) subunit 3C	protein phosphatase 1, regulatory (inhibitor) subunit 3C	11	GO:0004721,GO:0005622,GO:0005623,GO:0005975,GO:0005977,GO:0005978,GO:0006605,GO:0019899,GO:0019903,GO:0042587,GO:0043231
ENSMUSG00000026785	DOWN	-2.4933	-0.425221	0.00116354	0.06	0.05	0.33	0.32	Pkn3	chr2	protein_coding	protein kinase N3	protein kinase N3	15	GO:0000166,GO:0004672,GO:0004674,GO:0004697,GO:0005524,GO:0005575,GO:0005634,GO:0005737,GO:0006468,GO:0007165,GO:0010631,GO:0016301,GO:0016310,GO:0016740,GO:0016772
ENSMUSG00000026885	DOWN	-5.59177	-2.38653	0.00461018	0	0	0.03	0.1	Ttll11	chr2	protein_coding	tubulin tyrosine ligase-like family, member 11	tubulin tyrosine ligase-like family, member 11	10	GO:0003674,GO:0005575,GO:0005737,GO:0005856,GO:0005929,GO:0006464,GO:0016874,GO:0018095,GO:0042995,GO:0051013
ENSMUSG00000074796	DOWN	-3.40424	-1.68654	0.00205809	0.02	0	0.2	0.04	Slc4a11	chr2	protein_coding	solute carrier family 4, sodium bicarbonate transporter-like, member 11	solute carrier family 4, sodium bicarbonate transporter-like, member 11	25	GO:0005215,GO:0005272,GO:0005452,GO:0005886,GO:0006810,GO:0006811,GO:0006814,GO:0006820,GO:0015106,GO:0015252,GO:0015293,GO:0015301,GO:0015698,GO:0015701,GO:0015992,GO:0016020,GO:0016021,GO:0030003,GO:0035445,GO:0035725,GO:0042044,GO:0046713,GO:0046715,GO:0046983,GO:0050801
ENSMUSG00000075094	DOWN	-3.04043	-1.97622	0.0036384	0	0.06	0.28	0.35	Olfr1230	chr2	protein_coding	olfactory receptor 1230	--	--	--
ENSMUSG00000074398	DOWN	-4.14168	-1.11757	6.87e-05	0.05	0	0.21	0.58	Gm15441	chr3	antisense	predicted gene 15441	predicted gene 15441	3	GO:0003674,GO:0005575,GO:0008150
ENSMUSG00000093507	DOWN	-5.40513	-2.50236	0.00719175	0	0	0.53	0.13	Gm20627	chr3	processed_transcript	predicted gene 20627	--	--	--
ENSMUSG00000102705	DOWN	-3.14115	-1.87982	0.00877887	0.02	0.01	0.05	0.2	Gm38310	chr3	TEC	predicted gene, 38310	--	--	--
ENSMUSG00000029009	DOWN	-1.77959	2.69989	0.00353248	0.29	0.55	0.76	2.13	Mthfr	chr4	protein_coding	5,10-methylenetetrahydrofolate reductase	5,10-methylenetetrahydrofolate reductase	14	GO:0003824,GO:0004489,GO:0005829,GO:0006555,GO:0008152,GO:0009086,GO:0016491,GO:0043005,GO:0046653,GO:0050660,GO:0050661,GO:0050667,GO:0055114,GO:0072341
ENSMUSG00000040972	DOWN	-4.37528	-1.65937	0.000405976	0	0.01	0	0.41	Igsf21	chr4	protein_coding	immunoglobulin superfamily, member 21	immunoglobulin superfamily, member 21	4	GO:0003674,GO:0005575,GO:0005576,GO:0008150
ENSMUSG00000066000	DOWN	-2.88301	2.09587	8.51e-06	0.25	0.44	2.19	2.85	2610305D13Rik	chr4	protein_coding	RIKEN cDNA 2610305D13 gene	--	--	--
ENSMUSG00000066178	DOWN	-2.82038	-2.11041	0.00731099	0	0.03	0.1	0.18	6030445D17Rik	chr4	protein_coding	RIKEN cDNA 6030445D17 gene	--	--	--
ENSMUSG00000085334	DOWN	-3.35415	-0.940491	0.000280639	0.08	0	0.28	0.45	Gm12940	chr4	processed_transcript	predicted gene 12940	--	--	--
ENSMUSG00000085569	DOWN	-3.34524	-1.7876	0.000994695	0	0.08	1.03	0	Gm12602	chr4	processed_transcript	predicted gene 12602	--	--	--
ENSMUSG00000091938	DOWN	-5.94916	-2.17089	0.00089789	0	0	0.67	0.1	Gm2564	chr4	protein_coding	predicted gene 2564	--	--	--
ENSMUSG00000007207	DOWN	-2.53332	-1.6307	0.00734812	0	0.05	0	0.34	Stx1a	chr5	protein_coding	syntaxin 1A (brain)	syntaxin 1A (brain)	41	GO:0000149,GO:0001948,GO:0001956,GO:0005484,GO:0005515,GO:0005623,GO:0005886,GO:0006810,GO:0006836,GO:0006886,GO:0006887,GO:0008021,GO:0009629,GO:0016020,GO:0016021,GO:0016192,GO:0017022,GO:0017156,GO:0017157,GO:0019855,GO:0019904,GO:0030054,GO:0030141,GO:0030672,GO:0030674,GO:0031201,GO:0031410,GO:0032028,GO:0042641,GO:0043005,GO:0043008,GO:0043229,GO:0043234,GO:0045202,GO:0045921,GO:0046982,GO:…
ENSMUSG00000029657	DOWN	-1.876	7.47431	0.00167956	18.34	13.67	25.72	92.51	Hsph1	chr5	protein_coding	heat shock 105kDa/110kDa protein 1	heat shock 105kDa/110kDa protein 1	17	GO:0000166,GO:0005515,GO:0005524,GO:0005576,GO:0005634,GO:0005737,GO:0005829,GO:0005874,GO:0006950,GO:0006986,GO:0043014,GO:0043524,GO:0045345,GO:0051085,GO:0051135,GO:0070062,GO:0070507
ENSMUSG00000052271	DOWN	-4.50518	-0.0655618	1.46e-07	0	0.03	0.09	0.78	Bhlha15	chr5	protein_coding	basic helix-loop-helix family, member a15	basic helix-loop-helix family, member a15	17	GO:0003677,GO:0005622,GO:0005623,GO:0005634,GO:0006351,GO:0006355,GO:0006851,GO:0007030,GO:0007186,GO:0007267,GO:0019722,GO:0042593,GO:0042803,GO:0045944,GO:0046983,GO:0048312,GO:0048469
ENSMUSG00000085720	DOWN	-3.12367	-1.89721	0.00877887	0.03	0.02	0.24	0.2	Gm7854	chr5	antisense	predicted gene 7854	--	--	--
ENSMUSG00000105422	DOWN	-5.59177	-2.38653	0.00461018	0	0	0.09	0.34	RP24-162F23.9	chr5	processed_pseudogene		--	--	--
ENSMUSG00000072623	DOWN	-2.34657	2.09797	0.000182632	0.06	0.56	0.63	2.54	Zfp9	chr6	protein_coding	zinc finger protein 9	--	--	--
ENSMUSG00000079495	DOWN	-2.86908	0.322929	7.95e-05	0.2	0.1	0.68	1.48	Gm11128	chr6	protein_coding	predicted gene 11128	--	--	--
ENSMUSG00000055116	DOWN	-2.09876	4.35828	0.000541455	2.64	2.1	9.77	10.26	Arntl	chr7	protein_coding	aryl hydrocarbon receptor nuclear translocator-like	aryl hydrocarbon receptor nuclear translocator-like	47	GO:0000060,GO:0000976,GO:0000982,GO:0001047,GO:0001077,GO:0001190,GO:0003677,GO:0003700,GO:0004871,GO:0005515,GO:0005634,GO:0005667,GO:0005737,GO:0006351,GO:0006355,GO:0006366,GO:0007165,GO:0007283,GO:0007623,GO:0008134,GO:0016604,GO:0017162,GO:0032007,GO:0032922,GO:0033391,GO:0042176,GO:0042634,GO:0042753,GO:0043161,GO:0043425,GO:0045599,GO:0045893,GO:0045944,GO:0046982,GO:0046983,GO:0048511,GO:…
ENSMUSG00000056592	DOWN	-1.66667	0.637154	0.00989047	0.1	0.26	0.25	0.9	Zfp658	chr7	protein_coding	zinc finger protein 658	--	--	--
ENSMUSG00000043243	DOWN	-5.84793	-2.22719	0.00132543	0	0	0.08	0.14	Fam129c	chr8	protein_coding	family with sequence similarity 129, member C	--	--	--
ENSMUSG00000046794	DOWN	-1.58776	7.6981	0.0073021	21.68	22.17	43.26	88.11	Ppp1r3b	chr8	protein_coding	protein phosphatase 1, regulatory (inhibitor) subunit 3B	protein phosphatase 1, regulatory (inhibitor) subunit 3B	12	GO:0000164,GO:0004721,GO:0005975,GO:0005977,GO:0005979,GO:0005981,GO:0016311,GO:0019888,GO:0019899,GO:0042587,GO:0043231,GO:0050790
ENSMUSG00000050097	DOWN	-1.84398	0.94783	0.00455441	0.31	0.12	0.82	0.68	Ces2b	chr8	protein_coding	carboxyesterase 2B	--	--	--
ENSMUSG00000058056	DOWN	-1.5638	4.92119	0.008514	2.58	2.94	3.99	12.34	Palld	chr8	protein_coding	palladin, cytoskeletal associated protein	palladin, cytoskeletal associated protein	17	GO:0001725,GO:0001726,GO:0002102,GO:0003779,GO:0005634,GO:0005737,GO:0005856,GO:0005884,GO:0030054,GO:0030175,GO:0030424,GO:0031175,GO:0031529,GO:0042995,GO:0043025,GO:0044295,GO:0071803
ENSMUSG00000010044	DOWN	-2.43676	-1.41924	0.00625909	0.04	0.05	0.15	0.36	Zmynd10	chr9	protein_coding	zinc finger, MYND domain containing 10	zinc finger, MYND domain containing 10	8	GO:0003674,GO:0005737,GO:0005856,GO:0034451,GO:0036158,GO:0036159,GO:0044458,GO:0046872
ENSMUSG00000032034	DOWN	-2.82038	-2.11041	0.00731099	0	0.01	0.04	0.07	Kcnj5	chr9	protein_coding	potassium inwardly-rectifying channel, subfamily J, member 5	potassium inwardly-rectifying channel, subfamily J, member 5	12	GO:0005242,GO:0005244,GO:0006810,GO:0006811,GO:0006813,GO:0009897,GO:0015467,GO:0016020,GO:0016021,GO:0030315,GO:0034765,GO:0071805
ENSMUSG00000043013	DOWN	-2.30085	2.10165	0.000264246	0.32	0.32	0.56	2.6	Onecut1	chr9	protein_coding	one cut domain, family member 1	one cut domain, family member 1	26	GO:0001077,GO:0001889,GO:0001952,GO:0002064,GO:0003677,GO:0003700,GO:0003705,GO:0005634,GO:0006006,GO:0006351,GO:0006355,GO:0006357,GO:0006366,GO:0007492,GO:0009653,GO:0030154,GO:0030183,GO:0030335,GO:0030512,GO:0031016,GO:0031018,GO:0042384,GO:0043565,GO:0045165,GO:0045944,GO:0048536
ENSMUSG00000093662	DOWN	-2.00875	4.79033	0.000862573	3.28	3.86	5.09	23.81	Gm20649	chr9	lincRNA	predicted gene 20649	--	--	--
ENSMUSG00000098076	DOWN	-6.04536	-2.10571	0.00061542	0	0	0.47	0.11	Gm6981	chr9	processed_pseudogene	predicted pseudogene 6981	--	--	--
ENSMUSG00000036198	DOWN	-5.56053	-2.4128	0.00461018	0	0	0.11	0.02	Arhgap36	chrX	protein_coding	Rho GTPase activating protein 36	Rho GTPase activating protein 36	4	GO:0003674,GO:0005096,GO:0005622,GO:0007165
