# Supplementary material for: Comparative transcriptomic analysis of mice liver treated with different AMPK activators in a mice model of atherosclerosis
Source: Oncotarget. 2017 Feb 2;8(10):16594–604. doi: 10.18632/oncotarget.15027 (PMC5369987; doi:10.18632/oncotarget.15027)
Supplement: Supplementary file 4 [file oncotarget-08-16594-s004.xlsx]

## Sheet: Sheet1
MGI Gene/Marker ID	Symbol	Name	Ensembl ID	MP ID	Class	Subclass
MGI:98493	Tbx1	T-box 1	ENSMUSG00000009097	MP:0010465	Artery	aberrant origin of the right subclavian artery
MGI:107928	Aldh1a2	aldehyde dehydrogenase family 1, subfamily A2	ENSMUSG00000013584	MP:0010465	Artery	aberrant origin of the right subclavian artery
MGI:2444891	Abra	actin-binding Rho activating protein	ENSMUSG00000042895	MP:0003410	Artery	abnormal artery development
MGI:98493	Tbx1	T-box 1	ENSMUSG00000009097	MP:0003410	Artery	abnormal artery development
MGI:107928	Aldh1a2	aldehyde dehydrogenase family 1, subfamily A2	ENSMUSG00000013584	MP:0002191	Artery	abnormal artery morphology
MGI:96976	Mgp	matrix Gla protein	ENSMUSG00000030218	MP:0002191	Artery	abnormal artery morphology
MGI:98222	Saa2	serum amyloid A 2	ENSMUSG00000057465	MP:0005278	Cholesterol metabolism	abnormal cholesterol homeostasis
MGI:98221	Saa1	serum amyloid A 1	ENSMUSG00000074115	MP:0005278	Cholesterol metabolism	abnormal cholesterol homeostasis
MGI:1915988	Acss1	acyl-CoA synthetase short-chain family member 1	ENSMUSG00000027452	MP:0001553	Fatty acid metabolism	abnormal circulating free fatty acids level
MGI:1890505	Plin1	perilipin 1	ENSMUSG00000030546	MP:0001553	Fatty acid metabolism	abnormal circulating free fatty acids level
MGI:102780	Six1	sine oculis-related homeobox 1	ENSMUSG00000051367	MP:0012729	Artery	abnormal common carotid artery morphology
MGI:107928	Aldh1a2	aldehyde dehydrogenase family 1, subfamily A2	ENSMUSG00000013584	MP:0012729	Artery	abnormal common carotid artery morphology
MGI:99659	Ryr1	ryanodine receptor 1, skeletal muscle	ENSMUSG00000030592	MP:0004111	Artery	abnormal coronary artery morphology
MGI:103098	Pdpn	podoplanin	ENSMUSG00000028583	MP:0004111	Artery	abnormal coronary artery morphology
MGI:98493	Tbx1	T-box 1	ENSMUSG00000009097	MP:0006354	Artery	abnormal fourth pharyngeal arch artery morphology
MGI:95476	Fabp3	fatty acid binding protein 3, muscle and heart	ENSMUSG00000028773	MP:0010358	Fatty acid metabolism	abnormal free fatty acids level
MGI:103098	Pdpn	podoplanin	ENSMUSG00000028583	MP:0010426	Artery	abnormal heart and great artery attachment
MGI:2663253	Mogat2	monoacylglycerol O-acyltransferase 2	ENSMUSG00000052396	MP:0005342	Lipid metabolism	abnormal intestinal lipid absorption
MGI:107928	Aldh1a2	aldehyde dehydrogenase family 1, subfamily A2	ENSMUSG00000013584	MP:0010488	Artery	abnormal left subclavian artery morphology
MGI:97798	Ptgs2	prostaglandin-endoperoxide synthase 2	ENSMUSG00000032487	MP:0002118	Lipid metabolism	abnormal lipid homeostasis
MGI:106639	Mthfr	5,10-methylenetetrahydrofolate reductase	ENSMUSG00000029009	MP:0002118	Lipid metabolism	abnormal lipid homeostasis
MGI:1096381	Arntl	aryl hydrocarbon receptor nuclear translocator-like	ENSMUSG00000055116	MP:0002118	Lipid metabolism	abnormal lipid homeostasis
MGI:109334	Irs2	insulin receptor substrate 2	ENSMUSG00000038894	MP:0002118	Lipid metabolism	abnormal lipid homeostasis
MGI:95758	Slc2a4	solute carrier family 2 (facilitated glucose transporter), member 4	ENSMUSG00000018566	MP:0002118	Lipid metabolism	abnormal lipid homeostasis
MGI:95476	Fabp3	fatty acid binding protein 3, muscle and heart	ENSMUSG00000028773	MP:0002118	Lipid metabolism	abnormal lipid homeostasis
MGI:88056	Apod	apolipoprotein D	ENSMUSG00000022548	MP:0002118	Lipid metabolism	abnormal lipid homeostasis
MGI:104511	Tnfsf4	tumor necrosis factor (ligand) superfamily, member 4	ENSMUSG00000026700	MP:0002118	Lipid metabolism	abnormal lipid homeostasis
MGI:1096381	Arntl	aryl hydrocarbon receptor nuclear translocator-like	ENSMUSG00000055116	MP:0001547	Lipid metabolism	abnormal lipid level
MGI:95758	Slc2a4	solute carrier family 2 (facilitated glucose transporter), member 4	ENSMUSG00000018566	MP:0001547	Lipid metabolism	abnormal lipid level
MGI:98493	Tbx1	T-box 1	ENSMUSG00000009097	MP:0002672	Artery	abnormal pharyngeal arch artery morphology
MGI:107928	Aldh1a2	aldehyde dehydrogenase family 1, subfamily A2	ENSMUSG00000013584	MP:0002672	Artery	abnormal pharyngeal arch artery morphology
MGI:104511	Tnfsf4	tumor necrosis factor (ligand) superfamily, member 4	ENSMUSG00000026700	MP:0000484	Artery	abnormal pulmonary artery morphology
MGI:96285	Slc6a4	solute carrier family 6 (neurotransmitter transporter, serotonin), member 4	ENSMUSG00000020838	MP:0000484	Artery	abnormal pulmonary artery morphology
MGI:1195976	Elovl3	elongation of very long chain fatty acids (FEN1/Elo2, SUR4/Elo3, yeast)-like 3	ENSMUSG00000038754	MP:0002992	Lipid metabolism	abnormal sebaceous lipid secretion
MGI:98493	Tbx1	T-box 1	ENSMUSG00000009097	MP:0006355	Artery	abnormal sixth pharyngeal arch artery morphology
MGI:101926	Dlx5	distal-less homeobox 5	ENSMUSG00000029755	MP:0004665	Artery	abnormal stapedial artery morphology
MGI:1930923	Slurp1	secreted Ly6/Plaur domain containing 1	ENSMUSG00000022596	MP:0009596	Lipid metabolism	abnormal stratum corneum lipid matrix formation
MGI:98493	Tbx1	T-box 1	ENSMUSG00000009097	MP:0006356	Artery	abnormal third pharyngeal arch artery morphology
MGI:107928	Aldh1a2	aldehyde dehydrogenase family 1, subfamily A2	ENSMUSG00000013584	MP:0006356	Artery	abnormal third pharyngeal arch artery morphology
MGI:97361	Nos2	nitric oxide synthase 2, inducible	ENSMUSG00000020826	MP:0003995	Artery	abnormal uterine artery morphology
MGI:102780	Six1	sine oculis-related homeobox 1	ENSMUSG00000051367	MP:0004666	Artery	absent stapedial artery
MGI:97137	Mpo	myeloperoxidase	ENSMUSG00000009350	MP:0005338	Atherosclerosis	atherosclerotic lesions
MGI:97361	Nos2	nitric oxide synthase 2, inducible	ENSMUSG00000020826	MP:0005338	Atherosclerosis	atherosclerotic lesions
MGI:96976	Mgp	matrix Gla protein	ENSMUSG00000030218	MP:0006133	Artery	calcified artery
MGI:1890505	Plin1	perilipin 1	ENSMUSG00000030546	MP:0009125	Lipid metabolism	decreased brown fat cell lipid droplet size
MGI:2444934	Ppargc1b	peroxisome proliferative activated receptor, gamma, coactivator 1 beta	ENSMUSG00000033871	MP:0009137	Lipid metabolism	decreased brown fat lipid droplet number
MGI:1890505	Plin1	perilipin 1	ENSMUSG00000030546	MP:0009137	Lipid metabolism	decreased brown fat lipid droplet number
MGI:108407	Rgs16	regulator of G-protein signaling 16	ENSMUSG00000026475	MP:0005179	Cholesterol metabolism	decreased circulating cholesterol level
MGI:2444934	Ppargc1b	peroxisome proliferative activated receptor, gamma, coactivator 1 beta	ENSMUSG00000033871	MP:0005179	Cholesterol metabolism	decreased circulating cholesterol level
MGI:1919665	Sgol1	shugoshin-like 1 (S. pombe)	ENSMUSG00000023940	MP:0005179	Cholesterol metabolism	decreased circulating cholesterol level
MGI:107179	Fosl1	fos-like antigen 1	ENSMUSG00000024912	MP:0005179	Cholesterol metabolism	decreased circulating cholesterol level
MGI:1930923	Slurp1	secreted Ly6/Plaur domain containing 1	ENSMUSG00000022596	MP:0005179	Cholesterol metabolism	decreased circulating cholesterol level
MGI:2663253	Mogat2	monoacylglycerol O-acyltransferase 2	ENSMUSG00000052396	MP:0005179	Cholesterol metabolism	decreased circulating cholesterol level
MGI:95585	Cidec	cell death-inducing DFFA-like effector c	ENSMUSG00000030278	MP:0002702	Fatty acid metabolism	decreased circulating free fatty acid level
MGI:1202395	Mmp8	matrix metallopeptidase 8	ENSMUSG00000005800	MP:0002702	Fatty acid metabolism	decreased circulating free fatty acid level
MGI:95758	Slc2a4	solute carrier family 2 (facilitated glucose transporter), member 4	ENSMUSG00000018566	MP:0002702	Fatty acid metabolism	decreased circulating free fatty acid level
MGI:2444934	Ppargc1b	peroxisome proliferative activated receptor, gamma, coactivator 1 beta	ENSMUSG00000033871	MP:0002702	Fatty acid metabolism	decreased circulating free fatty acid level
MGI:1927222	Diaph3	diaphanous related formin 3	ENSMUSG00000022021	MP:0002702	Fatty acid metabolism	decreased circulating free fatty acid level
MGI:1099787	Ucp3	uncoupling protein 3 (mitochondrial, proton carrier)	ENSMUSG00000032942	MP:0002702	Fatty acid metabolism	decreased circulating free fatty acid level
MGI:96704	Krt7	keratin 7	ENSMUSG00000023039	MP:0002702	Fatty acid metabolism	decreased circulating free fatty acid level
MGI:1096381	Arntl	aryl hydrocarbon receptor nuclear translocator-like	ENSMUSG00000055116	MP:0000186	Cholesterol metabolism	decreased circulating HDL cholesterol level
MGI:104511	Tnfsf4	tumor necrosis factor (ligand) superfamily, member 4	ENSMUSG00000026700	MP:0000186	Cholesterol metabolism	decreased circulating HDL cholesterol level
MGI:96763	Ldhb	lactate dehydrogenase B	ENSMUSG00000030246	MP:0000186	Cholesterol metabolism	decreased circulating HDL cholesterol level
MGI:2446700	St18	suppression of tumorigenicity 18	ENSMUSG00000033740	MP:0000183	Cholesterol metabolism	decreased circulating LDL cholesterol level
MGI:2663253	Mogat2	monoacylglycerol O-acyltransferase 2	ENSMUSG00000052396	MP:0000183	Cholesterol metabolism	decreased circulating LDL cholesterol level
MGI:2663253	Mogat2	monoacylglycerol O-acyltransferase 2	ENSMUSG00000052396	MP:0005146	Cholesterol metabolism	decreased circulating VLDL cholesterol level
MGI:95758	Slc2a4	solute carrier family 2 (facilitated glucose transporter), member 4	ENSMUSG00000018566	MP:0005282	Fatty acid metabolism	decreased fatty acid level
MGI:95476	Fabp3	fatty acid binding protein 3, muscle and heart	ENSMUSG00000028773	MP:0005282	Fatty acid metabolism	decreased fatty acid level
MGI:108407	Rgs16	regulator of G-protein signaling 16	ENSMUSG00000026475	MP:0014172	Fatty acid metabolism	decreased fatty acid oxidation
MGI:2444210	Nr1d1	nuclear receptor subfamily 1, group D, member 1	ENSMUSG00000020889	MP:0010026	Cholesterol metabolism	decreased liver cholesterol level
MGI:104511	Tnfsf4	tumor necrosis factor (ligand) superfamily, member 4	ENSMUSG00000026700	MP:0005341	Atherosclerosis	decreased susceptibility to atherosclerosis
MGI:1261434	Olr1	oxidized low density lipoprotein (lectin-like) receptor 1	ENSMUSG00000030162	MP:0005341	Atherosclerosis	decreased susceptibility to atherosclerosis
MGI:2663253	Mogat2	monoacylglycerol O-acyltransferase 2	ENSMUSG00000052396	MP:0002323	Lipid metabolism	decreased susceptibility to hyperlipidemia
MGI:2444934	Ppargc1b	peroxisome proliferative activated receptor, gamma, coactivator 1 beta	ENSMUSG00000033871	MP:0009124	Lipid metabolism	increased brown fat cell lipid droplet size
MGI:109247	Ddit3	DNA-damage inducible transcript 3	ENSMUSG00000025408	MP:0003982	Cholesterol metabolism	increased cholesterol level
MGI:1096381	Arntl	aryl hydrocarbon receptor nuclear translocator-like	ENSMUSG00000055116	MP:0005178	Cholesterol metabolism	increased circulating cholesterol level
MGI:104556	Cdkn1a	cyclin-dependent kinase inhibitor 1A (P21)	ENSMUSG00000023067	MP:0005178	Cholesterol metabolism	increased circulating cholesterol level
MGI:109334	Irs2	insulin receptor substrate 2	ENSMUSG00000038894	MP:0005178	Cholesterol metabolism	increased circulating cholesterol level
MGI:3590554	BC055324	cDNA sequence BC055324	ENSMUSG00000041406	MP:0005178	Cholesterol metabolism	increased circulating cholesterol level
MGI:98222	Saa2	serum amyloid A 2	ENSMUSG00000057465	MP:0005178	Cholesterol metabolism	increased circulating cholesterol level
MGI:97361	Nos2	nitric oxide synthase 2, inducible	ENSMUSG00000020826	MP:0005178	Cholesterol metabolism	increased circulating cholesterol level
MGI:107179	Fosl1	fos-like antigen 1	ENSMUSG00000024912	MP:0005178	Cholesterol metabolism	increased circulating cholesterol level
MGI:88456	Col4a5	collagen, type IV, alpha 5	ENSMUSG00000031274	MP:0005178	Cholesterol metabolism	increased circulating cholesterol level
MGI:98221	Saa1	serum amyloid A 1	ENSMUSG00000074115	MP:0005178	Cholesterol metabolism	increased circulating cholesterol level
MGI:104963	Npy1r	neuropeptide Y receptor Y1	ENSMUSG00000036437	MP:0001554	Fatty acid metabolism	increased circulating free fatty acid level
MGI:1096381	Arntl	aryl hydrocarbon receptor nuclear translocator-like	ENSMUSG00000055116	MP:0001554	Fatty acid metabolism	increased circulating free fatty acid level
MGI:109334	Irs2	insulin receptor substrate 2	ENSMUSG00000038894	MP:0001554	Fatty acid metabolism	increased circulating free fatty acid level
MGI:95476	Fabp3	fatty acid binding protein 3, muscle and heart	ENSMUSG00000028773	MP:0001554	Fatty acid metabolism	increased circulating free fatty acid level
MGI:2444934	Ppargc1b	peroxisome proliferative activated receptor, gamma, coactivator 1 beta	ENSMUSG00000033871	MP:0001554	Fatty acid metabolism	increased circulating free fatty acid level
MGI:1316742	Lgals7	lectin, galactose binding, soluble 7	ENSMUSG00000053522	MP:0001554	Fatty acid metabolism	increased circulating free fatty acid level
MGI:1096381	Arntl	aryl hydrocarbon receptor nuclear translocator-like	ENSMUSG00000055116	MP:0001556	Cholesterol metabolism	increased circulating HDL cholesterol level
MGI:109334	Irs2	insulin receptor substrate 2	ENSMUSG00000038894	MP:0001556	Cholesterol metabolism	increased circulating HDL cholesterol level
MGI:2444210	Nr1d1	nuclear receptor subfamily 1, group D, member 1	ENSMUSG00000020889	MP:0001556	Cholesterol metabolism	increased circulating HDL cholesterol level
MGI:3590554	BC055324	cDNA sequence BC055324	ENSMUSG00000041406	MP:0001556	Cholesterol metabolism	increased circulating HDL cholesterol level
MGI:104511	Tnfsf4	tumor necrosis factor (ligand) superfamily, member 4	ENSMUSG00000026700	MP:0001556	Cholesterol metabolism	increased circulating HDL cholesterol level
MGI:104511	Tnfsf4	tumor necrosis factor (ligand) superfamily, member 4	ENSMUSG00000026700	MP:0001556	Cholesterol metabolism	increased circulating HDL cholesterol level
MGI:1096381	Arntl	aryl hydrocarbon receptor nuclear translocator-like	ENSMUSG00000055116	MP:0000182	Cholesterol metabolism	increased circulating LDL cholesterol level
MGI:2444210	Nr1d1	nuclear receptor subfamily 1, group D, member 1	ENSMUSG00000020889	MP:0000182	Cholesterol metabolism	increased circulating LDL cholesterol level
MGI:98222	Saa2	serum amyloid A 2	ENSMUSG00000057465	MP:0003980	Lipid metabolism	increased circulating phospholipid level
MGI:98221	Saa1	serum amyloid A 1	ENSMUSG00000074115	MP:0003980	Lipid metabolism	increased circulating phospholipid level
MGI:1096381	Arntl	aryl hydrocarbon receptor nuclear translocator-like	ENSMUSG00000055116	MP:0005145	Cholesterol metabolism	increased circulating VLDL cholesterol level
MGI:95476	Fabp3	fatty acid binding protein 3, muscle and heart	ENSMUSG00000028773	MP:0005281	Fatty acid metabolism	increased fatty acid level
MGI:1099787	Ucp3	uncoupling protein 3 (mitochondrial, proton carrier)	ENSMUSG00000032942	MP:0005281	Fatty acid metabolism	increased fatty acid level
MGI:108407	Rgs16	regulator of G-protein signaling 16	ENSMUSG00000026475	MP:0014171	Fatty acid metabolism	increased fatty acid oxidation
MGI:2442013	C5ar2	complement component 5a receptor 2	ENSMUSG00000074361	MP:0014171	Fatty acid metabolism	increased fatty acid oxidation
MGI:104511	Tnfsf4	tumor necrosis factor (ligand) superfamily, member 4	ENSMUSG00000026700	MP:0005339	Atherosclerosis	increased susceptibility to atherosclerosis
MGI:104511	Tnfsf4	tumor necrosis factor (ligand) superfamily, member 4	ENSMUSG00000026700	MP:0005339	Atherosclerosis	increased susceptibility to atherosclerosis
MGI:98493	Tbx1	T-box 1	ENSMUSG00000009097	MP:0004160	Artery	retroesophageal right subclavian artery
