# Supplementary material for: Comparative transcriptomic analysis of mice liver treated with different AMPK activators in a mice model of atherosclerosis
Source: Oncotarget. 2017 Feb 2;8(10):16594–604. doi: 10.18632/oncotarget.15027 (PMC5369987; doi:10.18632/oncotarget.15027)
Supplement: Supplementary file 5 [file oncotarget-08-16594-s005.xlsx]

## Sheet: Sheet1
Class	Map ID	Name	Description	Gene list	Count	Seq list	Seq count	Seq all	>>H007 UP	Match Gene ID	Match Gene name	Gene count	>>H007 DOWN	Match Gene ID	Match Gene name	Gene count	>>Metf UP	Match Gene ID	Match Gene name	Gene count	>>Metf DOWN	Match Gene ID	Match Gene name	Gene count	>>A76 UP	Match Gene ID	Match Gene name	Gene count	>>A76 DOWN	Match Gene ID	Match Gene name	Gene count	Class	Map ID	Name	Map ID	Nor count	H007 all sig	Seq count	Seq all	Fold change	P value	Sig	Map ID	Metf count	Metf all sig	Seq count	Seq all	Fold change
Human Diseases; Endocrine and metabolic diseases	mmu04931	Insulin resistance - Mus musculus (mouse)	Insulin resistance is a condition where cells become resistant to the effects of insulin. It is often found in people with health disorders, including obesity, type 2 diabetes mellitus, non-alcoholic fatty liver disease, and cardiovascular diseases. In this diagram multiple mechanisms underlying insulin resistance are shown: (a) increased phosphorylation of IRS (insulin receptor substrate) protei…	16334;16333;110651;20111;20112;67071;19045;19046;19047;434233;140491;53412;244416;228966;105651;16337;16367;19246;19247;19268;30955;18706;18707;74769;18709;18708;320207;18710;56717;58988;72508;18751;16193;20848;12702;56637;14936;232493;21926;21937;26419;26420;26414;16150;18035;18033;19697;18127;18762;210789;20528;105787;108079;19079;108097;19082;241113;108099;100705;12895;26457;26569;26458;26568;…	111	110651;20111;20112;67071;19045;19046;19047;140491;53412;244416;228966;105651;16337;16367;19246;19247;19268;30955;18706;18707;74769;18709;18708;320207;18710;56717;58988;72508;18751;16193;20848;12702;56637;14936;232493;21926;21937;26419;26420;26414;16150;18035;18033;19697;18127;18762;210789;20528;105787;108079;19079;108097;241113;108099;100705;12895;26457;26569;26458;26568;26459;225579;12491;18761;…	106	18894	>>H007 UP	140491;20528;228775;19309;170826;231991	Ppp1r3a;Slc2a4;Trib3;Pygm;Ppargc1b;Creb5	6	>>H007 DOWN	53412;384783	Ppp1r3c;Irs2	2	>>Metf UP	140491;20528;228775;19309;231991	Ppp1r3a;Slc2a4;Trib3;Pygm;Creb5	5	>>Metf DOWN			0	>>A76 UP	228775;170826;14584	Trib3;Ppargc1b;Gfpt2	3	>>A76 DOWN	53412;244416	Ppp1r3c;Ppp1r3b	2	Human Diseases; Endocrine and metabolic diseases	mmu04931	Insulin resistance - Mus musculus (mouse)	mmu04931	8	285	106	18894	5.00338	0.000352146	***	mmu04931	5	456	106	18894	1.95444
Environmental Information Processing; Signal transduction	mmu04020	Calcium signaling pathway - Mus musculus (mouse)	Ca2+ that enters the cell from the outside is a principal source of signal Ca2+. Entry of Ca2+ is driven by the presence of a large electrochemical gradient across the plasma membrane. Cells use this external source of signal Ca2+ by activating various entry channels with widely different properties. The voltage-operated channels (VOCs) are found in excitable cells and generate the rapid Ca2+ flu…	20541;110891;110893;67972;320707;381290;11941;12669;12671;213788;11540;11541;11554;11555;11556;13488;13492;15466;15562;15563;15564;15565;15566;14683;14680;432530;210044;104111;104110;11513;11514;11515;18747;18749;18821;11937;11938;53313;20866;116873;109305;269717;269999;12288;12289;54652;12292;12286;12287;12290;12291;58226;239556;11441;18436;231602;228139;18438;94045;18439;18440;14810;14811;14813…	182	20541;110891;110893;67972;320707;381290;11941;12669;12671;213788;11540;11541;11554;11555;11556;15466;15562;15563;15566;14683;14680;432530;210044;104111;104110;11513;11514;11515;18747;18749;11937;11938;53313;20866;116873;109305;269717;269999;12288;12289;54652;12292;12286;12290;12291;58226;239556;11441;18436;231602;228139;18438;94045;18439;18440;14810;14813;14814;20190;58861;70086;243764;11549;1154…	155	18894	>>H007 UP	14680;11937;12292;20190;228785;238564;12326	Gnal;Atp2a1;Cacna1s;Ryr1;Mylk2;Mylk4;Camk4	7	>>H007 DOWN	12290	Cacna1e	1	>>Metf UP	15566;432530;11937;12292;20190;11739;21925;18682;228785;238564;12322;12326;18125;18126	Htr7;Adcy1;Atp2a1;Cacna1s;Ryr1;Slc25a4;Tnnc2;Phkg1;Mylk2;Mylk4;Camk2a;Camk4;Nos1;Nos2	14	>>Metf DOWN	12290;228139;14813	Cacna1e;P2rx3;Grin2c	3	>>A76 UP	14680;19218	Gnal;Ptger3	2	>>A76 DOWN			0	Environmental Information Processing; Signal transduction	mmu04020	Calcium signaling pathway - Mus musculus (mouse)	mmu04020	8	285	155	18894	3.42166	0.00346548	**	mmu04020	17	456	155	18894	4.5444
Human Diseases; Cardiovascular diseases	mmu05410	Hypertrophic cardiomyopathy (HCM) - Mus musculus (mouse)	Hypertrophic cardiomyopathy (HCM) is a primary myocardial disorder with an autosomal dominant pattern of inheritance that is characterized by hypertrophy of the left ventricles with histological features of myocyte hypertrophy, myfibrillar disarray, and interstitial fibrosis. HCM is one of the most common inherited cardiac disorders, with a prevalence in young adults of 1 in 500. Hundreds of muta…	109700;16398;16399;16400;16401;16402;16403;16404;241226;104099;213119;319480;16410;16412;16416;192897;16419;16420;16421;320910;24052;24053;20391;24051;13138;13346;13405;11461;11465;22138;21956;21924;21954;11464;22003;22004;59069;326618;17868;17897;17906;13726;16905;12288;12289;54652;12292;12295;12296;12297;12298;12293;56808;12294;319734;12299;12300;54376;54377;140723;54378;81904;81905;20191;10578…	84	109700;16398;16399;16400;16401;16402;16403;16404;241226;104099;213119;319480;16410;16412;16416;192897;16419;16420;16421;320910;24052;24053;20391;24051;13138;13346;13405;11461;11465;22138;21956;21954;22003;22004;59069;326618;17868;17897;17906;13726;16905;12288;12289;54652;12292;12295;12296;12297;12298;12293;12294;319734;12299;54376;54377;140723;54378;81904;81905;105787;108079;19079;108097;241113;1…	76	18894	>>H007 UP	22138;17897;17906;12292;140781	Ttn;Myl3;Myl2;Cacna1s;Myh7	5	>>H007 DOWN	213119	Itga10	1	>>Metf UP	16398;20391;13346;22138;22004;17897;17906;12292;12298;54378;140781	Itga2;Sgca;Des;Ttn;Tpm2;Myl3;Myl2;Cacna1s;Cacnb4;Cacng6;Myh7	11	>>Metf DOWN			0	>>A76 UP			0	>>A76 DOWN			0	Human Diseases; Cardiovascular diseases	mmu05410	Hypertrophic cardiomyopathy (HCM) - Mus musculus (mouse)	mmu05410	6	285	76	18894	5.2338	0.00151272	**	mmu05410	11	456	76	18894	5.99706
Human Diseases; Cardiovascular diseases	mmu05414	Dilated cardiomyopathy - Mus musculus (mouse)	Dilated cardiomyopathy (DCM) is a heart muscle disease characterised by dilation and impaired contraction of the left or both ventricles that results in progressive heart failure and sudden cardiac death from ventricular arrhythmia. Genetically inherited forms of DCM ("familial" DCM) have been identified in 25-35% of patients presenting with this disease, and the inherited gene defects are an imp…	109700;16398;16399;16400;16401;16402;16403;16404;241226;104099;213119;319480;16410;16412;16416;192897;16419;16420;16421;320910;24052;24053;20391;24051;13138;13346;13405;11461;11465;22138;21956;21924;21954;11464;22003;22004;59069;326618;17868;17897;17906;13726;16905;102642252;105243590;11554;14683;432530;210044;104111;104110;224129;11512;11513;11514;11515;18747;18749;12288;12289;54652;12292;12295;…	90	109700;16398;16399;16400;16401;16402;16403;16404;241226;104099;213119;319480;16410;16412;16416;192897;16419;16420;16421;320910;24052;24053;20391;24051;13138;13346;13405;11461;11465;22138;21956;21954;22003;22004;59069;326618;17868;17897;17906;13726;16905;11554;14683;432530;210044;104111;104110;224129;11512;11513;11514;11515;18747;18749;12288;12289;54652;12292;12295;12296;12297;12298;12293;12294;31…	81	18894	>>H007 UP	22138;17897;17906;12292;140781	Ttn;Myl3;Myl2;Cacna1s;Myh7	5	>>H007 DOWN	213119	Itga10	1	>>Metf UP	16398;20391;13346;22138;22004;17897;17906;432530;12292;12298;54378;140781	Itga2;Sgca;Des;Ttn;Tpm2;Myl3;Myl2;Adcy1;Cacna1s;Cacnb4;Cacng6;Myh7	12	>>Metf DOWN			0	>>A76 UP			0	>>A76 DOWN			0	Human Diseases; Cardiovascular diseases	mmu05414	Dilated cardiomyopathy - Mus musculus (mouse)	mmu05414	6	285	81	18894	4.91072	0.00204656	**	mmu05414	12	456	81	18894	6.1384
Organismal Systems; Endocrine system	mmu04921	Oxytocin signaling pathway - Mus musculus (mouse)	Oxytocin (OT) is a nonapeptide synthesized by the magno-cellular neurons located in the supraoptic (SON) and paraventricular (PVN) nuclei of the hypothalamus. It exerts a wide variety of central and peripheral effects.&nbsp;&nbsp;However, its best-known and most well-established roles are stimulation of uterine contractions during parturition and milk release during lactation. Oxytocin also influ…	18429;18430;14682;15461;16653;18176;110157;26395;26396;26413;26417;329502;18783;211429;232889;78390;271844;19225;23938;23939;16476;14281;17260;12443;13712;20190;20191;20192;12494;28240;16518;16515;16520;211480;18795;18797;18798;18796;18750;18751;18752;13631;13629;12288;12289;54652;12292;12295;12296;12297;12298;12293;56808;12294;319734;12299;12300;54376;54377;140723;54378;81904;81905;16438;16439;1…	158	18429;18430;14682;15461;16653;18176;110157;26395;26396;26413;26417;329502;18783;232889;78390;271844;19225;23938;23939;16476;14281;17260;12443;13712;20190;12494;28240;16518;16515;211480;18795;18797;18798;18796;18750;18751;18752;13631;13629;12288;12289;54652;12292;12295;12296;12297;12298;12293;12294;319734;12299;54376;54377;140723;54378;81904;81905;16438;16439;16440;12313;80796;12315;12314;70405;19…	147	18894	>>H007 UP	20190;12292;12326;228785;238564	Ryr1;Cacna1s;Camk4;Mylk2;Mylk4	5	>>H007 DOWN	19225;12575	Ptgs2;Cdkn1a	2	>>Metf UP	20190;12292;12298;54378;12322;12326;228785;238564;432530	Ryr1;Cacna1s;Cacnb4;Cacng6;Camk2a;Camk4;Mylk2;Mylk4;Adcy1	9	>>Metf DOWN	19225	Ptgs2	1	>>A76 UP			0	>>A76 DOWN	16521	Kcnj5	1	Organismal Systems; Endocrine system	mmu04921	Oxytocin signaling pathway - Mus musculus (mouse)	mmu04921	7	285	147	18894	3.15689	0.00901742	**	mmu04921	10	456	147	18894	2.81865
Environmental Information Processing; Signal transduction	mmu04022	cGMP-PKG signaling pathway - Mus musculus (mouse)	Cyclic GMP (cGMP) is the intracellular second messenger that mediates the action of nitric oxide (NO) and natriuretic peptides (NPs), regulating a broad array of physiologic processes. The elevated intracellular cGMP level exerts its physiological action through two forms of cGMP-dependent protein kinase (PKG), cGMP-regulated phosphodiesterases (PDE2, PDE3) and cGMP-gated cation channels, among w…	11607;11608;13617;13618;11549;11548;11550;11551;11552;11553;14682;14672;14673;14674;22068;19057;19055;19056;19058;19059;17258;17259;105980076;17260;17261;18018;18019;18021;73181;20807;14463;18158;18160;230103;19091;19092;12288;12289;54652;12292;16531;16532;16533;72413;100502876;58802;20541;110891;110893;11928;98660;232975;27222;67821;11931;11932;11933;11936;67972;320707;381290;11941;19735;14886;5…	173	11607;13618;11549;11548;11551;11552;11553;14682;14672;14673;14674;22068;19057;19055;19056;19058;17258;17260;17261;18018;18019;18021;73181;14463;18160;230103;19091;19092;12288;12289;54652;12292;16531;16532;20541;110891;110893;11928;232975;27222;67821;11931;11932;11933;11936;67972;320707;381290;11941;19735;14886;57080;18795;18797;18798;18796;16438;16439;16440;17540;11937;11938;53313;11848;67653;198…	153	18894	>>H007 UP	12292;11937;228785;238564;231991;140781	Cacna1s;Atp2a1;Mylk2;Mylk4;Creb5;Myh7	6	>>H007 DOWN	384783;16370	Irs2;Irs4	2	>>Metf UP	12292;11937;228785;238564;432530;11739;231991;140781	Cacna1s;Atp2a1;Mylk2;Mylk4;Adcy1;Slc25a4;Creb5;Myh7	8	>>Metf DOWN			0	>>A76 UP			0	>>A76 DOWN			0	Environmental Information Processing; Signal transduction	mmu04022	cGMP-PKG signaling pathway - Mus musculus (mouse)	mmu04022	8	285	153	18894	3.46639	0.00321638	**	mmu04022	8	456	153	18894	2.16649
Environmental Information Processing; Signal transduction	mmu04068	FoxO signaling pathway - Mus musculus (mouse)	The forkhead box O (FOXO) family of transcription factors regulates the expression of genes in cellular physiological events including apoptosis, cell-cycle control, glucose metabolism, oxidative stress resistance, and longevity. A central regulatory mechanism of FOXO proteins is phosphorylation by the serine-threonine kinase Akt/protein kinase B (Akt/PKB), downstream of phosphatidylinositol 3-ki…	21803;21808;21809;21812;21813;17128;17126;17127;20869;105787;108079;19079;108097;19082;241113;108099;18099;27401;17246;73251;12914;328572;93759;252870;20528;26419;26420;26414;58231;16000;16001;16334;16333;16337;16367;384783;16369;16370;30955;18706;18707;74769;18709;18708;320207;18710;18607;12675;16150;19211;11651;11652;23797;20393;27219;170755;56458;56484;54601;329934;14816;26557;26556;26558;2164…	135	21803;21808;21809;21812;21813;17128;17126;17127;20869;105787;108079;19079;108097;241113;108099;18099;27401;17246;73251;12914;328572;93759;252870;20528;26419;26420;26414;58231;16000;16001;16337;16367;384783;16369;16370;30955;18706;18707;74769;18709;18708;320207;18710;18607;12675;16150;19211;11651;11652;23797;20393;27219;170755;56458;56484;54601;329934;14816;26557;26556;26558;216439;27373;16193;161…	127	18894	>>H007 UP	20528;13197	Slc2a4;Gadd45a	2	>>H007 DOWN	384783;16370;268697;12575;18817	Irs2;Irs4;Ccnb1;Cdkn1a;Plk1	5	>>Metf UP	20528	Slc2a4	1	>>Metf DOWN	12053	Bcl6	1	>>A76 UP			0	>>A76 DOWN	12053	Bcl6	1	Environmental Information Processing; Signal transduction	mmu04068	FoxO signaling pathway - Mus musculus (mouse)	mmu04068	7	285	127	18894	3.65404	0.00431693	**	mmu04068	2	456	127	18894	0.652507
Human Diseases; Endocrine and metabolic diseases	mmu04930	Type II diabetes mellitus - Mus musculus (mouse)	Insulin resistance is strongly associated with type II diabetes. "Diabetogenic" factors including FFA, TNFalpha and cellular stress induce insulin resistance through inhibition of IRS1 functions. Serine/threonine phosphorylation, interaction with SOCS, regulation of the expression, modification of the cellular localization, and degradation represent the molecular mechanisms stimulated by them. Va…	16334;16333;16337;16367;384783;16369;16370;18709;18708;320207;18710;30955;18706;18707;74769;20528;11450;26413;26417;56717;18762;12703;216233;12702;67296;16150;26419;26420;26414;21926;18753;18754;18609;378435;20526;15277;212032;15275;216019;103988;18746;18770;16514;20927;12288;12289;12286;12287;12290;12291	50	16337;16367;384783;16369;16370;18709;18708;320207;18710;30955;18706;18707;74769;20528;11450;26413;26417;56717;18762;12703;216233;12702;67296;16150;26419;26420;26414;21926;18753;18754;18609;20526;15277;212032;15275;216019;103988;18746;18770;16514;12288;12289;12286;12290;12291	45	18894	>>H007 UP	20528	Slc2a4	1	>>H007 DOWN	384783;16370;12290	Irs2;Irs4;Cacna1e	3	>>Metf UP	20528;216233	Slc2a4;Socs2	2	>>Metf DOWN	12290	Cacna1e	1	>>A76 UP			0	>>A76 DOWN			0	Human Diseases; Endocrine and metabolic diseases	mmu04930	Type II diabetes mellitus - Mus musculus (mouse)	mmu04930	4	285	45	18894	5.89287	0.00622744	**	mmu04930	3	456	45	18894	2.76228
Human Diseases; Cardiovascular diseases	mmu05412	Arrhythmogenic right ventricular cardiomyopathy (ARVC) - Mus musculus (mouse)	Arrhythmogenic right ventricular cardiomyopathy (ARVC) is an inherited heart muscle disease that may result in arrhythmia, heart failure, and sudden death. The hallmark pathological findings are progressive myocyte loss and fibrofatty replacement, with a predilection for the right ventricle. A number of genetic studies have identified mutations in various components of the cardiac desmosome that …	109700;16398;16399;16400;16401;16402;16403;16404;241226;104099;213119;319480;16410;16412;16416;192897;16419;16420;16421;320910;24052;24053;20391;24051;13138;13405;13346;11461;11465;13726;16905;12387;21414;21415;21416;16842;12288;12289;54652;12292;12295;12296;12297;12298;12293;56808;12294;319734;12299;12300;54376;54377;140723;54378;81904;81905;20191;12558;16480;12386;216033;12385;11472;11474;60595…	74	109700;16398;16399;16400;16401;16402;16403;16404;241226;104099;213119;319480;16410;16412;16416;192897;16419;16420;16421;320910;24052;24053;20391;24051;13138;13405;13346;11461;11465;13726;16905;12387;21414;21415;21416;16842;12288;12289;54652;12292;12295;12296;12297;12298;12293;12294;319734;12299;54376;54377;140723;54378;81904;81905;12558;16480;12386;216033;12385;11472;11474;60595;109711;13506;6745…	71	18894	>>H007 UP	12292;11472;11474	Cacna1s;Actn2;Actn3	3	>>H007 DOWN	213119	Itga10	1	>>Metf UP	16398;20391;13346;12292;12298;54378;11472;11474	Itga2;Sgca;Des;Cacna1s;Cacnb4;Cacng6;Actn2;Actn3	8	>>Metf DOWN			0	>>A76 UP			0	>>A76 DOWN			0	Human Diseases; Cardiovascular diseases	mmu05412	Arrhythmogenic right ventricular cardiomyopathy (ARVC) - Mus musculus (mouse)	mmu05412	4	285	71	18894	3.73491	0.0263183	*	mmu05412	8	456	71	18894	4.66864
Organismal Systems; Endocrine system	mmu04923	Regulation of lipolysis in adipocytes - Mus musculus (mouse)	Lipolysis in adipocytes, the hydrolysis of triacylglycerol (TAG) to release fatty acids (FAs) and glycerol for use by other organs as energy substrates, is a unique function of white adipose tissue.&nbsp;&nbsp;Lipolysis is under tight hormonal control. During fasting, catecholamines, by binding to Gs-coupled-adrenergic receptors (-AR), activate adenylate cyclase (AC) to increase cAMP and activate…	22094;12640;22095;11554;11555;11556;14683;432530;210044;104111;104110;224129;11512;11513;11514;11515;18747;18749;18160;19091;19092;103968;16890;66853;67469;23945;11770;11832;16334;16333;16337;16367;384783;16369;16370;30955;18706;18707;74769;18709;18708;320207;18710;11651;11652;23797;18576;225845;19224;19225;11539;19218;109648;18166;14677;14679;14678	57	12640;22095;11554;11555;11556;14683;432530;210044;104111;104110;224129;11512;11513;11514;11515;18747;18749;18160;19091;19092;103968;16890;66853;67469;23945;11770;11832;16337;16367;384783;16369;16370;30955;18706;18707;74769;18709;18708;320207;18710;11651;11652;23797;18576;225845;19224;19225;11539;19218;109648;18166;14677;14679;14678	54	18894	>>H007 UP			0	>>H007 DOWN	384783;16370;19225;18166	Irs2;Irs4;Ptgs2;Npy1r	4	>>Metf UP	432530;103968	Adcy1;Plin1	2	>>Metf DOWN	19225;18166	Ptgs2;Npy1r	2	>>A76 UP	19218	Ptger3	1	>>A76 DOWN			0	Organismal Systems; Endocrine system	mmu04923	Regulation of lipolysis in adipocytes - Mus musculus (mouse)	mmu04923	4	285	54	18894	4.91072	0.0112119	*	mmu04923	4	456	54	18894	3.0692
Organismal Systems; Immune system	mmu04670	Leukocyte transendothelial migration - Mus musculus (mouse)	Leukocyte migaration from the blood into tissues is vital for immune surveillance and inflammation. During this diapedesis of leukocytes, the leukocytes bind to endothelial cell adhesion molecules (CAM) and then migrate across the vascular endothelium. A leukocyte adherent to CAMs on the endothelial cells moves forward by leading-edge protrusion and retraction of its tail. In this process, alphaL…	83964;16409;16414;16415;67374;16401;16412;18613;673094;16408;16456;12562;73934;74987;114141;12737;12738;12739;12740;12741;18417;239931;242653;53624;54419;54420;56173;56492;56863;57255;58187;60363;71908;621628;75677;100039801;18260;69524;22329;22350;17698;11461;11465;30955;18706;18707;74769;18709;18708;320207;18710;19353;13058;224480;237038;13057;17970;17969;17972;12387;12388;12386;216033;12385;19…	121	83964;16409;16414;67374;16401;16412;18613;16408;16456;12562;12737;12738;12739;12740;12741;18417;242653;53624;54419;54420;56173;56492;58187;60363;71908;18260;69524;22329;22350;17698;11461;11465;30955;18706;18707;74769;18709;18708;320207;18710;19353;13058;17970;17969;17972;12387;12388;12386;216033;12385;19247;17390;17395;26416;19094;29857;26415;15894;18803;234779;18750;18751;18752;14083;19303;12927…	104	18894	>>H007 UP	17906;17898;17907;11472;11474	Myl2;Myl7;Mylpf;Actn2;Actn3	5	>>H007 DOWN			0	>>Metf UP	54420;17906;17898;17907;11472;11474	Cldn8;Myl2;Myl7;Mylpf;Actn2;Actn3	6	>>Metf DOWN			0	>>A76 UP	17898	Myl7	1	>>A76 DOWN			0	Organismal Systems; Immune system	mmu04670	Leukocyte transendothelial migration - Mus musculus (mouse)	mmu04670	5	285	104	18894	3.18725	0.0244667	*	mmu04670	6	456	104	18894	2.39044
Human Diseases; Cancers	mmu05203	Viral carcinogenesis - Mus musculus (mouse)	There is a strong association between viruses and the development of human malignancies. We now know that at least six human viruses, Epstein-Barr virus (EBV), hepatitis B virus (HBV), hepatitis C virus (HCV), human papilloma virus (HPV), human T-cell lymphotropic virus (HTLV-1) and Kaposi's associated sarcoma virus (KSHV) contribute to 10-15% of the cancers worldwide. Via expression of many pote…	20779;15461;16653;18176;26413;26417;12912;11909;102641666;11911;12913;26427;208647;208677;78284;231991;12915;13194;22631;54401;22630;22627;22629;22628;16451;20848;20850;20851;12367;15451;30955;18706;18707;74769;18709;18708;320207;18710;19697;19696;18034;18033;22059;12447;12448;12566;13654;13655;22335;17000;20684;15387;12575;13205;110957;19106;18747;18749;319189;69389;319177;69382;319179;319186;68…	245	20779;15461;16653;18176;26413;26417;12912;11909;11911;12913;26427;208647;208677;78284;231991;12915;13194;22631;54401;22630;22627;22629;22628;16451;20848;20850;20851;12367;15451;30955;18706;18707;74769;18709;18708;320207;18710;19697;19696;18034;18033;22059;12447;12448;12566;13654;13655;22335;17000;20684;15387;12575;13205;19106;18747;18749;319179;319186;68024;78303;319178;319181;319182;319184;31918…	193	18894	>>H007 UP	231991;11472;11474	Creb5;Actn2;Actn3	3	>>H007 DOWN	12575;319179;12649;107995	Cdkn1a;Hist1h2be;Chek1;Cdc20	4	>>Metf UP	231991;12447;11472;11474;15013	Creb5;Ccne1;Actn2;Actn3;H2-Q2	5	>>Metf DOWN	12649	Chek1	1	>>A76 UP	12447;14963	Ccne1;H2-Bl	2	>>A76 DOWN			0	Human Diseases; Cancers	mmu05203	Viral carcinogenesis - Mus musculus (mouse)	mmu05203	7	285	193	18894	2.40447	0.0322693	*	mmu05203	6	456	193	18894	1.28811
Organismal Systems; Endocrine system	mmu04910	Insulin signaling pathway - Mus musculus (mouse)	Insulin binding to its receptor results in the tyrosine phosphorylation of insulin receptor substrates (IRS) by the insulin receptor tyrosine kinase (INSR). This allows association of IRSs with the regulatory subunit of phosphoinositide 3-kinase (PI3K). PI3K activates 3-phosphoinositide-dependent protein kinase 1 (PDK1), which activates Akt, a serine kinase. Akt in turn deactivates glycogen synth…	16334;16333;16337;16367;384783;16369;16370;18709;18708;320207;18710;30955;18706;18707;74769;18607;11651;11652;23797;56637;14936;232493;19045;19046;19047;434233;140491;53412;244416;228966;105651;54646;18682;68961;110094;18679;102093;12313;80796;12315;12314;70405;494124;19309;110078;110095;18576;18747;18749;19084;19087;19088;19085;16890;18762;18759;20528;14252;14251;23921;20411;12402;208650;80794;1…	142	16337;16367;384783;16369;16370;18709;18708;320207;18710;30955;18706;18707;74769;18607;11651;11652;23797;56637;14936;232493;19045;19046;19047;140491;53412;244416;228966;105651;54646;18682;68961;110094;18679;102093;12313;80796;12315;12314;70405;19309;110078;110095;18576;18747;18749;19084;19087;19088;19085;16890;18762;18759;20528;14252;14251;23921;20411;12402;208650;80794;12928;12929;107746;104215;5…	135	18894	>>H007 UP	140491;19309;20528	Ppp1r3a;Pygm;Slc2a4	3	>>H007 DOWN	384783;16370;53412	Irs2;Irs4;Ppp1r3c	3	>>Metf UP	140491;18682;19309;20528;216233	Ppp1r3a;Phkg1;Pygm;Slc2a4;Socs2	5	>>Metf DOWN			0	>>A76 UP			0	>>A76 DOWN	53412;244416	Ppp1r3c;Ppp1r3b	2	Organismal Systems; Endocrine system	mmu04910	Insulin signaling pathway - Mus musculus (mouse)	mmu04910	6	285	135	18894	2.94643	0.0200832	*	mmu04910	5	456	135	18894	1.5346
Organismal Systems; Endocrine system	mmu04913	Ovarian steroidogenesis - Mus musculus (mouse)	The ovarian steroids, 17-beta estradiol (E2) and progesterone (P4), are critical for normal uterine function, establishment and maintenance of pregnancy, and mammary gland development. Furthermore, the local effects that are essential for normal ovarian physiology are dependent on the endocrine, paracrine, and autocrine actions of E2, P4, and androgens. In most mammals (including humans and mice)…	12640;16866;16867;14683;432530;210044;104111;104110;224129;11512;11513;11514;11515;18747;18749;329502;18783;211429;232889;78390;271844;11689;13110;74519;13109;665095;230459;100066;242546;19225;16334;16333;16337;16000;16001;16835;20778;20845;13070;13074;15485;15486;15490;15495;15496;15493;15492;15497;100043456;14308;14309;13075;13078;13076;14566;12155;12161;171210	58	12640;14683;432530;210044;104111;104110;224129;11512;11513;11514;11515;18747;18749;329502;18783;232889;78390;271844;11689;13110;74519;13109;665095;19225;16337;16000;16001;16835;20778;20845;13070;13074;15485;15486;15490;15492;14308;13078;13076;14566;12155;12161;171210	43	18894	>>H007 UP	13074	Cyp17a1	1	>>H007 DOWN	19225;15485	Ptgs2;Hsd17b1	2	>>Metf UP	432530;13074	Adcy1;Cyp17a1	2	>>Metf DOWN	19225	Ptgs2	1	>>A76 UP	13074	Cyp17a1	1	>>A76 DOWN			0	Organismal Systems; Endocrine system	mmu04913	Ovarian steroidogenesis - Mus musculus (mouse)	mmu04913	3	285	43	18894	4.62521	0.0314629	*	mmu04913	3	456	43	18894	2.89076
Human Diseases; Immune diseases	mmu05340	Primary immunodeficiency - Mus musculus (mouse)	Primary immunodeficiencies (PIs) are a heterogeneous group of disorders, which affect cellular and humoral immunity or non-specific host defense mechanisms mediated by complement proteins, and cells such as phagocytes and natural killer (NK) cells. These disorders of the immune system cause increased susceptibility to infection, autoimmune disease, and malignancy. Most of PIs are due to genetic d…	11486;16197;16186;227525;19373;19374;12500;12501;19264;12504;12525;12526;11634;21354;21355;16818;22637;53970;170767;19727;12265;109305;102642252;105243590;12518;17060;12229;16151;21939;21947;22256;11628;54167;72049;12478;57916;16453	37	11486;16197;227525;12500;12501;19264;12504;12525;12526;11634;21354;21355;16818;22637;53970;170767;19727;12265;109305;12518;17060;12229;16151;21939;21947;22256;54167;72049;12478;57916;16453	31	18894	>>H007 UP	72049;12478	Tnfrsf13c;Cd19	2	>>H007 DOWN			0	>>Metf UP	12518;72049;12478	Cd79a;Tnfrsf13c;Cd19	3	>>Metf DOWN			0	>>A76 UP	12478	Cd19	1	>>A76 DOWN			0	Human Diseases; Immune diseases	mmu05340	Primary immunodeficiency - Mus musculus (mouse)	mmu05340	2	285	31	18894	4.27708	0.0867818		mmu05340	3	456	31	18894	4.00976
Metabolism; Carbohydrate metabolism	mmu00010	Glycolysis / Gluconeogenesis - Mus musculus (mouse)	Glycolysis is the process of converting glucose into pyruvate and generating small amounts of ATP (energy) and NADH (reducing power). It is a central pathway that produces important precursor metabolites: six-carbon compounds of glucose-6P and fructose-6P and three-carbon compounds of glycerone-P, glyceraldehyde-3P, glycerate-3P, phosphoenolpyruvate, and pyruvate [MD:<a href="/dbget-bin/www_bget?…	15277;212032;15275;216019;103988;14751;18641;18642;56421;14121;14120;11674;230163;11676;353204;21991;14433;100042025;14447;18655;18663;18648;56012;13806;13807;13808;433182;18746;18770;18597;18598;68263;235339;13382;16828;16832;16833;106557;11522;11529;26876;11532;58810;11669;11671;72535;110695;56752;11670;56847;67689;621603;73458;68738;60525;319625;72157;66681;14377;14378;68401;72141;12183;17330;…	66	15277;212032;15275;216019;103988;14751;18641;18642;56421;14121;14120;11674;230163;11676;21991;14433;18655;18648;56012;13806;13807;13808;18746;18770;18597;18598;68263;235339;13382;16828;16832;11522;26876;11532;58810;11669;11671;72535;110695;56752;11670;56847;67689;621603;73458;68738;60525;319625;72157;66681;14377;68401;72141;12183;17330;18534;74551	57	18894	>>H007 UP	56012	Pgam2	1	>>H007 DOWN			0	>>Metf UP	56012;13808;16832;621603;68738	Pgam2;Eno3;Ldhb;Aldh3b2;Acss1	5	>>Metf DOWN			0	>>A76 UP	73458	Aldh3b3	1	>>A76 DOWN			0	Metabolism; Carbohydrate metabolism	mmu00010	Glycolysis / Gluconeogenesis - Mus musculus (mouse)	mmu00010	1	285	57	18894	1.16307	0.581078		mmu00010	5	456	57	18894	3.63458
Organismal Systems; Endocrine system	mmu04922	Glucagon signaling pathway - Mus musculus (mouse)	Glucagon is conventionally regarded as&nbsp;&nbsp;a counterregulatory hormone for insulin and plays a critical anti-hypoglycemic role by maintaining glucose homeostasis in both animals and humans. To increase blood glucose, glucagon promotes hepatic glucose output by increasing glycogenolysis and gluconeogenesis and by decreasing glycogenesis and glycolysis in a concerted fashion via multiple mec…	11651;11652;23797;18576;14526;14527;14683;210044;18747;18749;12912;11909;102641666;11911;12913;26427;208647;208677;78284;231991;104570;245506;245509;245511;68734;56420;74343;235344;12914;328572;19017;17691;14682;18795;18797;18798;18796;16438;16439;16440;19057;19055;19056;19058;19059;108058;12325;12323;12322;56458;93759;19013;15469;14377;14378;68401;18534;74551;12894;12895;78070;14936;232493;11009…	102	11651;11652;23797;18576;14526;14527;14683;210044;18747;18749;12912;11909;11911;12913;26427;208647;208677;78284;231991;104570;245509;245511;68734;56420;74343;235344;12914;328572;19017;17691;14682;18795;18797;18798;18796;16438;16439;16440;19057;19055;19056;19058;108058;12325;12323;12322;56458;93759;19013;14377;68401;18534;74551;12894;12895;78070;14936;232493;110094;18679;102093;18682;68961;12313;80…	93	18894	>>H007 UP	231991;19309;56012	Creb5;Pygm;Pgam2	3	>>H007 DOWN			0	>>Metf UP	231991;12322;18682;19309;56012;16832	Creb5;Camk2a;Phkg1;Pygm;Pgam2;Ldhb	6	>>Metf DOWN			0	>>A76 UP			0	>>A76 DOWN			0	Organismal Systems; Endocrine system	mmu04922	Glucagon signaling pathway - Mus musculus (mouse)	mmu04922	3	285	93	18894	2.13854	0.173464		mmu04922	6	456	93	18894	2.67317
Organismal Systems; Endocrine system	mmu04925	Aldosterone synthesis and secretion - Mus musculus (mouse)	Aldosterone is a steroid hormone synthesized in and secreted from the outer layer of the adrenal cortex, the zona glomerulosa. Aldosterone plays an important role in the regulation of systemic blood pressure through the absorption of sodium and water. Angiotensin II (Ang II), potassium (K+) and adrenocorticotropin (ACTH) are the main extracellular stimuli which regulate aldosterone secretion.&nbs…	11607;11608;14682;14672;18795;18797;18798;18796;16438;16439;16440;18750;18751;18752;18754;18760;75292;101540;12912;11909;102641666;11911;12913;26427;208647;208677;78284;231991;12915;11908;269060;231871;16527;223604;12291;58226;239556;12288;12289;54652;12292;109305;12313;80796;12315;12314;70405;494124;215303;227541;52163;108058;12325;12323;12322;12326;16890;16835;20778;17200;14683;432530;210044;10…	86	11607;14682;14672;18795;18797;18798;18796;16438;16439;16440;18750;18751;18752;18754;18760;75292;101540;12912;11909;11911;12913;26427;208647;208677;78284;231991;12915;11908;269060;231871;16527;223604;12291;58226;239556;12288;12289;54652;12292;109305;12313;80796;12315;12314;70405;215303;227541;52163;108058;12325;12323;12322;12326;16890;16835;20778;14683;432530;210044;104111;104110;224129;11512;1151…	76	18894	>>H007 UP	231991;12292;12326	Creb5;Cacna1s;Camk4	3	>>H007 DOWN			0	>>Metf UP	231991;12292;12322;12326;432530	Creb5;Cacna1s;Camk2a;Camk4;Adcy1	5	>>Metf DOWN			0	>>A76 UP			0	>>A76 DOWN			0	Organismal Systems; Endocrine system	mmu04925	Aldosterone synthesis and secretion - Mus musculus (mouse)	mmu04925	3	285	76	18894	2.6169	0.114814		mmu04925	5	456	76	18894	2.72593
Organismal Systems; Digestive system	mmu04974	Protein digestion and absorption - Mus musculus (mouse)	Protein is a dietary component essential for nutritional homeostasis in humans. Normally, ingested protein undergoes a complex series of degradative processes following the action of gastric, pancreatic and small intestinal enzymes. The result of this proteolytic activity is a mixture of amino acids and small peptides. Amino acids (AAs) are transported into the enterocyte (intestinal epithelial c…	58803;436522;22072;67373;103964;100040233;22074;73626;109660;13706;67868;109697;232680;12873;76703;56373;105243;56643;11928;98660;232975;27222;67821;11931;11932;11933;11936;16534;16529;57442;16535;100040591;67760;17380;17287;17288;70008;72461;13482;170745;20510;20514;20541;110891;110893;74338;17254;50934;72472;20532;30962;20540;13717;12842;12843;12824;12825;12826;12827;12829;94216;12830;12828;128…	90	109660;13706;109697;232680;12873;56373;56643;11928;232975;27222;67821;11931;11932;11933;11936;16534;16529;57442;16535;67760;17380;17287;17288;70008;72461;13482;170745;20510;20514;20541;110891;110893;17254;50934;72472;20532;30962;20540;13717;12842;12843;12824;12825;12826;12827;12829;94216;12830;12828;12831;12832;53867;12814;12815;71355;373864;12834;12833;245026;12835;665033;12836;12839;12840;12841…	73	18894	>>H007 UP			0	>>H007 DOWN	12816	Col12a1	1	>>Metf UP			0	>>Metf DOWN			0	>>A76 UP	12873;94216;12830;12832;12834	Cpa3;Col4a6;Col4a5;Col5a2;Col6a2	5	>>A76 DOWN			0	Organismal Systems; Digestive system	mmu04974	Protein digestion and absorption - Mus musculus (mouse)	mmu04974	1	285	73	18894	0.908147	1		mmu04974	0	456	73	18894	0
Environmental Information Processing; Signaling molecules and interaction	mmu04512	ECM-receptor interaction - Mus musculus (mouse)	The extracellular matrix (ECM) consists of a complex mixture of structural and functional macromolecules and serves an important role in tissue and organ morphogenesis and in the maintenance of cell and tissue structure and function. Specific interactions between cells and the ECM are mediated by transmembrane molecules, mainly integrins and perhaps also proteoglycans, CD36, or other cell-surface…	12842;12843;12824;12826;12827;12829;94216;12830;12828;12834;12833;245026;12835;68553;665033;12839;12840;12841;16772;16773;16774;16776;16775;16777;16779;16780;226519;16782;23928;12643;19699;21825;12845;21826;21827;21828;14268;20750;22370;21923;21960;329278;81877;22371;15891;11603;15530;109700;16398;16399;16400;16401;16402;16403;16404;241226;104099;213119;319480;16410;16412;16416;192897;16419;16420…	83	12842;12843;12824;12826;12827;12829;94216;12830;12828;12834;12833;245026;12835;665033;12839;12840;12841;16772;16773;16774;16776;16775;16777;16779;16780;226519;16782;23928;19699;21825;12845;21826;21828;14268;20750;22370;21923;21960;329278;81877;22371;11603;15530;109700;16398;16399;16400;16401;16402;16403;16404;241226;104099;213119;319480;16410;16412;16416;192897;16419;16420;16421;320910;12505;2096…	79	18894	>>H007 UP			0	>>H007 DOWN	213119	Itga10	1	>>Metf UP	21828;16398	Thbs4;Itga2	2	>>Metf DOWN			0	>>A76 UP	94216;12830;12834;21828;64051	Col4a6;Col4a5;Col6a2;Thbs4;Sv2a	5	>>A76 DOWN			0	Environmental Information Processing; Signaling molecules and interaction	mmu04512	ECM-receptor interaction - Mus musculus (mouse)	mmu04512	1	285	79	18894	0.839174	1		mmu04512	2	456	79	18894	1.04897
Human Diseases; Endocrine and metabolic diseases	mmu04950	Maturity onset diabetes of the young - Mus musculus (mouse)	About 2-5% of type II diabetic patients suffer from a monogenic disease with autosomal dominant inheritance. This monogenic form of type II diabetes is called maturity onset diabetes of the young (MODY).	15242;15285;15379;18609;26424;11925;18088;18096;18508;18506;18012;320995;15205;21410;15376;378435;15378;21405;30942;15377;18770;20526;16334;16333;15874;103988;17341	27	15242;15379;18609;26424;18096;18508;18506;15205;21410;15376;15378;21405;30942;15377;18770;20526;103988;17341	18	18894	>>H007 UP			0	>>H007 DOWN	17341	Bhlha15	1	>>Metf UP			0	>>Metf DOWN	17341	Bhlha15	1	>>A76 UP			0	>>A76 DOWN	15379;17341	Onecut1;Bhlha15	2	Human Diseases; Endocrine and metabolic diseases	mmu04950	Maturity onset diabetes of the young - Mus musculus (mouse)	mmu04950	1	285	18	18894	3.68304	0.248222		mmu04950	1	456	18	18894	2.3019
Environmental Information Processing; Signal transduction	mmu04010	MAPK signaling pathway - Mus musculus (mouse)	The mitogen-activated protein kinase (MAPK) cascade is a highly conserved module that is involved in various cellular functions, including cell proliferation, differentiation and migration. Mammals express at least four distinctly regulated groups of MAPKs, extracellular signal-related kinases (ERK)-1/2, Jun amino-terminal kinases (JNK1/2/3), p38 proteins (p38alpha/beta/gamma/delta) and ERK5, tha…	12286;12287;12288;12289;12290;54652;12291;58226;239556;12292;12293;56808;12294;319734;12295;12296;12297;12298;12299;12300;54376;54377;140723;54378;81904;81905;18747;18749;18750;18751;18752;14673;14701;100503710;19057;19055;19056;19058;19059;19417;19418;19419;19395;240168;233046;76089;18015;218397;114713;109905;215449;18049;12064;18205;78405;13645;14164;14173;14174;14175;14176;14178;14179;14180;14…	254	12286;12288;12289;12290;54652;12291;58226;239556;12292;12293;12294;319734;12295;12296;12297;12298;12299;54376;54377;140723;54378;81904;81905;18747;18749;18750;18751;18752;14673;14701;19057;19055;19056;19058;19417;19418;19419;19395;240168;233046;76089;18015;218397;114713;109905;215449;18049;12064;18205;78405;13645;14173;14175;14176;14179;14180;14166;14167;14168;80903;14171;14172;56636;64654;14177;…	233	18894	>>H007 UP	12292;14172;13197;68794	Cacna1s;Fgf18;Gadd45a;Flnc	4	>>H007 DOWN	12290;193740;15511	Cacna1e;Hspa1a;Hspa1b	3	>>Metf UP	12292;12298;54378;68794;320139	Cacna1s;Cacnb4;Cacng6;Flnc;Ptpn7	5	>>Metf DOWN	12290;13198;193740;15511	Cacna1e;Ddit3;Hspa1a;Hspa1b	4	>>A76 UP	53608;68794;320139	Map3k6;Flnc;Ptpn7	3	>>A76 DOWN	193740;15511	Hspa1a;Hspa1b	2	Environmental Information Processing; Signal transduction	mmu04010	MAPK signaling pathway - Mus musculus (mouse)	mmu04010	7	285	233	18894	1.99169	0.0970272		mmu04010	9	456	233	18894	1.60046
Environmental Information Processing; Signal transduction	mmu04012	ErbB signaling pathway - Mus musculus (mouse)	The ErbB family of receptor tyrosine kinases (RTKs) couples binding of extracellular growth factor ligands to intracellular signaling pathways regulating diverse biologic responses, including proliferation, differentiation, cell motility, and survival. Ligand binding to the four closely related members of this RTK family -epidermal growth factor receptor (EGFR, also known as ErbB-1 or HER1), ErbB…	13645;21802;11839;13649;13866;18803;234779;108058;12325;12323;12322;18750;18751;18752;12402;208650;80794;20850;20851;20779;14083;12928;12929;11350;11352;17973;17974;18479;224105;18481;70584;214230;241656;26398;26400;26419;26420;26414;16476;13712;12223;15200;13874;13867;211323;100042150;13869;20416;216148;20418;271849;14784;20662;20663;15461;16653;18176;11836;109880;110157;26395;26396;26413;26417;…	87	13645;21802;11839;13649;13866;18803;234779;108058;12325;12323;12322;18750;18751;18752;12402;208650;80794;20850;20851;20779;14083;12928;12929;11350;11352;17973;17974;18479;224105;18481;70584;214230;241656;26398;26400;26419;26420;26414;16476;13712;12223;15200;13874;13867;211323;100042150;13869;20416;216148;20418;271849;14784;20662;20663;15461;16653;18176;11836;109880;110157;26395;26396;26413;26417;…	86	18894	>>H007 UP			0	>>H007 DOWN	12575	Cdkn1a	1	>>Metf UP	12322;83961	Camk2a;Nrg4	2	>>Metf DOWN	100042150	Nrg2	1	>>A76 UP	83961	Nrg4	1	>>A76 DOWN			0	Environmental Information Processing; Signal transduction	mmu04012	ErbB signaling pathway - Mus musculus (mouse)	mmu04012	1	285	86	18894	0.770869	1		mmu04012	3	456	86	18894	1.44538
Environmental Information Processing; Signal transduction	mmu04014	Ras signaling pathway - Mus musculus (mouse)	The Ras proteins are GTPases that function as molecular switches for signaling pathways regulating cell proliferation, survival, growth, migration, differentiation or cytoskeletal dynamism. Ras proteins transduce signals from extracellular growth factors by cycling between inactive GDP-bound and active GTP-bound states. The exchange of GTP for GDP on RAS is regulated by guanine nucleotide exchang…	13645;14164;14173;14174;14175;14176;14178;14179;14180;14165;14166;14167;14168;14169;80903;14171;14172;14170;80857;56636;67112;64654;14177;105242481;18048;18049;16334;16333;16000;18590;18591;54635;71785;12977;17311;22339;22340;18654;22341;14205;15234;11600;11601;11602;13636;13637;13639;13640;13638;13649;14182;14183;14184;14186;18053;16337;16001;18595;18596;12978;16590;14254;14257;16542;17295;21687…	231	13645;14173;14175;14176;14179;14180;14166;14167;14168;80903;14171;14172;56636;64654;14177;18048;18049;16000;18590;18591;54635;71785;12977;17311;22339;22340;18654;22341;14205;15234;11600;11602;13636;13637;13639;13640;13638;13649;14182;14183;14184;14186;18053;16337;16001;18595;18596;12978;16590;14254;14257;16542;17295;21687;13836;14784;14388;14389;20416;216148;20418;271849;19247;20662;20663;18803;2…	205	18894	>>H007 UP	14172	Fgf18	1	>>H007 DOWN	15234	Hgf	1	>>Metf UP	16797;15566	Lat;Htr7	2	>>Metf DOWN			0	>>A76 UP	18654;225870	Pgf;Rin1	2	>>A76 DOWN			0	Environmental Information Processing; Signal transduction	mmu04014	Ras signaling pathway - Mus musculus (mouse)	mmu04014	2	285	205	18894	0.646778	0.773289		mmu04014	2	456	205	18894	0.404236
Environmental Information Processing; Signal transduction	mmu04015	Rap1 signaling pathway - Mus musculus (mouse)	Rap1 is a small GTPase that controls diverse processes, such as cell adhesion, cell-cell junction formation and cell polarity. Like all G proteins, Rap1 cycles between an inactive GDP-bound and an active GTP-bound conformation. A variety of extracellular signals control this cycle through the regulation of several unique guanine nucleotide exchange factors (GEFs) and GTPase activating proteins (G…	109905;215449;17532;217944;238130;14810;14811;14812;12313;80796;12315;12314;70405;494124;14062;14065;18441;14293;14745;53978;65086;78134;381810;11540;11541;14683;432530;210044;104111;104110;224129;11512;11513;11514;11515;223864;56508;14682;18795;18797;18798;18796;240168;19395;13645;14164;14173;14174;14175;14176;14178;14179;14180;14165;14166;14167;14168;14169;80903;14171;14172;14170;80857;56636;67…	215	109905;215449;17532;217944;238130;14810;14812;12313;80796;12315;12314;70405;14062;18441;14293;14745;53978;65086;78134;381810;11540;11541;14683;432530;210044;104111;104110;224129;11512;11513;11514;11515;223864;56508;14682;18795;18797;18798;18796;240168;19395;13645;14173;14175;14176;14179;14180;14166;14167;14168;80903;14171;14172;56636;64654;14177;18048;18049;16000;18590;18591;54635;71785;12977;173…	196	18894	>>H007 UP	14172	Fgf18	1	>>H007 DOWN	15234	Hgf	1	>>Metf UP	432530;16797	Adcy1;Lat	2	>>Metf DOWN			0	>>A76 UP	18654	Pgf	1	>>A76 DOWN			0	Environmental Information Processing; Signal transduction	mmu04015	Rap1 signaling pathway - Mus musculus (mouse)	mmu04015	2	285	196	18894	0.676477	1		mmu04015	2	456	196	18894	0.422798
Environmental Information Processing; Signal transduction	mmu04024	cAMP signaling pathway - Mus musculus (mouse)	cAMP is one of the most common and universal second messengers, and its formation is promoted by adenylyl cyclase (AC) activation after ligation of G protein-coupled receptors (GPCRs) by ligands including hormones, neurotransmitters, and other signaling molecules. cAMP regulates pivotal physiologic processes including metabolism, secretion, calcium homeostasis, muscle contraction, cell fate, and …	14308;11554;13488;13492;11540;15562;15565;19217;11517;22355;22095;17200;14652;381853;236781;14309;18160;14683;109648;58991;11555;15550;15551;15552;15557;12669;243764;13489;54393;242425;11539;13617;18166;20605;20606;20609;243270;80885;233079;84112;19218;18430;208188;14677;14679;14678;432530;210044;104111;104110;224129;11512;11513;11514;11515;271639;15166;330953;12788;12789;12790;233649;333329;3095…	198	14308;11554;11540;15562;11517;22355;22095;14652;18160;14683;109648;58991;11555;15551;12669;243764;54393;242425;11539;18166;243270;80885;233079;84112;19218;18430;14677;14679;14678;432530;210044;104111;104110;224129;11512;11513;11514;11515;271639;15166;330953;12788;12790;233649;333329;30952;12313;80796;12315;12314;70405;108058;12325;12323;12322;12326;239273;223864;56508;20130;66922;18806;18805;7405…	174	18894	>>H007 UP	12326;231991;12292	Camk4;Creb5;Cacna1s	3	>>H007 DOWN	18166	Npy1r	1	>>Metf UP	432530;12322;12326;231991;12292	Adcy1;Camk2a;Camk4;Creb5;Cacna1s	5	>>Metf DOWN	18166;14813	Npy1r;Grin2c	2	>>A76 UP	19218	Ptger3	1	>>A76 DOWN			0	Environmental Information Processing; Signal transduction	mmu04024	cAMP signaling pathway - Mus musculus (mouse)	mmu04024	4	285	174	18894	1.52402	0.343513		mmu04024	7	456	174	18894	1.66689
Environmental Information Processing; Signal transduction	mmu04064	NF-kappa B signaling pathway - Mus musculus (mouse)	Nuclear factor-kappa B (NF-kappa B) is the generic name of a family of transcription factors that function as dimers and regulate genes involved in immunity, inflammation and cell survival. There are several pathways leading to NF-kappa B-activation. The canonical pathway is induced by tumour necrosis factor-alpha (TNF-alpha), interleukin-1 (IL-1) or byproducts of bacterial and viral infections. …	16818;22637;16797;18803;18761;102642252;105243590;20963;17096;666513;17060;12229;234779;18751;108723;12042;240354;16176;16177;17874;16179;266632;22034;21926;21937;19766;71609;105242493;22030;22033;11797;11796;230073;217069;16803;12475;21898;17087;117149;225471;106759;21947;21939;22031;21943;21934;16992;16994;50930;17000;53859;26409;66513;68652;66724;24099;72049;16151;12675;16150;59004;22196;10264…	104	16818;22637;16797;18803;18761;20963;17096;17060;12229;234779;18751;108723;12042;240354;16176;16177;16179;266632;22034;21926;21937;19766;71609;22030;22033;11797;11796;230073;217069;16803;12475;21898;17087;117149;225471;106759;21947;21939;22031;21934;16992;16994;50930;17000;53859;26409;66513;68652;66724;24099;72049;16151;12675;16150;59004;22196;11920;57913;111173;18035;18033;19697;12633;11798;12048…	84	18894	>>H007 UP	72049	Tnfrsf13c	1	>>H007 DOWN	19225	Ptgs2	1	>>Metf UP	16797;72049	Lat;Tnfrsf13c	2	>>Metf DOWN	19225	Ptgs2	1	>>A76 UP			0	>>A76 DOWN			0	Environmental Information Processing; Signal transduction	mmu04064	NF-kappa B signaling pathway - Mus musculus (mouse)	mmu04064	2	285	84	18894	1.57845	0.367458		mmu04064	3	456	84	18894	1.47979
Environmental Information Processing; Signal transduction	mmu04066	HIF-1 signaling pathway - Mus musculus (mouse)	Hypoxia-inducible factor 1 (HIF-1) is a transcription factor that functions as a master regulator of oxygen homeostasis. It consists of two subunits: an inducibly-expressed HIF-1alpha subunit and a constitutively-expressed HIF-1beta subunit. Under normoxia, HIF-1 alpha undergoes hydroxylation at specific prolyl residues which leads to an immediate ubiquitination and subsequent proteasomal degrada…	16193;16194;20848;21898;15978;15979;15980;19697;18033;16334;16333;13645;16000;16337;13649;16001;13866;26395;26396;26413;26417;17346;17347;30955;18706;18707;74769;18709;18708;320207;18710;11651;11652;23797;56717;13685;13684;26987;218268;58988;72508;20104;105244208;15251;22346;56438;100043674;67923;102642819;67673;71745;112407;112406;112405;11863;12914;328572;13058;224480;237038;18803;234779;18750;…	110	16193;16194;20848;21898;15978;15979;15980;19697;18033;13645;16000;16337;13649;16001;13866;26395;26396;26413;26417;17346;17347;30955;18706;18707;74769;18709;18708;320207;18710;11651;11652;23797;56717;13685;13684;26987;218268;58988;72508;20104;15251;22346;56438;100043674;67923;67673;71745;112407;112406;112405;11863;12914;328572;13058;18803;234779;18750;18751;18752;108058;12325;12323;12322;17000;138…	99	18894	>>H007 UP			0	>>H007 DOWN	12575	Cdkn1a	1	>>Metf UP	12322;18126;13808	Camk2a;Nos2;Eno3	3	>>Metf DOWN			0	>>A76 UP			0	>>A76 DOWN			0	Environmental Information Processing; Signal transduction	mmu04066	HIF-1 signaling pathway - Mus musculus (mouse)	mmu04066	1	285	99	18894	0.669644	1		mmu04066	3	456	99	18894	1.25558
Environmental Information Processing; Signal transduction	mmu04070	Phosphatidylinositol signaling system - Mus musculus (mouse)	-	224020;107650;84095;67073;18717;18719;18720;320634;16330;64436;104015;20975;30955;18706;18707;74769;18709;18708;320207;18710;19211;16331;16332;269180;234515;18711;17772;53332;77116;170749;74302;219135;54384;97287;117150;18718;108083;219024;72519;225326;18704;18705;240752;18795;18797;18798;18796;18799;72469;18802;74055;18803;234779;114875;69718;320404;228550;233011;19062;170835;212111;217837;75678…	97	224020;107650;84095;67073;18717;18719;18720;320634;16330;64436;104015;20975;30955;18706;18707;74769;18709;18708;320207;18710;19211;16331;16332;269180;234515;18711;17772;53332;77116;170749;74302;219135;54384;97287;117150;18718;108083;219024;72519;225326;18704;18705;240752;18795;18797;18798;18796;18799;72469;18802;74055;18803;234779;69718;320404;228550;233011;19062;170835;212111;217837;75678;27399;…	94	18894	>>H007 UP			0	>>H007 DOWN			0	>>Metf UP	271424	Ip6k3	1	>>Metf DOWN			0	>>A76 UP			0	>>A76 DOWN			0	Environmental Information Processing; Signal transduction	mmu04070	Phosphatidylinositol signaling system - Mus musculus (mouse)	mmu04070	0	285	94	18894	0	0.6517		mmu04070	1	456	94	18894	0.440789
Environmental Information Processing; Signal transduction	mmu04071	Sphingolipid signaling pathway - Mus musculus (mouse)	Sphingomyelin (SM) and its metabolic products are now known to have second messenger functions in a variety of cellular signaling pathways. Particularly, the sphingolipid metabolites, ceramide (Cer) and sphingosine-1-phosphate (S1P), have emerged as a new class of potent bioactive molecules. Ceramide can be generated de novo or by hydrolysis of membrane sphingomyelin by sphingomyelinase (SMase). …	20773;268656;228677;545975;76893;241447;93898;67260;71949;70059;13244;619326;20597;208449;74442;21926;21937;18201;20598;11886;54447;230379;171168;71609;105242493;22030;13033;12122;12028;26408;26419;26420;26414;26416;19094;29857;26415;18762;11651;11652;23797;12043;19052;19053;51792;73699;52432;72930;269643;71978;100039815;100039830;59032;235542;19054;225849;26931;21770;26932;226849;22059;14125;141…	125	20773;268656;76893;241447;93898;67260;71949;70059;13244;619326;20597;208449;74442;21926;21937;18201;20598;11886;54447;230379;71609;22030;13033;12122;12028;26408;26419;26420;26414;26416;19094;29857;26415;18762;11651;11652;23797;12043;19053;51792;73699;52432;72930;269643;71978;59032;235542;225849;26931;26932;226849;22059;14125;14126;14127;14360;14389;30955;18706;18707;74769;18709;18708;320207;18710…	116	18894	>>H007 UP			0	>>H007 DOWN			0	>>Metf UP			0	>>Metf DOWN			0	>>A76 UP			0	>>A76 DOWN			0	Environmental Information Processing; Signal transduction	mmu04071	Sphingolipid signaling pathway - Mus musculus (mouse)	mmu04071	0	285	116	18894	0	0.422542		mmu04071	0	456	116	18894	0
Environmental Information Processing; Signal transduction	mmu04072	Phospholipase D signaling pathway - Mus musculus (mouse)	Phospholipase D (PLD) is an essential enzyme responsible for the production of the lipid second messenger phosphatidic acid (PA), which is involved in fundamental cellular processes, including membrane trafficking, actin cytoskeleton remodeling, cell proliferation and cell survival. PLD activity can be stimulated by a large number of cell surface receptors and is elaborately regulated by intracel…	13645;18590;18591;54635;71785;17311;16334;16333;13649;18595;18596;16590;16337;14784;14388;14389;20416;216148;20418;271849;19247;20662;20663;15461;16653;18176;17532;20130;66922;19730;56044;64143;30955;18706;18707;74769;18709;18708;320207;18710;11651;11652;23797;64930;22084;19744;56717;11848;67653;11840;11845;18803;234779;102642252;105243590;14125;14126;14127;14360;20963;18750;18806;18805;329502;18…	146	13645;18590;18591;54635;71785;17311;13649;18595;18596;16590;16337;14784;14388;14389;20416;216148;20418;271849;19247;20662;20663;15461;16653;18176;17532;20130;66922;19730;56044;64143;30955;18706;18707;74769;18709;18708;320207;18710;11651;11652;23797;64930;22084;19744;56717;11848;67653;11840;11845;18803;234779;14125;14126;14127;14360;20963;18750;18806;18805;329502;18783;232889;78390;271844;55979;28…	130	18894	>>H007 UP			0	>>H007 DOWN			0	>>Metf UP	432530	Adcy1	1	>>Metf DOWN			0	>>A76 UP			0	>>A76 DOWN			0	Environmental Information Processing; Signal transduction	mmu04072	Phospholipase D signaling pathway - Mus musculus (mouse)	mmu04072	0	285	130	18894	0	0.270248		mmu04072	1	456	130	18894	0.318725
Environmental Information Processing; Signal transduction	mmu04150	mTOR signaling pathway - Mus musculus (mouse)	The mammalian (mechanistic) target of rapamycin (mTOR) is a highly conserved serine/threonine protein kinase, which exists in two complexes termed mTOR complex 1 (mTORC1) and 2 (mTORC2). mTORC1 contains mTOR, Raptor, PRAS40, Deptor, mLST8, Tel2 and Tti1. mTORC1 is activated by the presence of growth factors, amino acids, energy status, stress and oxygen levels to regulate several biological proce…	20539;17254;268706;11964;11966;110935;66335;68775;73834;11973;74915;66144;66237;66290;338375;108664;66508;83409;56692;66096;68576;216805;216742;329679;68441;245670;52187;54170;74370;67605;56717;97998;56716;71718;75425;56430;14783;22241;29869;71742;13685;13684;26987;218268;58988;72508;75705;20104;105244208;320311;27401;277854;56032;17168;252875;72124;268933;319481;110379;230784;72149;227154;20869;…	156	17254;268706;11964;11966;66335;68775;73834;11973;66144;66237;66290;108664;66508;83409;56692;66096;68576;216805;216742;329679;68441;245670;52187;54170;74370;67605;56717;97998;56716;71718;75425;56430;14783;22241;29869;71742;13685;13684;26987;218268;58988;72508;75705;20104;320311;27401;277854;56032;17168;252875;72124;319481;110379;230784;72149;227154;20869;12283;69008;105787;108079;64930;22084;67046…	142	18894	>>H007 UP			0	>>H007 DOWN	22412	Wnt9b	1	>>Metf UP			0	>>Metf DOWN			0	>>A76 UP			0	>>A76 DOWN			0	Environmental Information Processing; Signal transduction	mmu04150	mTOR signaling pathway - Mus musculus (mouse)	mmu04150	1	285	142	18894	0.466864	0.727375		mmu04150	0	456	142	18894	0
Environmental Information Processing; Signal transduction	mmu04151	PI3K-Akt signaling pathway - Mus musculus (mouse)	The phosphatidylinositol 3' -kinase(PI3K)-Akt signaling pathway is activated by many types of cellular stimuli or toxic insults and regulates fundamental cellular functions such as transcription, translation, proliferation, growth, and survival. The binding of growth factors to their receptor tyrosine kinase (RTK) or G protein-coupled receptors (GPCR) stimulates class Ia and Ib PI3K isoforms, res…	13645;14164;14173;14174;14175;14176;14178;14179;14180;14165;14166;14167;14168;14169;80903;14171;14172;14170;80857;56636;67112;64654;14177;105242481;18048;18049;16334;16333;16000;18590;18591;54635;71785;12977;17311;22339;22340;18654;22341;14205;15234;11600;11601;11602;13636;13637;13639;13640;13638;13649;14182;14183;14184;14186;18053;16337;16001;18595;18596;12978;16590;14254;14257;16542;17295;21687…	350	13645;14173;14175;14176;14179;14180;14166;14167;14168;80903;14171;14172;56636;64654;14177;18048;18049;16000;18590;18591;54635;71785;12977;17311;22339;22340;18654;22341;14205;15234;11600;11602;13636;13637;13639;13640;13638;13649;14182;14183;14184;14186;18053;16337;16001;18595;18596;12978;16590;14254;14257;16542;17295;21687;13836;14784;20662;20663;15461;16653;18176;110157;26395;26396;26413;26417;16…	294	18894	>>H007 UP	14172;12478;231991	Fgf18;Cd19;Creb5	3	>>H007 DOWN	15234;213119;12575	Hgf;Itga10;Cdkn1a	3	>>Metf UP	12478;21828;16398;12447;231991	Cd19;Thbs4;Itga2;Ccne1;Creb5	5	>>Metf DOWN			0	>>A76 UP	18654;12478;16184;94216;12830;12834;21828;12447	Pgf;Cd19;Il2ra;Col4a6;Col4a5;Col6a2;Thbs4;Ccne1	8	>>A76 DOWN	263803	Pkn3	1	Environmental Information Processing; Signal transduction	mmu04151	PI3K-Akt signaling pathway - Mus musculus (mouse)	mmu04151	6	285	294	18894	1.35295	0.46392		mmu04151	5	456	294	18894	0.704663
Environmental Information Processing; Signal transduction	mmu04152	AMPK signaling pathway - Mus musculus (mouse)	AMP-activated protein kinase (AMPK) is a serine threonine kinase that is highly conserved through evolution. AMPK system acts as a sensor of cellular energy status. It is activated by increases in the cellular AMP:ATP ratio caused by metabolic stresses that either interfere with ATP production (eg, deprivation for glucose or oxygen) or that accelerate ATP consumption (eg, muscle contraction). Sev…	26409;20869;12283;69008;72149;227154;16846;16847;55984;207565;11549;11450;72674;68465;105787;108079;19079;108097;19082;241113;108099;18639;18640;170768;270198;14121;14120;18641;18642;56421;15378;14377;14378;68401;18534;74551;74343;12912;12913;26427;208647;208677;78284;231991;19017;15568;12443;12428;12427;13631;13629;56458;56484;93759;20528;14936;232493;16890;15357;20787;14104;107476;20249;20250;3…	129	26409;20869;12283;69008;72149;227154;16846;16847;55984;207565;11549;11450;72674;68465;105787;108079;19079;108097;241113;108099;18639;18640;170768;270198;14121;14120;18641;18642;56421;15378;14377;68401;18534;74551;74343;12912;12913;26427;208647;208677;78284;231991;19017;15568;12443;12428;13631;13629;56458;56484;93759;20528;14936;232493;16890;15357;20787;14104;107476;20249;20250;30049;329065;56690;…	119	18894	>>H007 UP	231991;20528	Creb5;Slc2a4	2	>>H007 DOWN	384783;16370	Irs2;Irs4	2	>>Metf UP	231991;20528	Creb5;Slc2a4	2	>>Metf DOWN			0	>>A76 UP			0	>>A76 DOWN			0	Environmental Information Processing; Signal transduction	mmu04152	AMPK signaling pathway - Mus musculus (mouse)	mmu04152	4	285	119	18894	2.22839	0.113419		mmu04152	2	456	119	18894	0.696373
Environmental Information Processing; Signal transduction	mmu04310	Wnt signaling pathway - Mus musculus (mouse)	Wnt proteins are secreted morphogens that are required for basic developmental processes, such as cell-fate specification, progenitor-cell proliferation and the control of asymmetric cell division, in many different species and organs. There are at least three different Wnt pathways: the canonical pathway, the planar cell polarity (PCP) pathway and the Wnt/Ca2+ pathway. In the canonical Wnt pathw…	53627;22408;22413;22414;22415;22416;22417;22418;22419;22420;22421;22422;20890;22423;216795;22412;22410;22409;22411;93735;12622;77583;24117;20317;74499;13380;56811;234130;20377;20319;20379;54612;14362;14369;57265;14365;14366;14367;14370;14368;93897;14371;16973;16974;68010;27373;13544;13542;13543;14296;27412;212398;12995;13000;13001;93960;72293;319478;75826;114671;231201;408192;408191;56637;12387;1…	146	53627;22413;22414;22415;22417;22418;22419;22420;22421;22422;216795;22412;22409;22411;77583;24117;20317;74499;13380;56811;234130;20377;20319;20379;54612;14362;14369;57265;14365;14366;14367;14370;14368;93897;14371;16973;16974;68010;27373;13544;13542;13543;14296;27412;212398;12995;13000;13001;93960;72293;319478;75826;56637;12387;12005;12006;11789;23805;93687;21414;21415;21416;16842;67087;67772;20671…	132	18894	>>H007 UP			0	>>H007 DOWN	22412	Wnt9b	1	>>Metf UP	56811;20379;14283;12322	Dkk2;Sfrp4;Fosl1;Camk2a	4	>>Metf DOWN			0	>>A76 UP	20319	Sfrp2	1	>>A76 DOWN			0	Environmental Information Processing; Signal transduction	mmu04310	Wnt signaling pathway - Mus musculus (mouse)	mmu04310	1	285	132	18894	0.502233	1		mmu04310	4	456	132	18894	1.25558
Environmental Information Processing; Signal transduction	mmu04330	Notch signaling pathway - Mus musculus (mouse)	The Notch signaling pathway is an evolutionarily conserved, intercellular signaling mechanism essential for proper embryonic development in all metazoan organisms in the Animal kingdom. The Notch proteins (Notch1-Notch4 in vertebrates) are single-pass receptors that are activated by the Delta (or Delta-like) and Jagged/Serrate families of membrane-bound ligands. They are transported to the plasma…	13388;13389;54485;16449;16450;16848;17305;19719;18128;18129;18131;18132;19664;19668;15205;15208;19208;13544;13542;13543;18222;18223;14357;207521;209200;74198;80904;11491;19164;19165;66340;59287;226548;68318;208117;103806;433586;270118;12914;328572;14534;18519;66354;13016;13017;20602;66935;15182;433759	49	13388;54485;16449;16450;16848;17305;19719;18128;18129;18131;18132;19664;15205;15208;13544;13542;13543;18222;18223;14357;207521;209200;74198;80904;11491;19164;19165;66340;59287;226548;68318;208117;103806;433586;270118;12914;328572;14534;18519;66354;13016;20602;66935;15182;433759	45	18894	>>H007 UP			0	>>H007 DOWN			0	>>Metf UP			0	>>Metf DOWN			0	>>A76 UP	18223	Numbl	1	>>A76 DOWN			0	Environmental Information Processing; Signal transduction	mmu04330	Notch signaling pathway - Mus musculus (mouse)	mmu04330	0	285	45	18894	0	1		mmu04330	0	456	45	18894	0
Environmental Information Processing; Signal transduction	mmu04340	Hedgehog signaling pathway - Mus musculus (mouse)	The Hedgehog (Hh) signaling pathway has numerous roles in the control of cell proliferation, tissue patterning, stem cell maintenance and development. The primary cilium is an important center for transduction of the Hedgehog signal in vertebrates. In Hh's absence, the Ptch receptor localizes to the cilium, where it inhibits Smo activation. Gli proteins are phosphorylated by PKA, CKI and GSK3B an…	19206;19207;319757;240888;18747;18749;93687;103236;214897;70425;104318;27373;56637;14632;14633;14634;24069;16576;15245;12443;12444;12043;26965;103583;12234;20423;16147;13363;117606;57810;14451;14725;66313;75788;110355;320129;59056;68525;109689;216869;16568;26554;20747;76857	44	19206;19207;319757;240888;18747;18749;93687;103236;214897;70425;104318;27373;56637;14632;14633;14634;24069;16576;15245;12443;12444;12043;26965;103583;12234;20423;16147;13363;117606;57810;14451;14725;66313;75788;110355;320129;59056;68525;109689;216869;16568;26554;20747;76857	44	18894	>>H007 UP			0	>>H007 DOWN			0	>>Metf UP			0	>>Metf DOWN			0	>>A76 UP			0	>>A76 DOWN			0	Environmental Information Processing; Signal transduction	mmu04340	Hedgehog signaling pathway - Mus musculus (mouse)	mmu04340	0	285	44	18894	0	1		mmu04340	0	456	44	18894	0
Environmental Information Processing; Signal transduction	mmu04350	TGF-beta signaling pathway - Mus musculus (mouse)	The transforming growth factor-beta (TGF-beta) family members, which include TGF-betas, activins and bone morphogenetic proteins (BMPs), are structurally related secreted cytokines found in species ranging from worms and insects to mammals. A wide spectrum of cellular functions such as proliferation, apoptosis, differentiation and migration are regulated by TGF-beta family members. TGF-beta famil…	12667;18121;17965;21825;13179;13590;320202;14313;12156;12159;12160;12161;12162;12164;12163;14563;242316;238057;11705;268977;21803;21808;21809;16323;16324;16325;16326;18119;12168;110542;21813;11480;11481;12166;12167;11477;21812;11479;269275;68010;17125;17129;55994;17126;17127;17128;17130;17131;66313;75788;218441;230597;15901;15902;15903;15904;19650;104394;13559;21781;12914;328572;20683;21815;22883…	85	12667;18121;17965;21825;13179;13590;14313;12156;12159;12160;12161;12162;12164;242316;11705;268977;21803;21808;21809;16323;16324;16325;16326;18119;12168;110542;21813;11480;11481;12166;12167;11477;21812;11479;269275;68010;17125;17129;55994;17126;17127;17128;17130;17131;66313;75788;218441;230597;15901;15902;15903;15904;19650;104394;13559;21781;12914;328572;20683;21815;228839;17869;12579;18741;56438;…	79	18894	>>H007 UP			0	>>H007 DOWN			0	>>Metf UP			0	>>Metf DOWN			0	>>A76 UP			0	>>A76 DOWN			0	Environmental Information Processing; Signal transduction	mmu04350	TGF-beta signaling pathway - Mus musculus (mouse)	mmu04350	0	285	79	18894	0	0.633951		mmu04350	0	456	79	18894	0
Environmental Information Processing; Signal transduction	mmu04370	VEGF signaling pathway - Mus musculus (mouse)	There is now much evidence that VEGFR-2 is the major mediator of VEGF-driven responses in endothelial cells and it is considered to be a crucial signal transducer in both physiologic and pathologic angiogenesis. The binding of VEGF to VEGFR-2 leads to a cascade of different signaling pathways, resulting in the up-regulation of genes involved in mediating the proliferation and migration of endothe…	22339;16542;27371;18803;234779;18750;18751;18752;56632;20698;15461;16653;18176;110157;26395;26396;26413;26417;329502;18783;211429;232889;78390;271844;19057;19055;19056;19058;19059;18019;19225;14083;216148;19303;12540;26416;19094;29857;26415;17164;102626;15507;20779;30955;18706;18707;74769;18709;18708;320207;18710;19353;19354;170758;11651;11652;23797;18127;12371;12015	60	22339;16542;27371;18803;234779;18750;18751;18752;56632;20698;15461;16653;18176;110157;26395;26396;26413;26417;329502;18783;232889;78390;271844;19057;19055;19056;19058;18019;19225;14083;216148;19303;12540;26416;19094;29857;26415;17164;102626;15507;20779;30955;18706;18707;74769;18709;18708;320207;18710;19353;19354;170758;11651;11652;23797;18127;12371;12015	58	18894	>>H007 UP			0	>>H007 DOWN	19225	Ptgs2	1	>>Metf UP			0	>>Metf DOWN	19225	Ptgs2	1	>>A76 UP			0	>>A76 DOWN			0	Environmental Information Processing; Signal transduction	mmu04370	VEGF signaling pathway - Mus musculus (mouse)	mmu04370	1	285	58	18894	1.14301	0.587306		mmu04370	1	456	58	18894	0.714383
Environmental Information Processing; Signal transduction	mmu04390	Hippo signaling pathway - Mus musculus (mouse)	Hippo signaling is an evolutionarily conserved signaling pathway that controls organ size from flies to humans. In humans and mice, the pathway consists of the MST1 and MST2 kinases, their cofactor Salvador and LATS1 and LATS2. In response to high cell densities, activated LATS1/2 phosphorylates the transcriptional coactivators YAP and TAZ, promoting its cytoplasmic localization, leading to cell …	241324;170788;93742;56513;58220;93737;18762;18759;12695;56217;27494;22601;97064;12550;16475;101543;29806;18016;211652;319710;64010;56274;73246;56289;19052;19053;51792;73699;52432;72930;269643;71978;16798;50523;232157;68473;19045;19046;19047;434233;209456;16897;217325;105782;13383;13385;53310;23859;104318;27373;103583;12234;22062;170770;21676;21679;21678;21677;14219;14633;11839;11799;11576;16414;1…	154	241324;170788;93742;56513;58220;93737;18762;18759;12695;56217;27494;22601;97064;12550;16475;101543;29806;18016;211652;319710;64010;56274;73246;56289;19053;51792;73699;52432;72930;269643;71978;16798;50523;232157;68473;19045;19046;19047;209456;16897;217325;105782;13383;13385;53310;23859;104318;27373;103583;12234;22062;170770;21676;21679;21678;21677;14219;14633;11839;11799;11576;16414;21803;21808;21…	140	18894	>>H007 UP			0	>>H007 DOWN	22412	Wnt9b	1	>>Metf UP			0	>>Metf DOWN			0	>>A76 UP			0	>>A76 DOWN			0	Environmental Information Processing; Signal transduction	mmu04390	Hippo signaling pathway - Mus musculus (mouse)	mmu04390	1	285	140	18894	0.473534	0.72695		mmu04390	0	456	140	18894	0
Environmental Information Processing; Signal transduction	mmu04392	Hippo signaling pathway -multiple species - Mus musculus (mouse)	Hippo signaling pathways control diverse aspects of cell proliferation, survival, and morphogenesis in eukaryotes. The core organization of these networks is conserved over a billion years of evolution, with related forms described in animals and fungi. In Drosophila and mammals, Hippo/MST co-operate with Mats/Mob1 and Salvador/WW45 to activate Warts/LATS, which negatively regulates Yorkie/YAP. Y…	233651;329628;27373;18016;211652;319710;56289;73246;56274;64010;16798;50523;232157;68473;16475;101543;29806;22601;97064;21676;21679;21678;21677;215653;213391;18479	26	233651;329628;27373;18016;211652;319710;56289;73246;56274;64010;16798;50523;232157;68473;16475;101543;29806;22601;97064;21676;21679;21678;21677;215653;213391;18479	26	18894	>>H007 UP			0	>>H007 DOWN	233651	Dchs1	1	>>Metf UP			0	>>Metf DOWN			0	>>A76 UP			0	>>A76 DOWN			0	Environmental Information Processing; Signal transduction	mmu04392	Hippo signaling pathway -multiple species - Mus musculus (mouse)	mmu04392	1	285	26	18894	2.5498	0.333265		mmu04392	0	456	26	18894	0
Environmental Information Processing; Signal transduction	mmu04630	Jak-STAT signaling pathway - Mus musculus (mouse)	The Janus kinase/signal transducers and activators of transcription (JAK/STAT) pathway is one of a handful of pleiotropic cascades used to transduce a multitude of signals for development and homeostasis in animals, from humans to flies. In mammals, the JAK/STAT pathway is the principal signaling mechanism for a wide array of cytokines and growth factors. Following the binding of cytokines to the…	16183;16187;16189;16191;16193;16196;16198;16153;16156;16159;16160;16163;16168;329244;58181;93672;60505;50929;83430;239114;15962;15965;15967;15968;15969;15970;15972;15964;242519;230396;404549;15974;242517;15977;15978;230405;387510;338374;330496;18413;16878;53603;13019;12981;12803;12985;13856;14599;16846;21832;19109;16184;16185;16186;16188;16190;16192;16194;16197;16199;16154;16155;16157;16158;10086…	161	16189;16193;16196;16153;16156;16159;16160;16163;16168;329244;93672;60505;83430;239114;404549;15978;18413;16878;13019;12981;12803;13856;16846;21832;16184;16185;16188;16190;16192;16194;16197;16199;16154;16155;16157;100042555;16161;16162;16164;16165;16169;237313;213208;60504;230828;237310;209590;50931;16195;15975;15976;15979;15980;242700;18414;16880;57914;12804;12982;12984;12983;12986;13857;14600;16…	128	18894	>>H007 UP			0	>>H007 DOWN	242700;12804;12575	Ifnlr1;Cntfr;Cdkn1a	3	>>Metf UP	216233	Socs2	1	>>Metf DOWN			0	>>A76 UP	16184	Il2ra	1	>>A76 DOWN			0	Environmental Information Processing; Signal transduction	mmu04630	Jak-STAT signaling pathway - Mus musculus (mouse)	mmu04630	3	285	128	18894	1.55378	0.449395		mmu04630	1	456	128	18894	0.323705
Environmental Information Processing; Signal transduction	mmu04668	TNF signaling pathway - Mus musculus (mouse)	Tumor necrosis factor (TNF), as a critical cytokine, can induce a wide range of intracellular signal pathways including apoptosis and cell survival as well as inflammation and immunity. Activated TNF is assembled to a homotrimer and binds to its receptors (TNFR1, TNFR2) resulting in the trimerization of TNFR1 or TNFR2. TNFR1 is expressed by nearly all cells and is the major receptor for TNF (also…	21926;21937;67384;71609;105242493;22030;22033;19766;11797;11796;26409;66513;68652;66724;26398;26400;26419;26420;26414;16476;16396;12633;26397;26399;26416;19094;29857;26415;12608;26408;53859;16151;16150;12675;18035;19697;18033;26410;26395;26413;26417;73086;56613;12912;12913;26427;208647;208677;78284;11909;102641666;11911;231991;12915;56532;74568;72542;74006;14082;12370;12369;12367;20296;20293;1052…	112	21926;21937;67384;71609;22030;22033;19766;11797;11796;26409;66513;68652;66724;26398;26400;26419;26420;26414;16476;16396;12633;26397;26399;26416;19094;29857;26415;12608;26408;53859;16151;16150;12675;18035;19697;18033;26410;26395;26413;26417;73086;56613;12912;12913;26427;208647;208677;78284;11909;11911;231991;12915;56532;74568;72542;74006;14082;12370;12369;12367;20293;20304;20297;14825;20310;330122…	106	18894	>>H007 UP	231991	Creb5	1	>>H007 DOWN	19225	Ptgs2	1	>>Metf UP	231991;17392	Creb5;Mmp3	2	>>Metf DOWN	19225	Ptgs2	1	>>A76 UP			0	>>A76 DOWN			0	Environmental Information Processing; Signal transduction	mmu04668	TNF signaling pathway - Mus musculus (mouse)	mmu04668	2	285	106	18894	1.25084	0.676529		mmu04668	3	456	106	18894	1.17267
Environmental Information Processing; Signaling molecules and interaction	mmu04060	Cytokine-cytokine receptor interaction - Mus musculus (mouse)	Cytokines are soluble extracellular proteins or glycoproteins that are crucial intercellular regulators and mobilizers of cells engaged in innate as well as adaptive inflammatory host defenses, cell growth, differentiation, cell death, angiogenesis, and development and repair processes aimed at the restoration of homeostasis. Cytokines are released by various cells in the body, usually in respons…	14825;20310;20311;57349;17329;15945;56066;20315;55985;66102;20309;56744;57266;16963;20312;20290;20299;56221;20295;20297;20300;24047;100039053;100862177;100504346;100504239;100042493;100041593;100041504;65956;100504362;18829;20296;20293;105242482;20303;20302;20306;20304;20307;20292;56838;20301;100040048;100041579;100039863;100861978;100039939;100862247;621580;20305;20308;16193;16156;18413;16878;12…	265	14825;20310;20311;57349;17329;20315;55985;66102;20309;56744;57266;20312;20290;20299;56221;20295;20297;20300;20293;20303;20302;20306;20304;20307;20292;56838;20301;100041579;100039863;20308;16193;16156;18413;16878;12803;56708;13019;16846;16189;16163;16159;16160;83430;12981;16196;16168;60505;13856;21832;54635;71785;18590;18591;22339;22340;22341;14205;15234;13645;12977;17311;404549;15978;16153;329244…	199	18894	>>H007 UP	57349;72049	Ppbp;Tnfrsf13c	2	>>H007 DOWN	15234;12804;242700	Hgf;Cntfr;Ifnlr1	3	>>Metf UP	57349;22164;27279;72049;320100	Ppbp;Tnfsf4;Tnfrsf12a;Tnfrsf13c;Relt	5	>>Metf DOWN			0	>>A76 UP	55985;20307;16184	Cxcl13;Ccl8;Il2ra	3	>>A76 DOWN			0	Environmental Information Processing; Signaling molecules and interaction	mmu04060	Cytokine-cytokine receptor interaction - Mus musculus (mouse)	mmu04060	5	285	199	18894	1.6657	0.236901		mmu04060	5	456	199	18894	1.04106
Environmental Information Processing; Signaling molecules and interaction	mmu04080	Neuroactive ligand-receptor interaction - Mus musculus (mouse)	-	12669;243764;12671;12672;213788;11549;11548;11550;11551;11552;11553;11554;11555;11556;13488;13489;13490;13491;13492;15465;15466;99296;225192;15550;15551;15552;15557;15558;15559;15560;15562;15563;15564;15565;15566;209517;209513;111174;215855;215856;215859;276742;382348;209512;215854;435206;435207;493809;494546;503558;11607;11608;11609;18101;14829;12209;12061;12062;12273;12267;14293;14289;14294;237…	285	12669;243764;12671;12672;213788;11549;11548;11551;11552;11553;11554;11555;11556;15465;15466;225192;15551;15560;15562;15563;15566;209513;11607;11609;12061;12062;12273;12267;14293;14289;23796;12426;13618;17201;18166;19065;18217;18386;18387;18389;20607;20608;21336;21337;21338;54140;18430;14427;14428;14061;13035;14938;18815;14062;14063;93742;230777;387285;237362;104443;207911;14308;22095;19214;19216;…	182	18894	>>H007 UP			0	>>H007 DOWN	18166	Npy1r	1	>>Metf UP	15566;13035	Htr7;Ctsg	2	>>Metf DOWN	18166;14813;228139	Npy1r;Grin2c;P2rx3	3	>>A76 UP	19218	Ptger3	1	>>A76 DOWN			0	Environmental Information Processing; Signaling molecules and interaction	mmu04080	Neuroactive ligand-receptor interaction - Mus musculus (mouse)	mmu04080	1	285	182	18894	0.364257	0.530119		mmu04080	5	456	182	18894	1.1383
Environmental Information Processing; Signaling molecules and interaction	mmu04514	Cell adhesion molecules (CAMs) - Mus musculus (mouse)	Cell adhesion molecules are (glyco)proteins expressed on the cell surface and play a critical role in a wide array of biologic processes that include hemostasis, the immune response, inflammation, embryogenesis, and development of neuronal tissue. There are four main groups: the integrin family, the immunoglobulin superfamily, selectins, and cadherins. Membrane proteins that mediate immune cell&#…	12481;12519;60533;12487;12524;12477;50723;54167;14960;14961;14969;14998;14999;15000;15001;15002;100504404;12504;14990;14991;14997;15006;15007;15013;15018;15019;15039;15040;15042;15043;15051;224753;224754;224756;224761;333715;399549;15024;110557;110696;14963;14964;14972;14985;547349;101056305;102641613;15033;110558;667977;14980;69717;102641657;15015;667803;100862431;100529082;240095;630294;1052424…	176	12481;12519;60533;12487;12524;12477;50723;54167;14960;14961;14969;14998;14999;15000;15002;12504;14990;14991;15006;15007;15013;15018;15039;15043;110557;14963;14964;14972;667977;69717;15015;667803;12525;12526;58205;102657;242122;18566;21939;21947;11658;12511;52118;225825;19294;100043314;16408;16414;15894;15896;12483;19264;20612;20737;58998;12737;12738;12739;12740;12741;18417;242653;53624;54419;5442…	131	18894	>>H007 UP			0	>>H007 DOWN			0	>>Metf UP	12477;15013;18566;12511;54420	Ctla4;H2-Q2;Pdcd1;Cd6;Cldn8	5	>>Metf DOWN			0	>>A76 UP	12477;14963;17967	Ctla4;H2-Bl;Ncam1	3	>>A76 DOWN			0	Environmental Information Processing; Signaling molecules and interaction	mmu04514	Cell adhesion molecules (CAMs) - Mus musculus (mouse)	mmu04514	0	285	131	18894	0	0.270676		mmu04514	5	456	131	18894	1.58146
Human Diseases; Cancers	mmu05200	Pathways in cancer - Mus musculus (mouse)	-	13176;12367;12371;72993;12550;12387;12386;216033;12385;12005;12006;11789;23805;56637;21414;21415;21416;16842;11799;17869;12443;22408;22413;22414;22415;22416;22417;22418;22419;22420;22421;22422;20890;22423;216795;22412;22410;22409;22411;93735;14362;14369;57265;14365;14366;14367;14370;14368;93897;14371;13544;13542;13543;14062;14065;14745;53978;65086;78134;381810;67168;11607;11608;14673;14674;69632;…	398	13176;12367;12371;72993;12550;12387;12386;216033;12385;12005;12006;11789;23805;56637;21414;21415;21416;16842;11799;17869;12443;22413;22414;22415;22417;22418;22419;22420;22421;22422;216795;22412;22409;22411;14362;14369;57265;14365;14366;14367;14370;14368;93897;14371;13544;13542;13543;14062;14745;53978;65086;78134;381810;11607;14673;14674;69632;213498;16801;269608;11848;67653;19877;19878;20315;1276…	364	18894	>>H007 UP	14172	Fgf18	1	>>H007 DOWN	22412;19225;12575;15234	Wnt9b;Ptgs2;Cdkn1a;Hgf	4	>>Metf UP	432530;16398;18126;12447;19361;11864	Adcy1;Itga2;Nos2;Ccne1;Rad51;Arnt2	6	>>Metf DOWN	19225	Ptgs2	1	>>A76 UP	19218;94216;12830;18654;12447;11864	Ptger3;Col4a6;Col4a5;Pgf;Ccne1;Arnt2	6	>>A76 DOWN			0	Human Diseases; Cancers	mmu05200	Pathways in cancer - Mus musculus (mouse)	mmu05200	5	285	364	18894	0.910642	1		mmu05200	7	456	364	18894	0.796812
Human Diseases; Cancers	mmu05202	Transcriptional misregulation in cancer - Mus musculus (mouse)	-	12394;12978;17523;12981;16187;12395;15182;433759;20466;20185;12606;20375;12475;16409;14129;16480;18854;19401;110794;12047;12044;12045;12046;235320;17869;21423;18514;93735;14011;50701;14939;214162;17355;107951;12455;72949;64144;70122;208266;16909;18516;12393;17125;16599;17260;108829;15364;22289;22290;109115;19126;14255;140780;16001;12576;18647;17268;20471;20474;14048;12580;15446;53623;53618;27140;…	180	12394;12978;17523;12981;12395;15182;433759;20466;20185;12606;20375;12475;16409;14129;16480;18854;19401;110794;12044;12045;235320;17869;21423;18514;14011;50701;14939;214162;17355;107951;12455;72949;64144;70122;208266;16909;18516;12393;17125;16599;17260;108829;15364;22289;22290;109115;19126;14255;140780;16001;12576;18647;17268;20471;20474;14048;12580;15446;53623;53618;27140;21908;12775;16825;15242;…	155	18894	>>H007 UP	20471;17349	Six1;Mlf1	2	>>H007 DOWN	12575	Cdkn1a	1	>>Metf UP	17523;20471;17392;11864;17349	Mpo;Six1;Mmp3;Arnt2;Mlf1	5	>>Metf DOWN	12053;13198	Bcl6;Ddit3	2	>>A76 UP	17523;11864	Mpo;Arnt2	2	>>A76 DOWN	12053	Bcl6	1	Human Diseases; Cancers	mmu05202	Transcriptional misregulation in cancer - Mus musculus (mouse)	mmu05202	3	285	155	18894	1.28312	0.511573		mmu05202	7	456	155	18894	1.87122
Human Diseases; Cancers	mmu05204	Chemical carcinogenesis - Mus musculus (mouse)	It has been estimated that exposure to environmental chemical carcinogens may contribute significantly to the causation of a sizable fraction, perhaps a majority, of human cancers. Human carcinogens act through a variety of genotoxic and non-genotoxic mechanisms. Genotoxic carcinogens can attack biological macromolecules such as DNA and RNA either directly or indirectly through metabolism, result…	13076;13112;13113;13114;56388;53973;337924;100041375;19225;17960;17961;17962;13077;20887;13078;13097;13098;13099;226143;13095;226105;13096;72082;72303;69888;107141;404195;433247;13849;11863;14858;14859;14860;14862;14863;14866;14867;14870;14871;14872;14873;14864;66447;14857;14869;56615;68214;68312;14865;211666;103140;76263;54486;20859;629203;11441;12408;15483;22238;22236;94284;94215;394434;394430;…	93	13076;13112;13113;13114;56388;337924;19225;17960;17961;13077;20887;13078;13097;13098;13099;226143;13095;226105;13096;72082;72303;107141;404195;433247;13849;11863;14858;14859;14860;14862;14863;14866;14867;14870;14871;14872;14864;66447;14857;14869;56615;68312;14865;211666;103140;76263;54486;11441;12408;22238;394430;394432;72094;71773;100727;231396;100559;112417;243085;13106;13088;13089;11670;56847;…	72	18894	>>H007 UP			0	>>H007 DOWN	19225;112417	Ptgs2;Ugt2b37	2	>>Metf UP	14864;13088;621603	Gstm3;Cyp2b10;Aldh3b2	3	>>Metf DOWN	19225	Ptgs2	1	>>A76 UP	73458	Aldh3b3	1	>>A76 DOWN			0	Human Diseases; Cancers	mmu05204	Chemical carcinogenesis - Mus musculus (mouse)	mmu05204	2	285	72	18894	1.84152	0.302446		mmu05204	4	456	72	18894	2.3019
Human Diseases; Cancers	mmu05205	Proteoglycans in cancer - Mus musculus (mouse)	Many proteoglycans (PGs) in the tumor microenvironment have been shown to be key macromolecules that contribute to biology of various types of cancer including proliferation, adhesion, angiogenesis and metastasis, affecting tumor progress. The four main types of proteoglycans include hyaluronan (HA), which does not occur as a PG but in free form, heparan sulfate proteoglycans (HSPGs), chondroitin…	12505;20779;13043;15163;13866;14784;15461;16653;18176;20130;66922;17532;109880;110157;11836;26395;26396;26413;26417;19353;29875;12540;13712;13982;12443;11461;11465;192176;286940;68794;18479;21844;16801;11848;67653;19877;19878;11733;11735;109676;14388;30955;18706;18707;74769;18709;18708;320207;18710;11651;11652;23797;20544;19045;19046;19047;434233;17931;329251;232807;69632;74055;16438;16439;16440;…	208	12505;20779;13043;15163;13866;14784;15461;16653;18176;20130;66922;17532;109880;110157;11836;26395;26396;26413;26417;19353;29875;12540;13712;13982;12443;11461;11465;192176;286940;68794;18479;21844;16801;11848;67653;19877;19878;11733;11735;109676;14388;30955;18706;18707;74769;18709;18708;320207;18710;11651;11652;23797;20544;19045;19046;19047;17931;329251;232807;69632;74055;16438;16439;16440;108058;…	191	18894	>>H007 UP	68794;11733	Flnc;Ank1	2	>>H007 DOWN	12575;15234;22412	Cdkn1a;Hgf;Wnt9b	3	>>Metf UP	68794;11733;12322;12391;16398	Flnc;Ank1;Camk2a;Cav3;Itga2	5	>>Metf DOWN			0	>>A76 UP	68794	Flnc	1	>>A76 DOWN			0	Human Diseases; Cancers	mmu05205	Proteoglycans in cancer - Mus musculus (mouse)	mmu05205	5	285	191	18894	1.73546	0.222737		mmu05205	5	456	191	18894	1.08467
Human Diseases; Cancers	mmu05206	MicroRNAs in cancer - Mus musculus (mouse)	MicroRNA (miRNA) is a cluster of small non-encoding RNA molecules of 21 - 23 nucleotides in length, which controls gene expression post-transcriptionally either via the degradation of target mRNAs or the inhibition of protein translation. Using high-throughput profiling, dysregulation of miRNAs has been widely observed in different stages of cancer. The upregulation (overexpression) of specific m…	723905;387135;723891;751527;387195;387139;751549;723942;19211;723827;723828;12576;387140;21859;723965;387253;387244;387245;387247;387252;387248;387249;387251;723966;387246;16653;12571;12530;12531;12532;15364;387174;387175;387134;723949;12443;12444;12447;12448;387145;12928;12929;723959;387136;100316783;18712;17295;387222;387223;723963;387224;13435;13436;387151;723954;723817;17210;12050;387163;1364…	276	19211;12576;387245;723966;16653;12571;12530;12531;12532;15364;12443;12444;12447;12448;12928;12929;18712;17295;13435;13436;17210;12050;387163;13649;22339;21808;22350;18569;12914;328572;22003;24064;12043;20724;21417;24136;19143;13078;56717;74370;13866;13867;11350;22061;56289;74747;171543;70584;17395;387231;11987;12450;16765;20848;17869;12367;15461;18176;13433;11789;23805;16367;23939;15387;53614;135…	140	18894	>>H007 UP			0	>>H007 DOWN	384783;12575;19225	Irs2;Cdkn1a;Ptgs2	3	>>Metf UP	12447	Ccne1	1	>>Metf DOWN	19225	Ptgs2	1	>>A76 UP	12447;171543	Ccne1;Bmf	2	>>A76 DOWN			0	Human Diseases; Cancers	mmu05206	MicroRNAs in cancer - Mus musculus (mouse)	mmu05206	3	285	140	18894	1.4206	0.475081		mmu05206	2	456	140	18894	0.591917
Human Diseases; Cancers	mmu05210	Colorectal cancer - Mus musculus (mouse)	Colorectal cancer (CRC) is the second largest cause of cancer-related deaths in Western countries. CRC arises from the colorectal epithelium as a result of the accumulation of genetic alterations in defined oncogenes and tumour suppressor genes (TSG). Two major mechanisms of genomic instability have been identified in sporadic CRC progression. The first, known as chromosomal instability (CIN), re…	56637;12005;12006;12387;11789;23805;21414;21415;21416;16842;11799;17869;12443;16653;30955;18706;18707;74769;18709;18708;320207;18710;11651;11652;23797;12015;12371;11836;109880;110157;26395;26413;26417;16476;14281;19730;19353;19354;170758;11848;67653;26419;26420;26414;13176;12367;72993;21803;21808;21809;21812;21813;17126;17127;17128;17350;17685;17686;17688;12028;12043;13063;13067;22059	64	56637;12005;12006;12387;11789;23805;21414;21415;21416;16842;11799;17869;12443;16653;30955;18706;18707;74769;18709;18708;320207;18710;11651;11652;23797;12015;12371;11836;109880;110157;26395;26413;26417;16476;14281;19730;19353;19354;170758;11848;67653;26419;26420;26414;13176;12367;72993;21803;21808;21809;21812;21813;17126;17127;17128;17350;17685;17686;17688;12028;12043;13063;13067;22059	64	18894	>>H007 UP			0	>>H007 DOWN			0	>>Metf UP			0	>>Metf DOWN			0	>>A76 UP			0	>>A76 DOWN			0	Human Diseases; Cancers	mmu05210	Colorectal cancer - Mus musculus (mouse)	mmu05210	0	285	64	18894	0	1		mmu05210	0	456	64	18894	0
Human Diseases; Cancers	mmu05211	Renal cell carcinoma - Mus musculus (mouse)	Renal cell cancer (RCC) accounts for ~3% of human malignancies and its incidence appears to be rising. Although most cases of RCC seem to occur sporadically, an inherited predisposition to renal cancer accounts for 1-4% of cases. RCC is not a single disease, it has several morphological subtypes. Conventional RCC (clear cell RCC) accounts for ~80% of cases, followed by papillary RCC (10-15%), chr…	15251;13819;112407;112406;112405;22346;67923;102642819;67673;56438;100043674;71745;11863;11864;12914;328572;20525;22339;21803;21808;21809;18591;21802;15234;17295;14388;30955;18706;18707;74769;18709;18708;320207;18710;11651;11652;23797;12928;12929;107746;109905;215449;19247;14784;20662;20663;15461;16653;18176;11836;109880;110157;26395;26396;26413;26417;16476;19353;12540;18479;224105;18481;70584;21…	68	15251;13819;112407;112406;112405;22346;67923;67673;56438;100043674;71745;11863;11864;12914;328572;20525;22339;21803;21808;21809;18591;21802;15234;17295;14388;30955;18706;18707;74769;18709;18708;320207;18710;11651;11652;23797;12928;12929;107746;109905;215449;19247;14784;20662;20663;15461;16653;18176;11836;109880;110157;26395;26396;26413;26417;16476;19353;12540;18479;224105;18481;70584;214230;24165…	67	18894	>>H007 UP			0	>>H007 DOWN	15234	Hgf	1	>>Metf UP	11864	Arnt2	1	>>Metf DOWN			0	>>A76 UP	11864	Arnt2	1	>>A76 DOWN			0	Human Diseases; Cancers	mmu05211	Renal cell carcinoma - Mus musculus (mouse)	mmu05211	1	285	67	18894	0.989474	1		mmu05211	1	456	67	18894	0.618421
Human Diseases; Cancers	mmu05212	Pancreatic cancer - Mus musculus (mouse)	Infiltrating ductal adenocarcinoma is the most common malignancy of the pancreas. When most investigators use the term 'pancreatic cancer' they are referring to pancreatic ductal adenocarcinoma (PDA). Normal duct epithelium progresses to infiltrating cancer through a series of histologically defined precursors (PanINs). The overexpression of HER-2/neu and activating point mutations in the K-ras g…	16653;30955;18706;18707;74769;18709;18708;320207;18710;73341;19353;19354;170758;18033;19697;11651;11652;23797;12675;16150;16151;12015;12048;12371;11836;109880;110157;26395;26413;26417;26419;26420;26414;19730;56044;64143;19765;12540;21802;13645;13649;13866;16451;20848;20846;22339;12578;12567;12571;12443;19645;13555;242705;13557;22059;21803;21808;21809;21812;21813;17126;17127;17128;12190;19361;18805	66	16653;30955;18706;18707;74769;18709;18708;320207;18710;73341;19353;19354;170758;18033;19697;11651;11652;23797;12675;16150;16151;12015;12048;12371;11836;109880;110157;26395;26413;26417;26419;26420;26414;19730;56044;64143;19765;12540;21802;13645;13649;13866;16451;20848;20846;22339;12578;12567;12571;12443;19645;13555;242705;13557;22059;21803;21808;21809;21812;21813;17126;17127;17128;12190;19361;18805	66	18894	>>H007 UP			0	>>H007 DOWN			0	>>Metf UP	19361	Rad51	1	>>Metf DOWN			0	>>A76 UP			0	>>A76 DOWN			0	Human Diseases; Cancers	mmu05212	Pancreatic cancer - Mus musculus (mouse)	mmu05212	0	285	66	18894	0	1		mmu05212	1	456	66	18894	0.627791
Human Diseases; Cancers	mmu05213	Endometrial cancer - Mus musculus (mouse)	Endometrial cancer (EC) is the most common gynaecological malignancy and the fourth most common malignancy in women in the developed world after breast, colorectal and lung cancer. Two types of endometrial carcinoma are distinguished with respect to biology and clinical course. Type-I carcinoma is related to hyperestrogenism by association with endometrial hyperplasia, frequent expression of estr…	13645;13649;30955;18706;18707;74769;18709;18708;320207;18710;19211;18607;16202;11651;11652;23797;12371;12015;56484;14784;20662;20663;15461;16653;18176;11836;109880;110157;26395;26396;26413;26417;13712;17350;12550;12387;12386;216033;12385;12005;12006;11789;23805;56637;21414;21415;21416;16842;17869;12443;22059;13866	52	13645;13649;30955;18706;18707;74769;18709;18708;320207;18710;19211;18607;16202;11651;11652;23797;12371;12015;56484;14784;20662;20663;15461;16653;18176;11836;109880;110157;26395;26396;26413;26417;13712;17350;12550;12387;12386;216033;12385;12005;12006;11789;23805;56637;21414;21415;21416;16842;17869;12443;22059;13866	52	18894	>>H007 UP			0	>>H007 DOWN			0	>>Metf UP			0	>>Metf DOWN			0	>>A76 UP			0	>>A76 DOWN			0	Human Diseases; Cancers	mmu05213	Endometrial cancer - Mus musculus (mouse)	mmu05213	0	285	52	18894	0	1		mmu05213	0	456	52	18894	0
Human Diseases; Cancers	mmu05214	Glioma - Mus musculus (mouse)	Gliomas are the most common of the primary brain tumors and account for more than 40% of all central nervous system neoplasms. Gliomas include tumours that are composed predominantly of astrocytes (astrocytomas), oligodendrocytes (oligodendrogliomas), mixtures of various glial cells (for example,oligoastrocytomas) and ependymal cells (ependymomas). The most malignant form of infiltrating astrocyt…	13645;21802;13649;18590;18591;18595;18596;16000;16001;18803;234779;12313;80796;12315;12314;70405;494124;108058;12325;12323;12322;18750;18751;18752;20416;216148;20418;271849;14784;20662;20663;15461;16653;18176;11836;109880;110157;26395;26396;26413;26417;30955;18706;18707;74769;18709;18708;320207;18710;11651;11652;23797;56717;19211;12578;17246;22059;12575;12443;12567;12571;19645;13555;242705;13557	65	13645;21802;13649;18590;18591;18595;18596;16000;16001;18803;234779;12313;80796;12315;12314;70405;108058;12325;12323;12322;18750;18751;18752;20416;216148;20418;271849;14784;20662;20663;15461;16653;18176;11836;109880;110157;26395;26396;26413;26417;30955;18706;18707;74769;18709;18708;320207;18710;11651;11652;23797;56717;19211;12578;17246;22059;12575;12443;12567;12571;19645;13555;242705;13557	64	18894	>>H007 UP			0	>>H007 DOWN	12575	Cdkn1a	1	>>Metf UP	12322	Camk2a	1	>>Metf DOWN			0	>>A76 UP			0	>>A76 DOWN			0	Human Diseases; Cancers	mmu05214	Glioma - Mus musculus (mouse)	mmu05214	1	285	64	18894	1.03586	0.62277		mmu05214	1	456	64	18894	0.64741
Human Diseases; Cancers	mmu05215	Prostate cancer - Mus musculus (mouse)	Prostate cancer constitutes a major health problem in Western countries. It is the most frequently diagnosed cancer among men and the second leading cause of male cancer deaths. The identification of key molecular alterations in prostate-cancer cells implicates carcinogen defenses (GSTP1), growth-factor-signaling pathways (NKX3.1, PTEN, and p27), and androgens (AR) as critical determinants of the…	12576;12566;12447;12448;19645;13555;242705;13557;16334;16333;18590;18591;54635;71785;13645;21802;16000;23920;18595;18596;14182;14183;13649;13866;16001;30955;18706;18707;74769;18709;18708;320207;18710;19211;18607;18095;11651;11652;23797;12371;12015;56458;12575;17246;22059;56637;12912;11911;12913;26427;208647;208677;78284;231991;12387;12914;328572;21414;21415;21416;16842;12443;12675;16150;16151;180…	89	12576;12566;12447;12448;19645;13555;242705;13557;18590;18591;54635;71785;13645;21802;16000;18595;18596;14182;14183;13649;13866;16001;30955;18706;18707;74769;18709;18708;320207;18710;19211;18607;11651;11652;23797;12371;12015;56458;12575;17246;22059;56637;12912;11911;12913;26427;208647;208677;78284;231991;12387;12914;328572;21414;21415;21416;16842;12443;12675;16150;16151;18035;18033;19697;12043;567…	85	18894	>>H007 UP	231991	Creb5	1	>>H007 DOWN	12575	Cdkn1a	1	>>Metf UP	12447;231991	Ccne1;Creb5	2	>>Metf DOWN			0	>>A76 UP	12447	Ccne1	1	>>A76 DOWN			0	Human Diseases; Cancers	mmu05215	Prostate cancer - Mus musculus (mouse)	mmu05215	2	285	85	18894	1.55988	0.372776		mmu05215	2	456	85	18894	0.974923
Human Diseases; Cancers	mmu05216	Thyroid cancer - Mus musculus (mouse)	Thyroid cancer is the most common endocrine malignancy and accounts for the majority of endocrine cancer- related deaths each year. More than 95% of thyroid carcinomas are derived from follicular cells.&nbsp;&nbsp;Their behavior varies from the indolent growing, well-differentiated papillary and follicular carcinomas (PTC and FTC, respectively) to the extremely aggressive undifferentiated carcino…	19713;76551;27057;18211;59069;108989;21787;15461;18176;16653;109880;26395;26396;26413;26417;18510;19016;20181;20182;20183;22059;12550;12387;21414;21415;21416;16842;17869;12443	29	19713;76551;27057;59069;108989;21787;15461;18176;16653;109880;26395;26396;26413;26417;18510;19016;20181;20182;20183;22059;12550;12387;21414;21415;21416;16842;17869;12443	28	18894	>>H007 UP			0	>>H007 DOWN			0	>>Metf UP			0	>>Metf DOWN			0	>>A76 UP			0	>>A76 DOWN			0	Human Diseases; Cancers	mmu05216	Thyroid cancer - Mus musculus (mouse)	mmu05216	0	285	28	18894	0	1		mmu05216	0	456	28	18894	0
Human Diseases; Cancers	mmu05217	Basal cell carcinoma - Mus musculus (mouse)	Cancer of the skin is the most common cancer in Caucasians and basal cell carcinomas (BCC) account for 90% of all skin cancers. The vast majority of BCC cases are sporadic, though there is a rare familial syndrome basal cell nevus syndrome (BCNS, or Gorlin syndrome) that predisposes to development of BCC. In addition, there is strong epidemiological and genetic evidence that demonstrates UV expos…	22059;20423;19206;319757;269209;24069;14632;14633;14634;12156;12159;15245;19207;22408;22413;22414;22415;22416;22417;22418;22419;22420;22421;22422;20890;22423;216795;22412;22410;22409;22411;93735;14362;14369;57265;14365;14366;14367;14370;14368;93897;14371;13544;13542;13543;56637;12005;12006;11789;23805;12387;21414;21415;21416;16842	55	22059;20423;19206;319757;269209;24069;14632;14633;14634;12156;12159;15245;19207;22413;22414;22415;22417;22418;22419;22420;22421;22422;216795;22412;22409;22411;14362;14369;57265;14365;14366;14367;14370;14368;93897;14371;13544;13542;13543;56637;12005;12006;11789;23805;12387;21414;21415;21416;16842	49	18894	>>H007 UP			0	>>H007 DOWN	22412	Wnt9b	1	>>Metf UP			0	>>Metf DOWN			0	>>A76 UP			0	>>A76 DOWN			0	Human Diseases; Cancers	mmu05217	Basal cell carcinoma - Mus musculus (mouse)	mmu05217	1	285	49	18894	1.35295	0.527736		mmu05217	0	456	49	18894	0
Human Diseases; Cancers	mmu05218	Melanoma - Mus musculus (mouse)	Melanoma is a form of skin cancer that has a poor prognosis and which is on the rise in Western populations.&nbsp;&nbsp;Melanoma arises from the malignant transformation of pigment-producing cells, melanocytes. The only known environmental risk factor is exposure to ultraviolet (UV) light and in people with fair skin the risk is greatly increased. Melanoma pathogenesis is also driven by genetic f…	14164;14173;14174;14175;14176;14178;14179;14180;14165;14166;14167;14168;14169;80903;14171;14172;14170;80857;56636;67112;64654;14177;105242481;15234;16000;18590;18591;54635;71785;13645;14182;17295;16001;18595;18596;13649;15461;16653;18176;11836;109880;110157;26395;26396;26413;26417;12567;30955;18706;18707;74769;18709;18708;320207;18710;11651;11652;23797;12015;19211;12578;17246;22059;12575;12443;12…	72	14173;14175;14176;14179;14180;14166;14167;14168;80903;14171;14172;56636;64654;14177;15234;16000;18590;18591;54635;71785;13645;14182;17295;16001;18595;18596;13649;15461;16653;18176;11836;109880;110157;26395;26396;26413;26417;12567;30955;18706;18707;74769;18709;18708;320207;18710;11651;11652;23797;12015;19211;12578;17246;22059;12575;12443;12571;19645;13555;242705;13557;12550;17342	63	18894	>>H007 UP	14172	Fgf18	1	>>H007 DOWN	15234;12575	Hgf;Cdkn1a	2	>>Metf UP			0	>>Metf DOWN			0	>>A76 UP			0	>>A76 DOWN			0	Human Diseases; Cancers	mmu05218	Melanoma - Mus musculus (mouse)	mmu05218	3	285	63	18894	3.15689	0.0763369		mmu05218	0	456	63	18894	0
Human Diseases; Cancers	mmu05219	Bladder cancer - Mus musculus (mouse)	The urothelium covers the luminal surface of almost the entire urinary tract, extending from the renal pelvis, through the ureter and bladder, to the proximal urethra. The majority of urothelial carcinoma are bladder carcinomas, and urothelial carcinomas of the renal pelvis and ureter account for only approximately 7% of the total. Urothelial tumours arise and evolve through divergent phenotypic …	14184;15461;16653;18176;11836;109880;110157;26395;26396;26413;26417;73086;17869;56289;13143;13144;69635;12578;17246;22059;12575;12443;12567;19645;13555;242705;13557;21825;15200;17390;17395;22270;20779;13645;13866;13649;72962;22339;83995;83996;12550	41	14184;15461;16653;18176;11836;109880;110157;26395;26396;26413;26417;73086;17869;56289;13143;13144;69635;12578;17246;22059;12575;12443;12567;19645;13555;242705;13557;21825;15200;17390;17395;20779;13645;13866;13649;72962;22339;12550	38	18894	>>H007 UP			0	>>H007 DOWN	12575	Cdkn1a	1	>>Metf UP			0	>>Metf DOWN			0	>>A76 UP			0	>>A76 DOWN			0	Human Diseases; Cancers	mmu05219	Bladder cancer - Mus musculus (mouse)	mmu05219	1	285	38	18894	1.7446	0.443083		mmu05219	0	456	38	18894	0
Human Diseases; Cancers	mmu05220	Chronic myeloid leukemia - Mus musculus (mouse)	Chronic myelogenous leukemia (CML) originates in a pluripotent hematopoetic stem cell of the bone marrow and is characterized by greatly increased numbers of granulocytes in the blood. Myeloid and other hematopoetic cell lineages are involved in the process of clonal proliferation and differentiation. On the cellular level, CML is associated with a specific chromosome abnormality, the t(9; 22) re…	110279;11350;12928;12929;12402;208650;80794;30955;18706;18707;74769;18709;18708;320207;18710;11651;11652;23797;12015;12048;12675;16150;16151;18035;18033;19697;17246;22059;12576;14784;14389;19247;20662;20663;15461;16653;18176;110157;11836;109880;26395;26396;26413;26417;20416;216148;20418;271849;17869;20850;20851;12578;12575;12443;12567;12571;19645;13555;242705;13557;21803;21808;21809;21812;21813;1…	73	110279;11350;12928;12929;12402;208650;80794;30955;18706;18707;74769;18709;18708;320207;18710;11651;11652;23797;12015;12048;12675;16150;16151;18035;18033;19697;17246;22059;12576;14784;14389;19247;20662;20663;15461;16653;18176;110157;11836;109880;26395;26396;26413;26417;20416;216148;20418;271849;17869;20850;20851;12578;12575;12443;12567;12571;19645;13555;242705;13557;21803;21808;21809;21812;21813;1…	72	18894	>>H007 UP			0	>>H007 DOWN	12575	Cdkn1a	1	>>Metf UP			0	>>Metf DOWN			0	>>A76 UP			0	>>A76 DOWN			0	Human Diseases; Cancers	mmu05220	Chronic myeloid leukemia - Mus musculus (mouse)	mmu05220	1	285	72	18894	0.92076	1		mmu05220	0	456	72	18894	0
Human Diseases; Cancers	mmu05221	Acute myeloid leukemia - Mus musculus (mouse)	Acute myeloid leukemia (AML) is a disease that is characterized by uncontrolled proliferation of clonal neoplastic cells and accumulation in the bone marrow of blasts with an impaired differentiation program. AML accounts for approximately 80% of all adult leukemias and remains the most common cause of leukemia death. Two major types of genetic events have been described that are crucial for leuk…	16590;14255;30955;18706;18707;74769;18709;18708;320207;18710;11651;11652;23797;12675;16150;16151;18033;19697;12015;56717;13685;58988;72508;14784;20662;20663;15461;18176;16653;11836;109880;110157;26395;26396;26413;26417;20848;20850;20851;18712;18715;12394;12395;18854;19401;235320;12606;20375;16480;21414;21415;21416;16842;12443;17869;19015;12427	57	16590;14255;30955;18706;18707;74769;18709;18708;320207;18710;11651;11652;23797;12675;16150;16151;18033;19697;12015;56717;13685;58988;72508;14784;20662;20663;15461;18176;16653;11836;109880;110157;26395;26396;26413;26417;20848;20850;20851;18712;18715;12394;12395;18854;19401;235320;12606;20375;16480;21414;21415;21416;16842;12443;17869;19015	56	18894	>>H007 UP			0	>>H007 DOWN			0	>>Metf UP			0	>>Metf DOWN			0	>>A76 UP			0	>>A76 DOWN			0	Human Diseases; Cancers	mmu05221	Acute myeloid leukemia - Mus musculus (mouse)	mmu05221	0	285	56	18894	0	1		mmu05221	0	456	56	18894	0
Human Diseases; Cancers	mmu05222	Small cell lung cancer - Mus musculus (mouse)	Lung cancer is a leading cause of cancer death among men and women in industrialized countries. Small cell lung carcinoma (SCLC) is a highly aggressive neoplasm, which accounts for approximately 25% of all lung cancer cases.&nbsp;&nbsp;Molecular mechanisms altered in SCLC include induced expression of oncogene, MYC, and loss of tumorsuppressor genes, such as p53, PTEN, RB, and FHIT. The overexpre…	14198;218772;20181;20182;20183;22059;12043;13063;13067;11783;12371;17869;17187;17344;12579;12567;12571;12443;54124;66197;27401;12566;12447;12448;19645;13555;242705;13557;12826;12827;12829;94216;12830;12828;16772;16773;16774;16776;16775;16777;16779;16780;226519;16782;23928;14268;16398;16399;16400;16403;16410;16412;14083;30955;18706;18707;74769;18709;18708;320207;18710;19211;11651;11652;23797;12675…	85	14198;218772;20181;20182;20183;22059;12043;13063;13067;11783;12371;17869;17187;17344;12579;12567;12571;12443;54124;66197;27401;12566;12447;12448;19645;13555;242705;13557;12826;12827;12829;94216;12830;12828;16772;16773;16774;16776;16775;16777;16779;16780;226519;16782;23928;14268;16398;16399;16400;16403;16410;16412;14083;30955;18706;18707;74769;18709;18708;320207;18710;19211;11651;11652;23797;12675…	84	18894	>>H007 UP			0	>>H007 DOWN	19225	Ptgs2	1	>>Metf UP	12447;16398;18126	Ccne1;Itga2;Nos2	3	>>Metf DOWN	19225	Ptgs2	1	>>A76 UP	12447;94216;12830	Ccne1;Col4a6;Col4a5	3	>>A76 DOWN			0	Human Diseases; Cancers	mmu05222	Small cell lung cancer - Mus musculus (mouse)	mmu05222	1	285	84	18894	0.789223	1		mmu05222	4	456	84	18894	1.97306
Human Diseases; Cancers	mmu05223	Non-small cell lung cancer - Mus musculus (mouse)	Lung cancer is a leading cause of cancer death among men and women in industrialized countries. Non-small-cell lung cancer (NSCLC) accounts for approximately 85% of lung cancer and represents a heterogeneous group of cancers, consisting mainly of squamous cell (SCC), adeno (AC) and large-cell carcinoma. Molecular mechanisms altered in NSCLC include activation of oncogenes, such as K-RAS, EGFR and…	14198;218772;20181;20182;20183;12578;12567;12571;12443;19645;13555;242705;13557;16653;56289;54354;58231;30955;18706;18707;74769;18709;18708;320207;18710;18607;11651;11652;23797;12015;12371;56484;13645;21802;13649;13866;14784;20662;20663;15461;18176;11836;109880;110157;26395;26396;26413;26417;18803;234779;18750;18751;18752;22059;78798;11682	56	14198;218772;20181;20182;20183;12578;12567;12571;12443;19645;13555;242705;13557;16653;56289;54354;58231;30955;18706;18707;74769;18709;18708;320207;18710;18607;11651;11652;23797;12015;12371;56484;13645;21802;13649;13866;14784;20662;20663;15461;18176;11836;109880;110157;26395;26396;26413;26417;18803;234779;18750;18751;18752;22059;78798	55	18894	>>H007 UP			0	>>H007 DOWN			0	>>Metf UP			0	>>Metf DOWN			0	>>A76 UP			0	>>A76 DOWN			0	Human Diseases; Cancers	mmu05223	Non-small cell lung cancer - Mus musculus (mouse)	mmu05223	0	285	55	18894	0	1		mmu05223	0	456	55	18894	0
Human Diseases; Cancers	mmu05230	Central carbon metabolism in cancer - Mus musculus (mouse)	Malignant transformation of cells requires specific adaptations of cellular metabolism to support growth and survival. In the early twentieth century, Otto Warburg established that there are fundamental differences in the central metabolic pathways operating in malignant tissue. He showed that cancer cells consume a large amount of glucose, maintain high rate of glycolysis and convert a majority …	20525;20526;103988;18746;18597;18598;68263;228026;22059;20514;64384;80879;50721;17869;15251;16590;17295;19713;13649;13866;18211;18213;18595;18596;14182;14183;14184;14255;15461;16653;18176;110157;26395;26396;26413;26417;216456;14660;14380;14381;15277;212032;15275;216019;18641;18642;56421;18648;56012;319801;19211;30955;18706;18707;74769;18709;18708;320207;18710;11651;11652;23797;56717;20539;1001268…	66	20525;20526;103988;18746;18597;18598;68263;228026;22059;20514;64384;80879;50721;17869;15251;16590;17295;19713;13649;13866;18213;18595;18596;14182;14183;14184;14255;15461;16653;18176;110157;26395;26396;26413;26417;216456;14660;15277;212032;15275;216019;18641;18642;56421;18648;56012;319801;19211;30955;18706;18707;74769;18709;18708;320207;18710;11651;11652;23797;56717;100126824;16828	62	18894	>>H007 UP	56012	Pgam2	1	>>H007 DOWN			0	>>Metf UP	56012	Pgam2	1	>>Metf DOWN			0	>>A76 UP			0	>>A76 DOWN			0	Human Diseases; Cancers	mmu05230	Central carbon metabolism in cancer - Mus musculus (mouse)	mmu05230	1	285	62	18894	1.06927	0.611302		mmu05230	1	456	62	18894	0.668294
Human Diseases; Cancers	mmu05231	Choline metabolism in cancer - Mus musculus (mouse)	Abnormal choline metabolism is emerging as a metabolic hallmark that is associated with oncogenesis and tumour progression. Following transformation, oncogenic signalling via pathways such as the RAS and PI3K-AKT pathways, and transcription factors associated with oncogenesis such as hypoxia-inducible factor 1 (HIF1) mediate overexpression and activation of choline cycle enzymes, which causes inc…	13645;18590;18591;54635;71785;13649;18595;18596;14784;20662;20663;15461;16653;18176;110157;26395;26396;26413;26417;19730;26419;26420;26414;329502;18783;211429;232889;78390;271844;30955;18706;18707;74769;18709;18708;320207;18710;18607;11651;11652;23797;64930;22084;19744;56717;58988;72508;13685;18717;18719;18720;22376;73178;19353;19354;170758;83767;242687;245880;20683;18806;18805;63993;100434;70129…	101	13645;18590;18591;54635;71785;13649;18595;18596;14784;20662;20663;15461;16653;18176;110157;26395;26396;26413;26417;19730;26419;26420;26414;329502;18783;232889;78390;271844;30955;18706;18707;74769;18709;18708;320207;18710;18607;11651;11652;23797;64930;22084;19744;56717;58988;72508;13685;18717;18719;18720;22376;73178;19353;19354;170758;83767;242687;245880;20683;18806;18805;63993;100434;70129;68682;…	97	18894	>>H007 UP			0	>>H007 DOWN			0	>>Metf UP	74182	Gpcpd1	1	>>Metf DOWN			0	>>A76 UP	74182	Gpcpd1	1	>>A76 DOWN			0	Human Diseases; Cancers	mmu05231	Choline metabolism in cancer - Mus musculus (mouse)	mmu05231	0	285	97	18894	0	0.408334		mmu05231	1	456	97	18894	0.427157
Human Diseases; Cardiovascular diseases	mmu05416	Viral myocarditis - Mus musculus (mouse)	Myocarditis is a cardiac disease associated with inflammation and injury of the myocardium. It results from various etiologies, both noninfectious and infectious, but coxsackievirus B3 (CVB3) is still considered the dominant etiological agent. Myocarditis may be caused by direct cytopathic effects of virus, a pathologic immune response to persistent virus, or autoimmunity triggered by the viral i…	13052;13136;13137;14360;12389;11350;11352;19353;19354;170758;24052;24053;20391;24051;13138;13405;11461;11465;13690;230861;208643;12443;12370;12122;13063;13067;12371;12367;140781;17888;21947;21939;14960;14961;14969;14998;14999;15000;15001;15002;100504404;14990;14991;14997;15006;15007;15013;15018;15019;15039;15040;15042;15043;15051;224753;224754;224756;224761;333715;399549;15024;110557;110696;14963…	96	13052;13136;13137;14360;11350;11352;19353;19354;170758;24052;24053;20391;24051;13138;13405;11461;11465;13690;230861;208643;12443;12370;12122;13063;13067;12371;12367;140781;21947;21939;14960;14961;14969;14998;14999;15000;15002;14990;14991;15006;15007;15013;15018;15039;15043;110557;14963;14964;14972;667977;69717;15015;667803;12519;12524;12487;18646;16408;16414;15894;16773	61	18894	>>H007 UP	140781	Myh7	1	>>H007 DOWN			0	>>Metf UP	20391;140781;15013	Sgca;Myh7;H2-Q2	3	>>Metf DOWN			0	>>A76 UP	14963	H2-Bl	1	>>A76 DOWN			0	Human Diseases; Cardiovascular diseases	mmu05416	Viral myocarditis - Mus musculus (mouse)	mmu05416	1	285	61	18894	1.0868	0.605437		mmu05416	3	456	61	18894	2.03775
Human Diseases; Endocrine and metabolic diseases	mmu04932	Non-alcoholic fatty liver disease (NAFLD) - Mus musculus (mouse)	Non-alcoholic fatty liver disease (NAFLD) represents a spectrum ranging from simple steatosis to more severe steatohepatitis with hepatic inflammation and fibrosis, known as nonalcoholic steatohepatitis (NASH). NASH may further lead to cirrhosis and hepatocellular carcinoma (HCC). This map shows a stage-dependent progression of NAFLD. In the first stage of NAFLD, excess lipid accumulation has bee…	16193;16194;12702;21926;21937;18033;19697;16334;16333;16337;16367;384783;30955;18706;18707;74769;18709;18708;320207;18710;11651;11652;23797;606496;56637;22259;20181;20787;21428;208104;58805;18770;16846;16847;11450;72674;68465;105787;108079;19079;108097;19082;241113;108099;19013;12540;19353;26403;26419;26420;26414;16396;78943;22030;26408;16476;16175;16176;16150;22433;12606;13106;14103;21803;13666;…	157	16193;16194;12702;21926;21937;18033;19697;16337;16367;384783;30955;18706;18707;74769;18709;18708;320207;18710;11651;11652;23797;606496;56637;22259;20181;20787;21428;208104;58805;18770;16846;16847;11450;72674;68465;105787;108079;19079;108097;241113;108099;19013;12540;19353;26403;26419;26420;26414;16396;78943;22030;26408;16476;16175;16176;16150;22433;12606;13106;14103;21803;13666;13665;11911;13198;…	142	18894	>>H007 UP	12869	Cox8b	1	>>H007 DOWN	384783	Irs2	1	>>Metf UP	12869	Cox8b	1	>>Metf DOWN	13198	Ddit3	1	>>A76 UP			0	>>A76 DOWN			0	Human Diseases; Endocrine and metabolic diseases	mmu04932	Non-alcoholic fatty liver disease (NAFLD) - Mus musculus (mouse)	mmu04932	2	285	142	18894	0.933729	1		mmu04932	2	456	142	18894	0.58358
Human Diseases; Endocrine and metabolic diseases	mmu04933	AGE-RAGE signaling pathway in diabetic complications - Mus musculus (mouse)	Advanced glycation end products (AGEs) are a complex group of compounds produced through the non-enzymatic glycation and oxidation of proteins, lipids and nucleic acids, primarily due to aging and under certain pathologic condition such as huperglycemia. Some of the best chemically characterized AGEs include N-epsilon-carboxy-methyl-lysine (CML), N-epsilon-carboxy-ethyl-lysine (CEL), and Imidazol…	21808;21809;21803;21812;21813;17126;17127;17128;12576;14268;12842;12843;12825;12826;12827;12829;94216;12830;12828;11607;11608;11596;13058;224480;237038;18799;72469;18802;18795;18797;18798;18796;18803;234779;74055;18750;18751;18753;18754;18762;26413;26417;16476;22339;22340;22341;14205;20296;20293;105242482;18787;20339;22329;15894;17390;16175;16176;16193;21926;14066;13614;21824;26416;19094;29857;26…	103	21808;21809;21803;21812;21813;17126;17127;17128;12576;14268;12842;12843;12825;12826;12827;12829;94216;12830;12828;11607;11596;13058;18799;72469;18802;18795;18797;18798;18796;18803;234779;74055;18750;18751;18753;18754;18762;26413;26417;16476;22339;22340;22341;14205;20293;18787;20339;22329;15894;17390;16175;16176;16193;21926;14066;13614;21824;26416;19094;29857;26415;19697;18033;26419;26420;26414;13…	98	18894	>>H007 UP	13653	Egr1	1	>>H007 DOWN			0	>>Metf UP	13653	Egr1	1	>>Metf DOWN			0	>>A76 UP	94216;12830;13653	Col4a6;Col4a5;Egr1	3	>>A76 DOWN			0	Human Diseases; Endocrine and metabolic diseases	mmu04933	AGE-RAGE signaling pathway in diabetic complications - Mus musculus (mouse)	mmu04933	1	285	98	18894	0.676477	1		mmu04933	1	456	98	18894	0.422798
Human Diseases; Endocrine and metabolic diseases	mmu04940	Type I diabetes mellitus - Mus musculus (mouse)	Type I diabetes mellitus is a disease that results from autoimmune destruction of the insulin-producing beta-cells. Certain beta-cell proteins act as autoantigens after being processed by antigen-presenting cell (APC), such as macrophages and dendritic cells, and presented in a complex with MHC-II molecules on the surface of the APC. Then immunogenic signals from APC activate CD4+ T cells, predom…	16334;16333;14415;14417;19275;19276;12876;15510;15893;14960;14961;14969;14998;14999;15000;15001;15002;100504404;12519;12524;12487;16159;16160;16183;15978;14990;14991;14997;15006;15007;15013;15018;15019;15039;15040;15042;15043;15051;224753;224754;224756;224761;333715;399549;15024;110557;110696;14963;14964;14972;14985;547349;101056305;102641613;15033;110558;667977;14980;69717;102641657;15015;667803…	77	14415;14417;19275;19276;12876;15510;15893;14960;14961;14969;14998;14999;15000;15002;12519;12524;12487;16159;16160;15978;14990;14991;15006;15007;15013;15018;15039;15043;110557;14963;14964;14972;667977;69717;15015;667803;14103;14102;18646;14939;16992;21926;16175;16176	44	18894	>>H007 UP			0	>>H007 DOWN			0	>>Metf UP	15013	H2-Q2	1	>>Metf DOWN			0	>>A76 UP	14963	H2-Bl	1	>>A76 DOWN			0	Human Diseases; Endocrine and metabolic diseases	mmu04940	Type I diabetes mellitus - Mus musculus (mouse)	mmu04940	0	285	44	18894	0	1		mmu04940	1	456	44	18894	0.941687
Human Diseases; Immune diseases	mmu05310	Asthma - Mus musculus (mouse)	Asthma is a complex syndrome with many clinical phenotypes in both adults and children. Its major characteristics include a variable degree of airflow obstruction, bronchial hyperresponsiveness, and airway inflammation. Inhaled allergens encounter antigen presenting cells (APC) that line the airway. Upon recognition of the antigen and activation by APC, naive T cells differentiate into TH2 cells.…	14960;14961;14969;14998;14999;15000;15001;15002;100504404;16189;21947;21939;102642252;105243590;14125;14126;14127;16198;16153;16163;16191;20292;21926;16187;19074;13861	26	14960;14961;14969;14998;14999;15000;15002;16189;21947;21939;14125;14126;14127;16153;16163;20292;21926;19074;13861	19	18894	>>H007 UP			0	>>H007 DOWN			0	>>Metf UP			0	>>Metf DOWN			0	>>A76 UP			0	>>A76 DOWN			0	Human Diseases; Immune diseases	mmu05310	Asthma - Mus musculus (mouse)	mmu05310	0	285	19	18894	0	1		mmu05310	0	456	19	18894	0
Human Diseases; Immune diseases	mmu05320	Autoimmune thyroid disease - Mus musculus (mouse)	The classification of autoimmune throid disease (AITD) includes Hashimoto's thyroiditis (HT) or chronic autoimmune thyroiditis and its variants,&nbsp;&nbsp;Graves' disease (GD) and autoimmune atrophic thyroiditis or primary myxedema. HT is characterized by the presence of goitre, thyroid autoantibodies against thyroid peroxidase (TPO) and thyroglobulin (Tg) in serum and varying degrees of thyroid…	15962;15965;15967;15968;15969;15970;15972;15964;242519;230396;404549;15974;242517;12477;22018;21819;14960;14961;14969;14998;14999;15000;15001;15002;100504404;12519;12524;12487;16183;14990;14991;14997;15006;15007;15013;15018;15019;15039;15040;15042;15043;15051;224753;224754;224756;224761;333715;399549;15024;110557;110696;14963;14964;14972;14985;547349;101056305;102641613;15033;110558;667977;14980;…	87	404549;12477;14960;14961;14969;14998;14999;15000;15002;12519;12524;12487;14990;14991;15006;15007;15013;15018;15039;15043;110557;14963;14964;14972;667977;69717;15015;667803;14103;14102;18646;14939;21947;21939;16189;16153;22095;12640	38	18894	>>H007 UP			0	>>H007 DOWN			0	>>Metf UP	12477;15013	Ctla4;H2-Q2	2	>>Metf DOWN			0	>>A76 UP	12477;14963	Ctla4;H2-Bl	2	>>A76 DOWN			0	Human Diseases; Immune diseases	mmu05320	Autoimmune thyroid disease - Mus musculus (mouse)	mmu05320	0	285	38	18894	0	1		mmu05320	2	456	38	18894	2.18075
Human Diseases; Immune diseases	mmu05321	Inflammatory bowel disease (IBD) - Mus musculus (mouse)	Inflammatory bowel disease (IBD), which includes Crohn disease (CD) and ulcerative colitis (UC), is characterized by chronic inflammation of the gastrointestinal tract due to environmental and genetic factors, infectious microbes, and the dysregulated immune system. Although many environmental factors (for example, geographic locations, smoking, etc.) affect the development of IBD, the most cruci…	24088;21898;53791;18033;19697;257632;14960;14961;14969;14998;14999;15000;15001;15002;100504404;15978;15979;15980;20846;57765;16189;16191;16159;16160;16162;16161;20849;16183;16173;16182;16174;16476;21926;16193;16175;16176;21803;21808;21809;17126;17127;20848;60505;60504;83430;209590;19885;19883;20371;16171;257630;50929;16190;16186;20852;16153;16163;17132;18018	59	24088;21898;53791;18033;19697;257632;14960;14961;14969;14998;14999;15000;15002;15978;15979;15980;20846;57765;16189;16159;16160;16162;16161;20849;16173;16182;16174;16476;21926;16193;16175;16176;21803;21808;21809;17126;17127;20848;60505;60504;83430;209590;19885;19883;257630;16190;20852;16153;16163;17132;18018	51	18894	>>H007 UP			0	>>H007 DOWN			0	>>Metf UP			0	>>Metf DOWN			0	>>A76 UP			0	>>A76 DOWN			0	Human Diseases; Immune diseases	mmu05321	Inflammatory bowel disease (IBD) - Mus musculus (mouse)	mmu05321	0	285	51	18894	0	1		mmu05321	0	456	51	18894	0
Human Diseases; Immune diseases	mmu05322	Systemic lupus erythematosus - Mus musculus (mouse)	Systemic lupus erythematosus (SLE) is a prototypic autoimmune disease characterised by the production of IgG autoantibodies that are specific for self-antigens, such as DNA, nuclear proteins and certain cytoplasmic components, in association with a diverse array of clinical manifestations. The primary pathological findings in patients with SLE are those of inflammation, vasculitis, immune complex…	12259;12260;12262;12263;12268;15270;319176;547160;100042944;319163;319165;319166;319167;319168;319169;319170;319171;319172;319173;319191;319192;665433;319164;26914;404634;232440;100042943;100042929;621893;77605;100042922;333452;385328;68231;100042946;624153;236663;76383;100042840;100042931;51788;319162;15267;547210;624957;547154;100042927;100039319;100042939;667728;319189;69389;319177;69382;31917…	149	12259;12260;12262;12263;12268;15270;319176;319165;319166;319167;319168;319169;319171;319172;319173;319164;26914;404634;232440;77605;51788;319162;319179;319186;68024;78303;319178;319181;319182;319184;319188;319190;15078;15081;260423;319149;319150;319151;360198;97114;319155;319156;319157;319158;319159;319160;320332;326619;69386;97122;20638;20641;67332;14812;20821;20822;20823;11472;11474;60595;10971…	91	18894	>>H007 UP	11472;11474	Actn2;Actn3	2	>>H007 DOWN	319179	Hist1h2be	1	>>Metf UP	11472;11474;13035	Actn2;Actn3;Ctsg	3	>>Metf DOWN			0	>>A76 UP			0	>>A76 DOWN			0	Human Diseases; Immune diseases	mmu05322	Systemic lupus erythematosus - Mus musculus (mouse)	mmu05322	3	285	91	18894	2.18554	0.166171		mmu05322	3	456	91	18894	1.36596
Human Diseases; Immune diseases	mmu05323	Rheumatoid arthritis - Mus musculus (mouse)	Rheumatoid arthritis (RA) is a chronic autoimmune joint disease where persistent inflammation affects bone remodeling leading to progressive bone destruction. In RA, abnormal activation of the immune system elevates pro-inflammatory cytokines and chemokines levels, which can promote synovial angiogenesis and leukocyte infiltration. The synovium forms a hyperplastic pannus with infiltrated macroph…	12519;12524;12487;12477;14960;14961;14969;14998;14999;15000;15001;15002;100504404;16408;16414;16415;15894;16168;69583;24099;102642252;105243590;16994;21926;16175;16176;16193;16156;16173;24088;21898;16476;14281;21803;21808;21809;83430;16171;12977;21943;21934;11964;11966;110935;66335;68775;73834;11973;74915;66144;66237;66290;338375;11974;76252;11975;21871;27060;140494;11972;242341;108664;54411;1198…	85	12519;12524;12487;12477;14960;14961;14969;14998;14999;15000;15002;16408;16414;15894;16168;24099;16994;21926;16175;16176;16193;16156;16173;24088;21898;16476;14281;21803;21808;21809;83430;12977;21934;11964;11966;66335;68775;73834;11973;66144;66237;66290;11974;76252;11975;21871;27060;140494;11972;242341;108664;54411;114143;13038;11433;17392;13039;12981;20304;20293;20302;20297;20311;20315;22339;14254…	69	18894	>>H007 UP			0	>>H007 DOWN			0	>>Metf UP	12477;17392	Ctla4;Mmp3	2	>>Metf DOWN			0	>>A76 UP	12477	Ctla4	1	>>A76 DOWN			0	Human Diseases; Immune diseases	mmu05323	Rheumatoid arthritis - Mus musculus (mouse)	mmu05323	0	285	69	18894	0	0.628868		mmu05323	2	456	69	18894	1.20099
Human Diseases; Immune diseases	mmu05330	Allograft rejection - Mus musculus (mouse)	Allograft rejection is the consequence of the recipient's alloimmune response to nonself antigens expressed by donor tissues. After transplantation of organ allografts, there are two pathways of antigen presentation. In the direct pathway, recipient T cells react to intact allogeneic MHC molecules expressed on the surface of donor cells. This pathway would activate host CD4 or CD8 T cells. In con…	14990;14991;14997;15006;15007;15013;15018;15019;15039;15040;15042;15043;15051;224753;224754;224756;224761;333715;399549;15024;110557;110696;14963;14964;14972;14985;547349;101056305;102641613;15033;110558;667977;14980;69717;102641657;15015;667803;100862431;100529082;240095;630294;105242487;102642035;102642086;12519;12524;12487;16159;16160;14103;14102;18646;14939;14960;14961;14969;14998;14999;15000…	72	14990;14991;15006;15007;15013;15018;15039;15043;110557;14963;14964;14972;667977;69717;15015;667803;12519;12524;12487;16159;16160;14103;14102;18646;14939;14960;14961;14969;14998;14999;15000;15002;21947;21939;15978;21926;16189;16153	38	18894	>>H007 UP			0	>>H007 DOWN			0	>>Metf UP	15013	H2-Q2	1	>>Metf DOWN			0	>>A76 UP	14963	H2-Bl	1	>>A76 DOWN			0	Human Diseases; Immune diseases	mmu05330	Allograft rejection - Mus musculus (mouse)	mmu05330	0	285	38	18894	0	1		mmu05330	1	456	38	18894	1.09037
Human Diseases; Immune diseases	mmu05332	Graft-versus-host disease - Mus musculus (mouse)	Graft-versus-host disease (GVHD) is a lethal complication of allogeneic hematopoietic stem cell transplantation (HSCT) where immunocompetent donor T cells attack the genetically disparate host cells. GVHD pathophysiology can be summerized in a three-step process. Step 1 involves the development of an inflammatory milieu resulting from damage in the host tissues induced by the preparative chemothe…	16193;16175;16176;21926;14960;14961;14969;14998;14999;15000;15001;15002;100504404;12519;12524;12487;16183;14990;14991;14997;15006;15007;15013;15018;15019;15039;15040;15042;15043;15051;224753;224754;224756;224761;333715;399549;15024;110557;110696;14963;14964;14972;14985;547349;101056305;102641613;15033;110558;667977;14980;69717;102641657;15015;667803;100862431;100529082;240095;630294;105242487;102…	72	16193;16175;16176;21926;14960;14961;14969;14998;14999;15000;15002;12519;12524;12487;14990;14991;15006;15007;15013;15018;15039;15043;110557;14963;14964;14972;667977;69717;15015;667803;14103;14102;18646;14939;15978;16643;16627;16634;16638;16640;16641	41	18894	>>H007 UP			0	>>H007 DOWN			0	>>Metf UP	15013	H2-Q2	1	>>Metf DOWN			0	>>A76 UP	14963	H2-Bl	1	>>A76 DOWN			0	Human Diseases; Immune diseases	mmu05332	Graft-versus-host disease - Mus musculus (mouse)	mmu05332	0	285	41	18894	0	1		mmu05332	1	456	41	18894	1.01059
Metabolism; Carbohydrate metabolism	mmu00020	Citrate cycle (TCA cycle) - Mus musculus (mouse)	The citrate cycle (TCA cycle, Krebs cycle) is an important aerobic pathway for the final steps of the oxidation of carbohydrates and fatty acids. The cycle starts with acetyl-CoA, the activated form of acetate, derived from glycolysis and pyruvate oxidation for carbohydrates and from beta oxidation of fatty acids. The two-carbon acetyl group in acetyl-CoA is transferred to the four-carbon compoun…	12974;71832;104112;11429;11428;15926;269951;15929;67834;170718;243996;18293;239017;78920;13382;56451;20917;20916;66945;67680;66052;66925;14194;17449;17448;18563;18534;74551;18597;18598;68263;235339	32	12974;104112;11429;11428;15926;269951;15929;67834;170718;18293;239017;78920;13382;56451;20917;20916;66945;67680;66052;66925;14194;17449;17448;18563;18534;74551;18597;18598;68263;235339	30	18894	>>H007 UP			0	>>H007 DOWN			0	>>Metf UP			0	>>Metf DOWN			0	>>A76 UP			0	>>A76 DOWN			0	Metabolism; Carbohydrate metabolism	mmu00020	Citrate cycle (TCA cycle) - Mus musculus (mouse)	mmu00020	0	285	30	18894	0	1		mmu00020	0	456	30	18894	0
Metabolism; Carbohydrate metabolism	mmu00030	Pentose phosphate pathway - Mus musculus (mouse)	The pentose phosphate pathway is a process of glucose turnover that produces NADPH as reducing equivalents and pentoses as essential parts of nucleotides. There are two different phases in the pathway. One is irreversible oxidative phase in which glucose-6P is converted to ribulose-5P by oxidative decarboxylation, and NADPH is generated [MD:<a href="/dbget-bin/www_bget?md:M00006">M00006</a>]. The…	14751;14380;14381;66171;100198;110208;66646;21881;83553;74419;21351;19895;232449;71336;72157;66681;19139;110639;328099;75456;19733;75731;11674;230163;11676;353204;14121;14120;18641;18642;56421	31	14751;66171;100198;110208;66646;21881;21351;19895;232449;72157;66681;19139;110639;328099;75456;19733;75731;11674;230163;11676;14121;14120;18641;18642;56421	25	18894	>>H007 UP			0	>>H007 DOWN			0	>>Metf UP			0	>>Metf DOWN			0	>>A76 UP			0	>>A76 DOWN			0	Metabolism; Carbohydrate metabolism	mmu00030	Pentose phosphate pathway - Mus musculus (mouse)	mmu00030	0	285	25	18894	0	1		mmu00030	0	456	25	18894	0
Metabolism; Carbohydrate metabolism	mmu00040	Pentose and glucuronate interconversions - Mus musculus (mouse)	-	110006;16591;22238;22236;94284;94215;394434;394430;394432;394433;72094;552899;71773;394435;394436;100727;231396;100559;112417;243085;22235;216558;58810;68631;66646;102448;11997;14187;11677;67861;67880;20322;71755;11669;11671;72535	36	110006;22238;394430;394432;72094;71773;100727;231396;100559;112417;243085;22235;216558;58810;68631;66646;102448;11997;14187;67861;67880;20322;71755;11669;11671;72535	26	18894	>>H007 UP			0	>>H007 DOWN	112417	Ugt2b37	1	>>Metf UP	11997	Akr1b7	1	>>Metf DOWN			0	>>A76 UP			0	>>A76 DOWN			0	Metabolism; Carbohydrate metabolism	mmu00040	Pentose and glucuronate interconversions - Mus musculus (mouse)	mmu00040	1	285	26	18894	2.5498	0.333265		mmu00040	1	456	26	18894	1.59362
Metabolism; Carbohydrate metabolism	mmu00051	Fructose and mannose metabolism - Mus musculus (mouse)	-	110119;54128;29858;331026;69080;218138;22122;75540;234730;15277;212032;15275;216019;18641;18642;56421;14121;14120;18639;18640;170768;270198;319801;16548;20322;11997;14187;11677;67861;11674;230163;11676;353204;21991;225913	35	110119;54128;29858;331026;69080;218138;22122;75540;15277;212032;15275;216019;18641;18642;56421;14121;14120;18639;18640;170768;270198;319801;16548;20322;11997;14187;67861;11674;230163;11676;21991;225913	32	18894	>>H007 UP			0	>>H007 DOWN			0	>>Metf UP	11997	Akr1b7	1	>>Metf DOWN			0	>>A76 UP			0	>>A76 DOWN			0	Metabolism; Carbohydrate metabolism	mmu00051	Fructose and mannose metabolism - Mus musculus (mouse)	mmu00051	0	285	32	18894	0	1		mmu00051	1	456	32	18894	1.29482
Metabolism; Carbohydrate metabolism	mmu00052	Galactose metabolism - Mus musculus (mouse)	-	319625;14635;14430;74246;216558;72157;66681;15277;212032;15275;216019;103988;14377;14378;68401;12091;226413;16770;14595;53418;11605;11997;14187;11677;67861;18641;18642;56421;232714;14387;76051;69983	32	319625;14635;74246;216558;72157;66681;15277;212032;15275;216019;103988;14377;68401;12091;226413;14595;53418;11605;11997;14187;67861;18641;18642;56421;232714;14387;76051;69983	28	18894	>>H007 UP			0	>>H007 DOWN			0	>>Metf UP	11997	Akr1b7	1	>>Metf DOWN			0	>>A76 UP			0	>>A76 DOWN			0	Metabolism; Carbohydrate metabolism	mmu00052	Galactose metabolism - Mus musculus (mouse)	mmu00052	0	285	28	18894	0	1		mmu00052	1	456	28	18894	1.47979
Metabolism; Carbohydrate metabolism	mmu00053	Ascorbate and aldarate metabolism - Mus musculus (mouse)	-	22235;22238;22236;94284;94215;394434;394430;394432;394433;72094;552899;71773;394435;394436;100727;231396;100559;112417;243085;56727;19733;268756;11669;11671;72535;110695;56752	27	22235;22238;394430;394432;72094;71773;100727;231396;100559;112417;243085;56727;19733;268756;11669;11671;72535;110695;56752	19	18894	>>H007 UP			0	>>H007 DOWN	112417	Ugt2b37	1	>>Metf UP			0	>>Metf DOWN			0	>>A76 UP			0	>>A76 DOWN			0	Metabolism; Carbohydrate metabolism	mmu00053	Ascorbate and aldarate metabolism - Mus musculus (mouse)	mmu00053	1	285	19	18894	3.4892	0.259421		mmu00053	0	456	19	18894	0
Metabolism; Carbohydrate metabolism	mmu00500	Starch and sucrose metabolism - Mus musculus (mouse)	-	232714;14387;76051;69983;58866;22235;22238;22236;94284;94215;394434;394430;394432;394433;72094;552899;71773;394435;394436;100727;231396;100559;112417;243085;110006;16591;67883;216558;72157;66681;15277;212032;15275;216019;103988;14377;14378;68401;70974;14751;74185;19309;110078;110095;14936;232493;11722;100043684;109959;100043688;100043686;77559;18605;209558	54	232714;14387;76051;69983;58866;22235;22238;394430;394432;72094;71773;100727;231396;100559;112417;243085;110006;67883;216558;72157;66681;15277;212032;15275;216019;103988;14377;68401;70974;14751;74185;19309;110078;110095;14936;232493;11722;77559;18605;209558	40	18894	>>H007 UP	19309	Pygm	1	>>H007 DOWN	112417	Ugt2b37	1	>>Metf UP	19309	Pygm	1	>>Metf DOWN			0	>>A76 UP			0	>>A76 DOWN			0	Metabolism; Carbohydrate metabolism	mmu00500	Starch and sucrose metabolism - Mus musculus (mouse)	mmu00500	2	285	40	18894	3.31474	0.129816		mmu00500	1	456	40	18894	1.03586
Metabolism; Carbohydrate metabolism	mmu00520	Amino sugar and nucleotide sugar metabolism - Mus musculus (mouse)	-	81600;71884;15211;15212;56174;109785;107652;227620;50798;19703;94181;67311;74091;12764;12763;72017;109754;320635;230582;266690;15277;212032;15275;216019;245847;54342;26384;67980;14583;14584;67883;103988;14751;72157;66681;216558;22235;14635;14430;74246;54128;29858;331026;69080;218138;110119;234730;75540;22122	49	71884;15211;15212;56174;109785;107652;227620;50798;19703;94181;74091;12764;12763;72017;109754;230582;266690;15277;212032;15275;216019;245847;54342;26384;67980;14583;14584;67883;103988;14751;72157;66681;216558;22235;14635;74246;54128;29858;331026;69080;218138;110119;75540;22122	44	18894	>>H007 UP			0	>>H007 DOWN			0	>>Metf UP			0	>>Metf DOWN			0	>>A76 UP	14584	Gfpt2	1	>>A76 DOWN			0	Metabolism; Carbohydrate metabolism	mmu00520	Amino sugar and nucleotide sugar metabolism - Mus musculus (mouse)	mmu00520	0	285	44	18894	0	1		mmu00520	0	456	44	18894	0
Metabolism; Carbohydrate metabolism	mmu00562	Inositol phosphate metabolism - Mus musculus (mouse)	-	225326;17772;53332;77116;170749;74302;219135;54384;97287;224020;107650;84095;67073;18717;18719;18720;227733;320634;16330;64436;104015;20975;30955;18706;18707;74769;19211;16331;16332;18704;18705;240752;269180;234515;18711;117150;18718;108083;18795;18797;18798;18796;18799;72469;18802;74055;18803;234779;114875;269437;269615;114663;55980;242291;52858;71780;16329;19062;170835;212111;17330;320404;22855…	70	225326;17772;53332;77116;170749;74302;219135;54384;97287;224020;107650;84095;67073;18717;18719;18720;320634;16330;64436;104015;20975;30955;18706;18707;74769;19211;16331;16332;18704;18705;240752;269180;234515;18711;117150;18718;108083;18795;18797;18798;18796;18799;72469;18802;74055;18803;234779;269437;269615;114663;55980;242291;52858;71780;16329;19062;170835;212111;17330;320404;228550;233011;21783…	68	18894	>>H007 UP			0	>>H007 DOWN			0	>>Metf UP			0	>>Metf DOWN			0	>>A76 UP			0	>>A76 DOWN			0	Metabolism; Carbohydrate metabolism	mmu00562	Inositol phosphate metabolism - Mus musculus (mouse)	mmu00562	0	285	68	18894	0	0.62875		mmu00562	0	456	68	18894	0
Metabolism; Carbohydrate metabolism	mmu00620	Pyruvate metabolism - Mus musculus (mouse)	-	68738;60525;18597;18598;68263;235339;13382;18746;18770;107476;100705;66204;75572;11669;11671;72535;110695;56752;74156;16828;16832;16833;106557;52815;109801;14651;68977;76238;107029;17436;109264;18563;17449;17448;14194;18534;74551;110460;110446	39	68738;60525;18597;18598;68263;235339;13382;18746;18770;107476;100705;66204;75572;11669;11671;72535;110695;56752;74156;16828;16832;52815;109801;14651;68977;76238;107029;17436;109264;18563;17449;17448;14194;18534;74551;110460;110446	37	18894	>>H007 UP			0	>>H007 DOWN			0	>>Metf UP	68738;16832	Acss1;Ldhb	2	>>Metf DOWN			0	>>A76 UP			0	>>A76 DOWN			0	Metabolism; Carbohydrate metabolism	mmu00620	Pyruvate metabolism - Mus musculus (mouse)	mmu00620	0	285	37	18894	0	1		mmu00620	2	456	37	18894	2.23969
Metabolism; Carbohydrate metabolism	mmu00630	Glyoxylate and dicarboxylate metabolism - Mus musculus (mouse)	-	17449;17448;12974;71832;11429;11428;110460;110446;73724;110821;66904;17850;56185;15112;12359;76238;67078;11611;14645;20425;108037;104174;434437;13382;68133;102641654;68180;235582;67432;71562	30	17449;17448;12974;11429;11428;110460;110446;73724;110821;66904;17850;56185;15112;12359;76238;67078;11611;14645;20425;108037;104174;434437;13382;68133;68180;67432	26	18894	>>H007 UP			0	>>H007 DOWN			0	>>Metf UP			0	>>Metf DOWN			0	>>A76 UP			0	>>A76 DOWN			0	Metabolism; Carbohydrate metabolism	mmu00630	Glyoxylate and dicarboxylate metabolism - Mus musculus (mouse)	mmu00630	0	285	26	18894	0	1		mmu00630	0	456	26	18894	0
Metabolism; Carbohydrate metabolism	mmu00640	Propanoate metabolism - Mus musculus (mouse)	-	68738;60525;380660;12039;12040;13171;13382;11364;97212;74147;93747;227095;107476;100705;56690;268860;110821;66904;52665;73724;17850;56451;20917;20916;104776;16828;16832;16833;106557;110460;110446	31	68738;60525;380660;12039;12040;13171;13382;11364;97212;74147;93747;227095;107476;100705;56690;268860;110821;66904;52665;73724;17850;56451;20917;20916;104776;16828;16832;110460;110446	29	18894	>>H007 UP			0	>>H007 DOWN			0	>>Metf UP	68738;16832	Acss1;Ldhb	2	>>Metf DOWN			0	>>A76 UP			0	>>A76 DOWN			0	Metabolism; Carbohydrate metabolism	mmu00640	Propanoate metabolism - Mus musculus (mouse)	mmu00640	0	285	29	18894	0	1		mmu00640	2	456	29	18894	2.85753
Metabolism; Carbohydrate metabolism	mmu00650	Butanoate metabolism - Mus musculus (mouse)	-	110460;110446;15107;97212;74147;93747;11409;117147;233799;233801;272428;20216;217666;14415;14417;268860;214579;208715;15360;15356;208982;67041;64059;353371;78894;69772;71911	27	110460;110446;15107;97212;74147;93747;11409;117147;233799;233801;272428;20216;217666;14415;14417;268860;214579;208715;15360;15356;208982;67041;78894;69772;71911	25	18894	>>H007 UP			0	>>H007 DOWN			0	>>Metf UP			0	>>Metf DOWN			0	>>A76 UP			0	>>A76 DOWN			0	Metabolism; Carbohydrate metabolism	mmu00650	Butanoate metabolism - Mus musculus (mouse)	mmu00650	0	285	25	18894	0	1		mmu00650	0	456	25	18894	0
Metabolism; Energy metabolism	mmu00190	Oxidative phosphorylation - Mus musculus (mouse)	-	17716;17717;17718;17719;17720;17721;17722;227197;226646;68349;17993;595136;102641315;407785;75406;225887;17995;72900;78330;54405;17991;66091;17992;407790;68202;67130;66416;68375;66108;67273;70316;239760;69875;66414;67184;68198;66495;68194;100042503;100041273;66046;230075;66916;67264;66218;68342;104130;66377;68197;102641347;66945;67680;66052;66925;66694;17711;66445;22273;67003;66576;67530;22272;66…	139	17716;17717;17718;17719;17720;17721;17722;227197;226646;68349;17993;595136;407785;75406;225887;17995;72900;78330;54405;17991;66091;17992;407790;68202;67130;66416;68375;66108;67273;70316;69875;66414;68198;66495;68194;66046;230075;66916;67264;66218;68342;104130;66377;68197;66945;67680;66052;66925;66694;17711;66445;22273;67003;66576;67530;22272;66152;66594;70383;17710;17708;17709;84682;12858;12859;1…	119	18894	>>H007 UP	12869	Cox8b	1	>>H007 DOWN			0	>>Metf UP	12869	Cox8b	1	>>Metf DOWN			0	>>A76 UP			0	>>A76 DOWN			0	Metabolism; Energy metabolism	mmu00190	Oxidative phosphorylation - Mus musculus (mouse)	mmu00190	1	285	119	18894	0.557099	1		mmu00190	1	456	119	18894	0.348187
Metabolism; Energy metabolism	mmu00910	Nitrogen metabolism - Mus musculus (mouse)	The biological process of the nitrogen cycle is a complex interplay among many microorganisms catalyzing different reactions, where nitrogen is found in various oxidation states ranging from +5 in nitrate to -3 in ammonia. The core nitrogen cycle involves four reduction pathways and two oxidation pathways. Nitrogen fixation [MD:<a href="/dbget-bin/www_bget?md:M00175">M00175</a>] is the process of…	14661;14645;227231;12350;12352;12353;23831;56078;12346;230099;76459;12354;12319;80733;71934;12349;12351	17	14661;14645;227231;12350;12353;23831;56078;12346;230099;76459;12354;12319;80733;71934;12349;12351	16	18894	>>H007 UP			0	>>H007 DOWN			0	>>Metf UP			0	>>Metf DOWN			0	>>A76 UP			0	>>A76 DOWN			0	Metabolism; Energy metabolism	mmu00910	Nitrogen metabolism - Mus musculus (mouse)	mmu00910	0	285	16	18894	0	1		mmu00910	0	456	16	18894	0
Metabolism; Energy metabolism	mmu00920	Sulfur metabolism - Mus musculus (mouse)	Sulfur is an essential element for life and the metabolism of organic sulfur compounds plays an important role in the global sulfur cycle. Sulfur occurs in various oxidation states ranging from +6 in sulfate to -2 in sulfide (H2S). Sulfate reduction can occur in both an energy consuming assimilatory pathway and an energy producing dissimilatory pathway. The assimilatory pathway, which is found in…	23972;23971;23827;242291;211389;13063;13067;66071;246221;22117;59010	11	23972;23971;23827;242291;211389;13063;13067;66071;246221;22117;59010	11	18894	>>H007 UP			0	>>H007 DOWN			0	>>Metf UP			0	>>Metf DOWN			0	>>A76 UP			0	>>A76 DOWN			0	Metabolism; Energy metabolism	mmu00920	Sulfur metabolism - Mus musculus (mouse)	mmu00920	0	285	11	18894	0	1		mmu00920	0	456	11	18894	0
Metabolism; Glycan biosynthesis and metabolism	mmu00510	N-Glycan biosynthesis - Mus musculus (mouse)	N-glycans or asparagine-linked glycans are major constituents of glycoproteins in eukaryotes. N-glycans are covalently attached to asparagine with the consensus sequence of Asn-X-Ser/Thr by an N-glycosidic bond, GlcNAc b1- Asn. Biosynthesis of N-glycans begins on the cytoplasmic face of the ER membrane with the transferase reaction of UDP-GlcNAc and the lipid-like precursor P-Dol (dolichol phosph…	227697;13478;66248;320302;67574;66789;13480;13481;68563;208211;56737;207958;208624;102580;223774;320438;381903;380959;16430;68292;103963;20014;13135;80286;13200;57170;57377;14376;17155;17156;230815;227619;17308;17158;140481;217664;53618;14595;53418;57370;20440;240119;17309;103534;269181;67555;107895;268510;67569	49	13478;66248;67574;66789;13480;13481;68563;208211;56737;207958;208624;102580;223774;320438;381903;380959;16430;68292;103963;20014;13135;80286;13200;57170;57377;14376;17155;17156;230815;227619;17308;17158;140481;217664;53618;14595;53418;57370;20440;17309;103534;269181;107895;268510;67569	45	18894	>>H007 UP			0	>>H007 DOWN			0	>>Metf UP			0	>>Metf DOWN			0	>>A76 UP			0	>>A76 DOWN			0	Metabolism; Glycan biosynthesis and metabolism	mmu00510	N-Glycan biosynthesis - Mus musculus (mouse)	mmu00510	0	285	45	18894	0	1		mmu00510	0	456	45	18894	0
Metabolism; Glycan biosynthesis and metabolism	mmu00511	Other glycan degradation - Mus musculus (mouse)	-	18010;50877;241159;23956;12091;15211;15212;238023;73744;17159;17160;110173;217364;71665;66848;11593;14466;230101	18	18010;50877;23956;12091;15211;15212;238023;73744;17159;17160;110173;217364;71665;66848;11593;14466;230101	17	18894	>>H007 UP			0	>>H007 DOWN			0	>>Metf UP			0	>>Metf DOWN			0	>>A76 UP			0	>>A76 DOWN			0	Metabolism; Glycan biosynthesis and metabolism	mmu00511	Other glycan degradation - Mus musculus (mouse)	mmu00511	0	285	17	18894	0	1		mmu00511	0	456	17	18894	0
Metabolism; Glycan biosynthesis and metabolism	mmu00512	Mucin type O-Glycan biosynthesis - Mus musculus (mouse)	O-glycans are a class of glycans that modify serine or threonine residues of proteins. Biosynthesis of O-glycans starts from the transfer of N-acetylgalactosamine (GalNAc) to serine or threonine. The first GalNAc may be extended with sugars including galactose, N-acetylglucosamine, fucose, or sialic acid, but not mannose, glucose, or xylose. Depending on the sugars added, there are four common O-…	14423;171212;108760;207839;108150;241391;212996;230145;271786;108148;14426;233733;71685;67909;14425;231050;78754;270049;94192;59048;14537;72077;218476;20442;20444;20445;272411;56336	28	14423;171212;108760;207839;108150;241391;212996;230145;271786;233733;71685;14425;231050;78754;94192;59048;14537;218476;20442;20444;20445;272411;56336	23	18894	>>H007 UP			0	>>H007 DOWN			0	>>Metf UP			0	>>Metf DOWN			0	>>A76 UP			0	>>A76 DOWN			0	Metabolism; Glycan biosynthesis and metabolism	mmu00512	Mucin type O-Glycan biosynthesis - Mus musculus (mouse)	mmu00512	0	285	23	18894	0	1		mmu00512	0	456	23	18894	0
Metabolism; Glycan biosynthesis and metabolism	mmu00514	Other types of O-glycan biosynthesis - Mus musculus (mouse)	O-mannosyl glycans are a type of O-glycans that are found both in eukaryotes and prokaryotes. Biosynthesis of O-mannosyl glycans is initiated by the transfer of mannose from Man-P-Dol to serine or threonine residue, which is catalyzed by protein O-mannosyltransferases POMT1 and POMT2. Defects of these genes are linked to human diseases, such as muscular dystrophies caused by reduced O-mannosylati…	99011;217734;68273;14595;53418;57370;20441;14348;14345;14347;268510;54218;76898;280645;98388;108155;101351;140484;80294;16848;17305;19719;20440;240119;381694;224143;223827;232313;234407;269132;26433	31	99011;217734;68273;14595;53418;57370;20441;14345;14347;268510;54218;76898;280645;98388;108155;101351;140484;80294;16848;17305;19719;20440;381694;224143;223827;232313;234407;269132;26433	29	18894	>>H007 UP			0	>>H007 DOWN			0	>>Metf UP			0	>>Metf DOWN			0	>>A76 UP			0	>>A76 DOWN			0	Metabolism; Glycan biosynthesis and metabolism	mmu00514	Other types of O-glycan biosynthesis - Mus musculus (mouse)	mmu00514	0	285	29	18894	0	1		mmu00514	0	456	29	18894	0
Metabolism; Glycan biosynthesis and metabolism	mmu00531	Glycosaminoglycan degradation - Mus musculus (mouse)	-	20690;15586;15587;74468;77042;109685;74409;110006;15931;15932;11881;15442;545291;27029;52120;27419;50917;12091;75612;15211;15212	21	15587;74468;77042;110006;15931;15932;11881;15442;27029;52120;27419;12091;75612;15211;15212	15	18894	>>H007 UP			0	>>H007 DOWN			0	>>Metf UP			0	>>Metf DOWN			0	>>A76 UP			0	>>A76 DOWN			0	Metabolism; Glycan biosynthesis and metabolism	mmu00531	Glycosaminoglycan degradation - Mus musculus (mouse)	mmu00531	0	285	15	18894	0	1		mmu00531	0	456	15	18894	0
Metabolism; Glycan biosynthesis and metabolism	mmu00532	Glycosaminoglycan biosynthesis - chondroitin sulfate / dermatan sulfate - Mus musculus (mouse)	Glycosaminoglycans (GAGs) are linear polysaccharide chains consisting of repeating disaccharide units and form proteglycans by covalently attaching to their core proteins. Chondroitin sulfate (CS) is a glycosaminoglycan with the disaccharide unit of beta-D-galactosamine (GalNAc) and beta-D-glucuronic acid (GlcA), and often modified with ester-linked sulfate at certain positions. Dermatan sulfate …	233781;217119;218271;117592;72727;78752;234356;269941;78923;74241;100910;212898;58250;59031;71797;53374;60322;77590;338362;72136	20	233781;217119;218271;117592;72727;78752;234356;269941;78923;74241;100910;212898;58250;59031;71797;53374;60322;338362;72136	19	18894	>>H007 UP			0	>>H007 DOWN			0	>>Metf UP	233781	Xylt1	1	>>Metf DOWN			0	>>A76 UP			0	>>A76 DOWN			0	Metabolism; Glycan biosynthesis and metabolism	mmu00532	Glycosaminoglycan biosynthesis - chondroitin sulfate / dermatan sulfate - Mus musculus (mouse)	mmu00532	0	285	19	18894	0	1		mmu00532	1	456	19	18894	2.18075
Metabolism; Glycan biosynthesis and metabolism	mmu00533	Glycosaminoglycan biosynthesis - keratan sulfate - Mus musculus (mouse)	Keratan sulfate (KS) is a glycosaminoglycan with the basic disaccharide unit of N-acetyllactosamine, Gal(b1-4)GlcNAc(b1-3), with sulfate esters at C-6 of GlcNAc and Gal residues. There are two types of KS distinguished by the protein linkage: type I for N-linked via the N-glycan core structure and type II for O-linked via the O-glycan core 2 structure.	53618;14595;53418;57370;108902;53625;56773;56375;227327;76969;20441;54371;26887;20442;20444	15	53618;14595;53418;57370;108902;56375;227327;76969;20441;54371;26887;20442;20444	13	18894	>>H007 UP			0	>>H007 DOWN	227327	B3gnt7	1	>>Metf UP			0	>>Metf DOWN			0	>>A76 UP			0	>>A76 DOWN			0	Metabolism; Glycan biosynthesis and metabolism	mmu00533	Glycosaminoglycan biosynthesis - keratan sulfate - Mus musculus (mouse)	mmu00533	1	285	13	18894	5.0996	0.189626		mmu00533	0	456	13	18894	0
Metabolism; Glycan biosynthesis and metabolism	mmu00534	Glycosaminoglycan biosynthesis - heparan sulfate / heparin - Mus musculus (mouse)	Heparan sulfate (HS) and heparin (Hep) are glycosaminoglycans with repeating disaccharide units that consist of alternating residues of alpha-D-glucosamine (GlcN) and uronic acid, the latter being either beta-D-glucuronic acid (GlcA) or alpha-L-iduronic acid (IdoA). In these sugar residues, sulfation modification may be performed at various positions. Structural studies show that Hep possesses a …	233781;217119;218271;117592;72727;58193;54616;56219;14042;14043;15531;17423;83398;64580;93683;23908;50785;50786;50787;15476;195646;15478;54710;319415	24	233781;217119;218271;117592;72727;58193;54616;56219;14042;14043;15531;17423;83398;64580;93683;23908;50785;50786;15476;195646;15478;54710;319415	23	18894	>>H007 UP			0	>>H007 DOWN			0	>>Metf UP	233781	Xylt1	1	>>Metf DOWN			0	>>A76 UP			0	>>A76 DOWN			0	Metabolism; Glycan biosynthesis and metabolism	mmu00534	Glycosaminoglycan biosynthesis - heparan sulfate / heparin - Mus musculus (mouse)	mmu00534	0	285	23	18894	0	1		mmu00534	1	456	23	18894	1.80149
Metabolism; Glycan biosynthesis and metabolism	mmu00563	Glycosylphosphatidylinositol(GPI)-anchor biosynthesis - Mus musculus (mouse)	Cell surface proteins can be attached to the cell membrane via the glycolipid structure called glycosylphosphatidylinositol (GPI) anchor. Hundreds of GPI-anchored proteins have been identified in many eukaryotes ranging from protozoa and fungi to mammals. All protein-linked GPI anchors share a common core structure, characterized by the substructure Man (a1-4) GlcN (a1-6) myo-inositol-1P-lipid. B…	18700;110417;67292;14755;56176;66268;13481;327942;70325;14756;67556;72084;230801;27392;55981;18701;56703;14731;329777;276846;78928;228812;241062;239827;433931	25	18700;110417;56176;66268;13481;327942;70325;14756;67556;72084;230801;27392;55981;18701;56703;14731;329777;276846;78928;228812;241062;239827;433931	23	18894	>>H007 UP			0	>>H007 DOWN			0	>>Metf UP			0	>>Metf DOWN			0	>>A76 UP			0	>>A76 DOWN			0	Metabolism; Glycan biosynthesis and metabolism	mmu00563	Glycosylphosphatidylinositol(GPI)-anchor biosynthesis - Mus musculus (mouse)	mmu00563	0	285	23	18894	0	1		mmu00563	0	456	23	18894	0
Metabolism; Glycan biosynthesis and metabolism	mmu00601	Glycosphingolipid biosynthesis - lacto and neolacto series - Mus musculus (mouse)	-	108105;102637973;26877;26878;93961;14343;14344;56546;20441;20443;14594;80908;14595;53418;57370;56375;14348;14345;14347;54613;20449;108902;53625;72297;231727;14538	26	108105;102637973;26877;93961;14343;14344;56546;20441;20443;14594;14595;53418;57370;56375;14345;14347;54613;20449;108902;72297;14538	21	18894	>>H007 UP			0	>>H007 DOWN			0	>>Metf UP			0	>>Metf DOWN			0	>>A76 UP			0	>>A76 DOWN			0	Metabolism; Glycan biosynthesis and metabolism	mmu00601	Glycosphingolipid biosynthesis - lacto and neolacto series - Mus musculus (mouse)	mmu00601	0	285	21	18894	0	1		mmu00601	0	456	21	18894	0
Metabolism; Glycan biosynthesis and metabolism	mmu00603	Glycosphingolipid biosynthesis - globo series - Mus musculus (mouse)	-	239559;11605;26879;15211;15212;93961;227671;17939;14343;14344;56546;20442;20444;20449;14348	15	239559;11605;26879;15211;15212;93961;227671;17939;14343;14344;56546;20442;20444;20449	14	18894	>>H007 UP			0	>>H007 DOWN			0	>>Metf UP			0	>>Metf DOWN			0	>>A76 UP			0	>>A76 DOWN			0	Metabolism; Glycan biosynthesis and metabolism	mmu00603	Glycosphingolipid biosynthesis - globo series - Mus musculus (mouse)	mmu00603	0	285	14	18894	0	1		mmu00603	0	456	14	18894	0
Metabolism; Glycan biosynthesis and metabolism	mmu00604	Glycosphingolipid biosynthesis - ganglio series - Mus musculus (mouse)	-	14421;54218;20444;20442;225742;20454;20449;11416;20447;20448;26938;50935;12091;15211;15212	15	14421;54218;20444;20442;225742;20454;20449;11416;20447;20448;50935;12091;15211;15212	14	18894	>>H007 UP			0	>>H007 DOWN			0	>>Metf UP			0	>>Metf DOWN			0	>>A76 UP			0	>>A76 DOWN			0	Metabolism; Glycan biosynthesis and metabolism	mmu00604	Glycosphingolipid biosynthesis - ganglio series - Mus musculus (mouse)	mmu00604	0	285	14	18894	0	1		mmu00604	0	456	14	18894	0
Metabolism; Lipid metabolism	mmu00061	Fatty acid biosynthesis - Mus musculus (mouse)	-	107476;100705;223722;14104;71147;99035;14081;50790;216739;74205;433256;328845;94180;78625	14	107476;100705;223722;14104;71147;99035;14081;50790;216739;74205;433256;328845;94180;78625	14	18894	>>H007 UP			0	>>H007 DOWN			0	>>Metf UP			0	>>Metf DOWN			0	>>A76 UP			0	>>A76 DOWN			0	Metabolism; Lipid metabolism	mmu00061	Fatty acid biosynthesis - Mus musculus (mouse)	mmu00061	0	285	14	18894	0	1		mmu00061	0	456	14	18894	0
Metabolism; Lipid metabolism	mmu00062	Fatty acid elongation - Mus musculus (mouse)	-	52538;231086;15107;97212;93747;26922;19063;54397;54325;54326;12686;83603;68801;170439;74559;56348;70757;30963;66775;57874;106529;26897;171210;171281;217698;171282;70025	27	52538;231086;15107;97212;93747;26922;19063;54397;54325;54326;12686;83603;68801;170439;74559;56348;70757;30963;66775;57874;106529;26897;171210;171281;217698;171282;70025	27	18894	>>H007 UP			0	>>H007 DOWN	12686	Elovl3	1	>>Metf UP			0	>>Metf DOWN			0	>>A76 UP			0	>>A76 DOWN	12686	Elovl3	1	Metabolism; Lipid metabolism	mmu00062	Fatty acid elongation - Mus musculus (mouse)	mmu00062	1	285	27	18894	2.45536	0.343193		mmu00062	0	456	27	18894	0
Metabolism; Lipid metabolism	mmu00071	Fatty acid degradation - Mus musculus (mouse)	-	110460;110446;113868;235674;52538;231086;15107;97212;74147;93747;80911;11430;11409;11364;11363;66885;11370;270076;14081;50790;216739;74205;433256;328845;94180;78625;12894;12895;78070;12896;13177;23986;13118;13117;13119;435802;230639;666168;100040843;277753;11522;11529;26876;11532;11669;11671;72535;110695;56752	49	110460;110446;235674;52538;231086;15107;97212;74147;93747;80911;11430;11409;11364;11363;11370;270076;14081;50790;216739;74205;433256;328845;94180;78625;12894;12895;78070;12896;13177;23986;13118;13117;13119;666168;100040843;277753;11522;26876;11532;11669;11671;72535;110695;56752	44	18894	>>H007 UP			0	>>H007 DOWN			0	>>Metf UP			0	>>Metf DOWN			0	>>A76 UP			0	>>A76 DOWN			0	Metabolism; Lipid metabolism	mmu00071	Fatty acid degradation - Mus musculus (mouse)	mmu00071	0	285	44	18894	0	1		mmu00071	0	456	44	18894	0
Metabolism; Lipid metabolism	mmu00072	Synthesis and degradation of ketone bodies - Mus musculus (mouse)	-	208715;15360;15356;208982;67041;64059;353371;110460;110446;69772;71911	11	208715;15360;15356;208982;67041;110460;110446;69772;71911	9	18894	>>H007 UP			0	>>H007 DOWN			0	>>Metf UP			0	>>Metf DOWN			0	>>A76 UP			0	>>A76 DOWN			0	Metabolism; Lipid metabolism	mmu00072	Synthesis and degradation of ketone bodies - Mus musculus (mouse)	mmu00072	0	285	9	18894	0	1		mmu00072	0	456	9	18894	0
Metabolism; Lipid metabolism	mmu00100	Steroid biosynthesis - Mus musculus (mouse)	-	14137;20775;16987;13121;73166;66234;18194;15490;13595;74754;235293;13360;16889;12613;20652;223920;244209;13115;13081	19	14137;20775;16987;13121;73166;66234;18194;15490;13595;74754;235293;13360;16889;12613;20652;223920;244209;13115	18	18894	>>H007 UP	20775	Sqle	1	>>H007 DOWN			0	>>Metf UP			0	>>Metf DOWN			0	>>A76 UP			0	>>A76 DOWN			0	Metabolism; Lipid metabolism	mmu00100	Steroid biosynthesis - Mus musculus (mouse)	mmu00100	1	285	18	18894	3.68304	0.248222		mmu00100	0	456	18	18894	0
Metabolism; Lipid metabolism	mmu00120	Primary bile acid biosynthesis - Mus musculus (mouse)	Bile acids are steroid carboxylic acids derived from cholesterol in vertebrates. The primary bile acids, cholic acid and chenodeoxycholic acid, are synthesized in the liver and conjugated with taurine or glycine before secretion via bile into the intestine. The conversion from cholesterol to cholic and chenodeoxycholic acids involves four steps: 1) the initiation of synthesis by 7alpha-hydroxylat…	13116;56050;101502;12642;13123;13122;104086;13124;208665;26459;17117;93732;15488;20280;170789;12012	16	13116;56050;101502;12642;13123;13122;104086;13124;208665;26459;17117;93732;15488;20280;170789;12012	16	18894	>>H007 UP			0	>>H007 DOWN			0	>>Metf UP			0	>>Metf DOWN			0	>>A76 UP			0	>>A76 DOWN			0	Metabolism; Lipid metabolism	mmu00120	Primary bile acid biosynthesis - Mus musculus (mouse)	mmu00120	0	285	16	18894	0	1		mmu00120	0	456	16	18894	0
Metabolism; Lipid metabolism	mmu00140	Steroid hormone biosynthesis - Mus musculus (mouse)	Steroid hormones derived from cholesterol are a class of biologically active compounds in vertebrates. The cholesterol side-chain cleavage enzyme CYP11A1 catalyzes conversion of cholesterol, a C27 compound, to the first C21 steroid, pregnenolone, which is converted by a bifunctional enzyme complex to the gestagen hormone, progesterone [MD:<a href="/dbget-bin/www_bget?md:M00107">M00107</a>]. Pregn…	13070;13074;20905;54200;13079;15495;15496;15493;15492;15497;100043456;78925;94224;57357;13072;110115;208665;15483;15484;105349;13123;20860;15485;15486;27400;15490;14979;56348;13076;13077;13088;13089;13090;13094;243881;13097;13098;13099;226143;13095;226105;13096;72082;72303;69888;107141;404195;433247;56448;13105;13101;76279;223706;380997;545123;71754;13112;13113;13114;56388;53973;337924;100041375;…	87	13070;13074;54200;13079;15492;94224;57357;208665;15484;105349;13123;20860;15485;15486;27400;15490;14979;56348;13076;13077;13088;13089;13097;13098;13099;226143;13095;226105;13096;72082;72303;107141;404195;433247;56448;13105;13101;76279;223706;380997;545123;71754;13112;13113;13114;56388;337924;13106;13078;13122;22238;394430;394432;72094;71773;100727;231396;100559;112417;243085;12846;15487	62	18894	>>H007 UP	13074	Cyp17a1	1	>>H007 DOWN	15485;112417	Hsd17b1;Ugt2b37	2	>>Metf UP	13074;20860;13088	Cyp17a1;Sult1e1;Cyp2b10	3	>>Metf DOWN			0	>>A76 UP	13074	Cyp17a1	1	>>A76 DOWN			0	Metabolism; Lipid metabolism	mmu00140	Steroid hormone biosynthesis - Mus musculus (mouse)	mmu00140	3	285	62	18894	3.20781	0.0736551		mmu00140	3	456	62	18894	2.00488
Metabolism; Lipid metabolism	mmu00561	Glycerolipid metabolism - Mus musculus (mouse)	-	235582;11669;11671;72535;110695;56752;11997;14187;11677;67861;58810;225913;14933;14626;14732;215456;102247;231510;55979;67512;52123;225010;218121;67216;28169;68262;19012;50784;67916;14245;64899;64898;13139;110197;110524;104418;217480;56077;320127;380921;227333;331374;13350;67800;15450;16891;12613;66853;116939;69060;18946;18947;67717;16956;69923;23945;68393;233549;11605	59	11669;11671;72535;110695;56752;11997;14187;67861;58810;225913;14933;14732;215456;102247;231510;55979;52123;225010;218121;28169;68262;19012;50784;67916;14245;64899;13139;110197;110524;104418;217480;56077;320127;380921;227333;13350;67800;15450;16891;12613;66853;116939;18946;16956;69923;23945;68393;233549;11605	49	18894	>>H007 UP			0	>>H007 DOWN			0	>>Metf UP	11997	Akr1b7	1	>>Metf DOWN			0	>>A76 UP	233549	Mogat2	1	>>A76 DOWN			0	Metabolism; Lipid metabolism	mmu00561	Glycerolipid metabolism - Mus musculus (mouse)	mmu00561	0	285	49	18894	0	1		mmu00561	1	456	49	18894	0.845596
Metabolism; Lipid metabolism	mmu00564	Glycerophospholipid metabolism - Mus musculus (mouse)	-	14555;333433;14571;14732;215456;102247;231510;55979;67512;52123;225010;218121;67216;28169;68262;14712;66358;19012;50784;67916;14245;64899;64898;13139;110197;110524;104418;217480;56077;320127;380921;227333;331374;212862;99712;18806;18805;18807;104759;16816;26971;18778;18781;18784;18782;26970;66350;69836;26565;18780;237625;329502;18783;211429;232889;78390;271844;53357;665270;225845;270084;210992;99…	94	14555;333433;14571;14732;215456;102247;231510;55979;52123;225010;218121;28169;68262;14712;66358;19012;50784;67916;14245;64899;13139;110197;110524;104418;217480;56077;320127;380921;227333;212862;99712;18806;18805;18807;104759;26971;18784;18782;66350;69836;237625;329502;18783;232889;78390;271844;53357;225845;270084;210992;99010;14792;18777;192654;26394;50767;241274;74182;12647;11423;12660;12651;130…	81	18894	>>H007 UP			0	>>H007 DOWN			0	>>Metf UP	74182	Gpcpd1	1	>>Metf DOWN			0	>>A76 UP	74182	Gpcpd1	1	>>A76 DOWN			0	Metabolism; Lipid metabolism	mmu00564	Glycerophospholipid metabolism - Mus musculus (mouse)	mmu00564	0	285	81	18894	0	0.635709		mmu00564	1	456	81	18894	0.511533
Metabolism; Lipid metabolism	mmu00565	Ether lipid metabolism - Mus musculus (mouse)	-	228061;19012;50784;67916;28042;212862;99712;26971;18778;18781;18784;18782;26970;66350;69836;26565;18780;237625;329502;18783;211429;232889;78390;271844;53357;665270;225845;99010;320981;18606;68255;18806;18805;18807;104759;22239;53897;270084;210992;18472;18475;18476;100163;27226	44	228061;19012;50784;67916;28042;212862;99712;26971;18784;18782;66350;69836;237625;329502;18783;232889;78390;271844;53357;225845;99010;320981;18606;68255;18806;18805;18807;104759;22239;53897;270084;210992;18472;18475;18476;100163;27226	37	18894	>>H007 UP			0	>>H007 DOWN			0	>>Metf UP			0	>>Metf DOWN			0	>>A76 UP			0	>>A76 DOWN			0	Metabolism; Lipid metabolism	mmu00565	Ether lipid metabolism - Mus musculus (mouse)	mmu00565	0	285	37	18894	0	1		mmu00565	0	456	37	18894	0
Metabolism; Lipid metabolism	mmu00590	Arachidonic acid metabolism - Mus musculus (mouse)	-	26971;18778;18781;18784;18782;26970;66350;69836;26565;18780;237625;329502;18783;211429;232889;78390;271844;53357;665270;225845;19224;19225;64292;96979;56351;102641464;12408;12409;109857;66469;21391;19215;54486;19223;11689;16993;72054;64385;170716;17001;14598;23887;14775;14776;14778;14780;67305;75512;69590;13106;13110;74519;13109;665095;230459;100066;242546;71519;13118;13117;13119;435802;230639;66…	90	26971;18784;18782;66350;69836;237625;329502;18783;232889;78390;271844;53357;225845;19224;19225;64292;96979;56351;12408;12409;109857;66469;21391;19215;54486;19223;11689;16993;72054;64385;170716;17001;14598;23887;14775;14778;14780;67305;75512;13106;13110;74519;13109;665095;71519;13118;13117;13119;666168;100040843;277753;11684;11685;11688;13088;13089;13097;13098;13099;226143;13095;226105;13096;72082…	70	18894	>>H007 UP	19215	Ptgds	1	>>H007 DOWN	19225	Ptgs2	1	>>Metf UP	13088	Cyp2b10	1	>>Metf DOWN	19225	Ptgs2	1	>>A76 UP	64292;12409;19223	Ptges;Cbr2;Ptgis	3	>>A76 DOWN			0	Metabolism; Lipid metabolism	mmu00590	Arachidonic acid metabolism - Mus musculus (mouse)	mmu00590	2	285	70	18894	1.89414	0.291456		mmu00590	2	456	70	18894	1.18383
Metabolism; Lipid metabolism	mmu00591	Linoleic acid metabolism - Mus musculus (mouse)	-	26971;18778;18781;18784;18782;26970;66350;69836;26565;18780;237625;329502;18783;211429;232889;78390;271844;53357;665270;225845;11687;13077;13097;13098;13099;226143;13095;226105;13096;72082;72303;69888;107141;404195;433247;13110;74519;13109;665095;230459;100066;242546;13106;13112;13113;13114;56388;53973;337924;100041375	50	26971;18784;18782;66350;69836;237625;329502;18783;232889;78390;271844;53357;225845;11687;13077;13097;13098;13099;226143;13095;226105;13096;72082;72303;107141;404195;433247;13110;74519;13109;665095;13106;13112;13113;13114;56388;337924	37	18894	>>H007 UP			0	>>H007 DOWN			0	>>Metf UP			0	>>Metf DOWN			0	>>A76 UP			0	>>A76 DOWN			0	Metabolism; Lipid metabolism	mmu00591	Linoleic acid metabolism - Mus musculus (mouse)	mmu00591	0	285	37	18894	0	1		mmu00591	0	456	37	18894	0
Metabolism; Lipid metabolism	mmu00592	alpha-Linolenic acid metabolism - Mus musculus (mouse)	-	26971;18778;18781;18784;18782;26970;66350;69836;26565;18780;237625;329502;18783;211429;232889;78390;271844;53357;665270;225845;56473;80911;11430;113868;235674	25	26971;18784;18782;66350;69836;237625;329502;18783;232889;78390;271844;53357;225845;56473;80911;11430;235674	17	18894	>>H007 UP			0	>>H007 DOWN			0	>>Metf UP			0	>>Metf DOWN			0	>>A76 UP			0	>>A76 DOWN			0	Metabolism; Lipid metabolism	mmu00592	alpha-Linolenic acid metabolism - Mus musculus (mouse)	mmu00592	0	285	17	18894	0	1		mmu00592	0	456	17	18894	0
Metabolism; Lipid metabolism	mmu00600	Sphingolipid metabolism - Mus musculus (mouse)	-	20773;268656;228677;70750;545975;76893;241447;93898;67260;71949;11886;54447;230379;171168;66190;70059;13244;619326;208449;74442;20597;20598;58994;77626;238011;223753;19012;50784;67916;81535;433323;56632;20698;20397;22234;14466;230101;56386;12091;22239;14420;53897;11883;18010;50877;241159;23956;11605	48	20773;268656;70750;76893;241447;93898;67260;71949;11886;54447;230379;66190;70059;13244;619326;208449;74442;20597;20598;77626;223753;19012;50784;67916;81535;433323;56632;20698;20397;22234;14466;230101;56386;12091;22239;14420;53897;11883;18010;50877;23956;11605	42	18894	>>H007 UP			0	>>H007 DOWN			0	>>Metf UP			0	>>Metf DOWN			0	>>A76 UP			0	>>A76 DOWN			0	Metabolism; Lipid metabolism	mmu00600	Sphingolipid metabolism - Mus musculus (mouse)	mmu00600	0	285	42	18894	0	1		mmu00600	0	456	42	18894	0
Metabolism; Lipid metabolism	mmu01040	Biosynthesis of unsaturated fatty acids - Mus musculus (mouse)	-	170439;56348;70757;30963;66775;57874;106529;111175;20249;20250;30049;329065;56473;68801;76267;54326;80911;11430;97212;113868;235674;26897;171210;171281;217698;171282;70025;12012	28	170439;56348;70757;30963;66775;57874;106529;111175;20249;20250;30049;329065;56473;68801;76267;54326;80911;11430;97212;235674;26897;171210;171281;217698;171282;70025;12012	27	18894	>>H007 UP			0	>>H007 DOWN			0	>>Metf UP			0	>>Metf DOWN			0	>>A76 UP			0	>>A76 DOWN			0	Metabolism; Lipid metabolism	mmu01040	Biosynthesis of unsaturated fatty acids - Mus musculus (mouse)	mmu01040	0	285	27	18894	0	1		mmu01040	0	456	27	18894	0
Metabolism; Metabolism of cofactors and vitamins	mmu00130	Ubiquinone and other terpenoid-quinone biosynthesis - Mus musculus (mouse)	Ubiquinone (UQ), also called coenzyme Q, and plastoquinone (PQ) are electron carriers in oxidative phosphorylation and photosynthesis, respectively. The quinoid nucleus of ubiquinone is derived from the shikimate pathway; 4-hydroxybenzoate is directly formed from chorismate in bacteria, while it can be formed from either chorismate or tyrosine in yeast. The following biosynthesis of terpenoid moi…	234724;71883;230027;217707;52064;12850;18104;56316;27973;69568;15445	11	234724;71883;230027;217707;52064;12850;18104;56316;27973;69568	10	18894	>>H007 UP			0	>>H007 DOWN			0	>>Metf UP			0	>>Metf DOWN			0	>>A76 UP			0	>>A76 DOWN			0	Metabolism; Metabolism of cofactors and vitamins	mmu00130	Ubiquinone and other terpenoid-quinone biosynthesis - Mus musculus (mouse)	mmu00130	0	285	10	18894	0	1		mmu00130	0	456	10	18894	0
Metabolism; Metabolism of cofactors and vitamins	mmu00670	One carbon pool by folate - Mus musculus (mouse)	-	13361;270685;108156;17768;665563;20425;108037;14450;108147;14317;69606;434437;238505;22171;107747;216188;17769;107885;100039707	19	13361;270685;108156;17768;665563;20425;108037;14450;108147;14317;69606;434437;238505;22171;107747;216188;17769;107885;100039707	19	18894	>>H007 UP			0	>>H007 DOWN	17769	Mthfr	1	>>Metf UP			0	>>Metf DOWN	107885	Mthfs	1	>>A76 UP			0	>>A76 DOWN	17769	Mthfr	1	Metabolism; Metabolism of cofactors and vitamins	mmu00670	One carbon pool by folate - Mus musculus (mouse)	mmu00670	1	285	19	18894	3.4892	0.259421		mmu00670	1	456	19	18894	2.18075
Metabolism; Metabolism of cofactors and vitamins	mmu00730	Thiamine metabolism - Mus musculus (mouse)	-	18041;66566;29807;105663	4	18041;66566;29807;105663	4	18894	>>H007 UP			0	>>H007 DOWN			0	>>Metf UP			0	>>Metf DOWN			0	>>A76 UP			0	>>A76 DOWN			0	Metabolism; Metabolism of cofactors and vitamins	mmu00730	Thiamine metabolism - Mus musculus (mouse)	mmu00730	0	285	4	18894	0	1		mmu00730	0	456	4	18894	0
Metabolism; Metabolism of cofactors and vitamins	mmu00740	Riboflavin metabolism - Mus musculus (mouse)	-	54391;319945;233016;22173	4	54391;319945;233016;22173	4	18894	>>H007 UP			0	>>H007 DOWN			0	>>Metf UP			0	>>Metf DOWN			0	>>A76 UP			0	>>A76 DOWN			0	Metabolism; Metabolism of cofactors and vitamins	mmu00740	Riboflavin metabolism - Mus musculus (mouse)	mmu00740	0	285	4	18894	0	1		mmu00740	0	456	4	18894	0
Metabolism; Metabolism of cofactors and vitamins	mmu00750	Vitamin B6 metabolism - Mus musculus (mouse)	-	103711;216134;57028;73373;213043;11761;71872;71724;107272	9	216134;73373;213043;11761;71872;71724;107272	7	18894	>>H007 UP			0	>>H007 DOWN			0	>>Metf UP	107272	Psat1	1	>>Metf DOWN			0	>>A76 UP			0	>>A76 DOWN			0	Metabolism; Metabolism of cofactors and vitamins	mmu00750	Vitamin B6 metabolism - Mus musculus (mouse)	mmu00750	0	285	7	18894	0	1		mmu00750	1	456	7	18894	5.91917
Metabolism; Metabolism of cofactors and vitamins	mmu00760	Nicotinate and nicotinamide metabolism - Mus musculus (mouse)	-	67375;223646;18950;667034;225994;69564;76952;107569;70881;230718;50773;103850;68106;66763;23959;74080;66454;226518;18605;209558;67993;78914;59027;11871;11872;12494;12182;192185;68646;18115;18113;213043;11761;71872;71724	35	67375;223646;18950;225994;76952;107569;70881;50773;103850;68106;66763;23959;74080;66454;226518;18605;209558;78914;59027;11871;11872;12494;12182;192185;68646;18115;18113;213043;11761;71872;71724	31	18894	>>H007 UP			0	>>H007 DOWN			0	>>Metf UP			0	>>Metf DOWN			0	>>A76 UP			0	>>A76 DOWN			0	Metabolism; Metabolism of cofactors and vitamins	mmu00760	Nicotinate and nicotinamide metabolism - Mus musculus (mouse)	mmu00760	0	285	31	18894	0	1		mmu00760	0	456	31	18894	0
Metabolism; Metabolism of cofactors and vitamins	mmu00770	Pantothenate and CoA biosynthesis - Mus musculus (mouse)	-	269614;211347;74450;75735;106564;66812;18605;209558;71743;67618;22361;26464;12035;12036;99586;64705;103149;73748	18	269614;211347;74450;75735;106564;66812;18605;209558;71743;67618;22361;26464;12035;12036;99586;64705;73748	17	18894	>>H007 UP			0	>>H007 DOWN			0	>>Metf UP			0	>>Metf DOWN			0	>>A76 UP			0	>>A76 DOWN			0	Metabolism; Metabolism of cofactors and vitamins	mmu00770	Pantothenate and CoA biosynthesis - Mus musculus (mouse)	mmu00770	0	285	17	18894	0	1		mmu00770	0	456	17	18894	0
Metabolism; Metabolism of cofactors and vitamins	mmu00780	Biotin metabolism - Mus musculus (mouse)	Biotin (vitamin H or vitamin B7) is the essential cofactor of biotin-dependent carboxylases, such as pyruvate carboxylase and acetyl-CoA carboxylase. Mammals cannot synthesize biotin, while in bacteria, fungi, and plants it is synthesized from pimelate thioester through different pathways. In E. coli and many organisms, pimelate thioester is derived from malonyl-ACP. The pathway starts with the m…	71147;110948;26363	3	71147;110948;26363	3	18894	>>H007 UP			0	>>H007 DOWN			0	>>Metf UP			0	>>Metf DOWN			0	>>A76 UP			0	>>A76 DOWN			0	Metabolism; Metabolism of cofactors and vitamins	mmu00780	Biotin metabolism - Mus musculus (mouse)	mmu00780	0	285	3	18894	0	1		mmu00780	0	456	3	18894	0
Metabolism; Metabolism of cofactors and vitamins	mmu00785	Lipoic acid metabolism - Mus musculus (mouse)	-	79464;67164;623661	3	79464;67164;623661	3	18894	>>H007 UP			0	>>H007 DOWN			0	>>Metf UP			0	>>Metf DOWN			0	>>A76 UP			0	>>A76 DOWN			0	Metabolism; Metabolism of cofactors and vitamins	mmu00785	Lipoic acid metabolism - Mus musculus (mouse)	mmu00785	0	285	3	18894	0	1		mmu00785	0	456	3	18894	0
Metabolism; Metabolism of cofactors and vitamins	mmu00790	Folate biosynthesis - Mus musculus (mouse)	-	14528;11650;11648;11647;76768;13361;14287;14590;19286;20751;110391;102643271;56738;17434	14	14528;11647;13361;14287;14590;19286;20751;110391;56738;17434	10	18894	>>H007 UP			0	>>H007 DOWN			0	>>Metf UP			0	>>Metf DOWN			0	>>A76 UP			0	>>A76 DOWN			0	Metabolism; Metabolism of cofactors and vitamins	mmu00790	Folate biosynthesis - Mus musculus (mouse)	mmu00790	0	285	10	18894	0	1		mmu00790	0	456	10	18894	0
Metabolism; Metabolism of cofactors and vitamins	mmu00830	Retinol metabolism - Mus musculus (mouse)	-	63857;11522;11529;26876;11532;20148;28200;241452;235033;98711;17252;77974;19683;103142;242285;27400;79235;13350;245532;19892;19682;213043;11761;71872;71724;26358;19378;11668;13082;232174;546726;13076;13077;13086;13087;13085;13088;13089;13090;13094;243881;13097;13098;13099;226143;13095;226105;13096;72082;72303;69888;107141;404195;433247;74134;13112;13113;13114;56388;53973;337924;100041375;13118;13…	89	63857;11522;26876;11532;20148;28200;241452;235033;98711;17252;77974;19683;242285;27400;13350;245532;19682;213043;11761;71872;71724;26358;19378;11668;13082;232174;546726;13076;13077;13086;13087;13085;13088;13089;13097;13098;13099;226143;13095;226105;13096;72082;72303;107141;404195;433247;74134;13112;13113;13114;56388;337924;13118;13117;13119;666168;100040843;277753;22238;394430;394432;72094;71773;…	69	18894	>>H007 UP			0	>>H007 DOWN	112417	Ugt2b37	1	>>Metf UP	13088	Cyp2b10	1	>>Metf DOWN			0	>>A76 UP	19378	Aldh1a2	1	>>A76 DOWN			0	Metabolism; Metabolism of cofactors and vitamins	mmu00830	Retinol metabolism - Mus musculus (mouse)	mmu00830	1	285	69	18894	0.960793	1		mmu00830	1	456	69	18894	0.600496
Metabolism; Metabolism of cofactors and vitamins	mmu00860	Porphyrin and chlorophyll metabolism - Mus musculus (mouse)	-	11656;11655;67417;107508;17025;15288;22276;22275;12892;19044;14151;70383;226139;77697;15368;15369;109778;233016;22238;22236;94284;94215;394434;394430;394432;394433;72094;552899;71773;394435;394436;100727;231396;100559;112417;243085;110006;15159;12870;15203;14297	41	11655;67417;107508;17025;15288;22276;22275;12892;19044;14151;70383;226139;77697;15368;15369;109778;233016;22238;394430;394432;72094;71773;100727;231396;100559;112417;243085;110006;15159;12870;15203;14297	32	18894	>>H007 UP			0	>>H007 DOWN	112417	Ugt2b37	1	>>Metf UP			0	>>Metf DOWN			0	>>A76 UP			0	>>A76 DOWN			0	Metabolism; Metabolism of cofactors and vitamins	mmu00860	Porphyrin and chlorophyll metabolism - Mus musculus (mouse)	mmu00860	1	285	32	18894	2.07171	0.390651		mmu00860	0	456	32	18894	0
Organismal Systems; Digestive system	mmu04970	Salivary secretion - Mus musculus (mouse)	Saliva has manifold functions in maintaining the integrity of the oral tissues, in protecting teeth from caries, in the tasting and ingestion of food, in speech and in the tolerance of tenures, for example. Salivary secretion occurs in response to stimulation by neurotransmitters released from autonomic nerve endings. There are two secretory pathways: protein exocytosis and fluid secretion. Sympa…	11554;11555;11556;14683;432530;210044;104111;104110;224129;11512;11513;11514;11515;18747;18749;22318;11549;11548;11550;12671;14682;18795;18797;18798;18796;18750;18751;18752;16438;16439;16440;20192;12313;80796;12315;12314;70405;494124;18125;60596;234889;239134;54195;19091;19092;12494;12182;212989;11830;11928;98660;232975;27222;67821;11931;11932;11933;11936;67972;320707;381290;11941;20496;16534;165…	78	11554;11555;11556;14683;432530;210044;104111;104110;224129;11512;11513;11514;11515;18747;18749;22318;11549;11548;12671;14682;18795;18797;18798;18796;18750;18751;18752;16438;16439;16440;12313;80796;12315;12314;70405;18125;60596;234889;54195;19091;19092;12494;12182;212989;11830;11928;232975;27222;67821;11931;11932;11933;11936;67972;320707;381290;11941;20496;16534;16531;20535;20544;13010;17110;17105…	67	18894	>>H007 UP			0	>>H007 DOWN			0	>>Metf UP	432530;18125;17110;12796	Adcy1;Nos1;Lyz1;Camp	4	>>Metf DOWN			0	>>A76 UP	11830	Aqp5	1	>>A76 DOWN			0	Organismal Systems; Digestive system	mmu04970	Salivary secretion - Mus musculus (mouse)	mmu04970	0	285	67	18894	0	0.628711		mmu04970	4	456	67	18894	2.47368
Organismal Systems; Digestive system	mmu04971	Gastric acid secretion - Mus musculus (mouse)	Gastric acid is a key factor in normal upper gastrointestinal functions, including protein digestion and calcium and iron absorption, as well as providing some protection against bacterial infections. The principal stimulants of acid secretion at the level of the parietal cell are histamine (paracrine), gastrin (hormonal), and acetycholine (ACh; neurocrine). Stimulation of acid secretion typicall…	12671;14459;12426;14682;18795;18797;18798;18796;18750;18751;18752;22350;16438;16439;16440;12313;80796;12315;12314;70405;494124;108058;12325;12323;12322;107589;213435;228785;238564;15466;14683;432530;210044;104111;104110;224129;11512;11513;11514;11515;20604;20606;14677;14679;14678;18747;18749;11944;11945;246133;16535;56379;16518;16513;16516;16517;12638;16526;72258;11928;98660;232975;27222;67821;11…	73	12671;12426;14682;18795;18797;18798;18796;18750;18751;18752;22350;16438;16439;16440;12313;80796;12315;12314;70405;108058;12325;12323;12322;107589;213435;228785;238564;15466;14683;432530;210044;104111;104110;224129;11512;11513;11514;11515;14677;14679;14678;18747;18749;11944;16535;56379;16518;16513;16516;16517;12638;16526;72258;11928;232975;27222;67821;11931;11932;11933;20544;110895;12349;208890;20…	66	18894	>>H007 UP	228785;238564	Mylk2;Mylk4	2	>>H007 DOWN			0	>>Metf UP	12322;228785;238564;432530	Camk2a;Mylk2;Mylk4;Adcy1	4	>>Metf DOWN			0	>>A76 UP			0	>>A76 DOWN			0	Organismal Systems; Digestive system	mmu04971	Gastric acid secretion - Mus musculus (mouse)	mmu04971	2	285	66	18894	2.00893	0.269413		mmu04971	4	456	66	18894	2.51116
Organismal Systems; Digestive system	mmu04972	Pancreatic secretion - Mus musculus (mouse)	The pancreas performs both exocrine and endocrine functions.&nbsp;&nbsp;The exocrine pancreas consists of two parts, the acinar and duct cells. The primary functions of pancreatic acinar cells are to synthesize and secrete digestive enzymes. Stimulation of the cell by secretagogues such as acetylcholine (ACh) and cholecystokinin (CCK) causes the generation of an intracellular Ca2+ signal. This si…	12671;12425;14682;18795;18797;18798;18796;18750;18751;18752;19340;17274;53869;80718;109905;215449;11848;67653;19353;436522;22072;67373;103964;100040233;22074;73626;109660;13706;67868;109697;232680;12873;76703;56373;69060;18946;18947;12613;26971;18778;18781;18784;18782;26970;66350;69836;26565;18780;237625;16438;16439;16440;20191;12494;12182;233979;11937;11938;53313;23844;229933;99663;99709;22063;2…	100	12671;14682;18795;18797;18798;18796;18750;18751;18752;19340;17274;53869;80718;109905;215449;11848;67653;19353;109660;13706;109697;232680;12873;56373;18946;12613;26971;18784;18782;66350;69836;237625;16438;16439;16440;12494;12182;233979;11937;11938;53313;229933;22063;20496;11928;232975;27222;67821;11931;11932;11933;11936;16535;16531;67972;320707;381290;11941;20544;20535;319229;14683;432530;210044;1…	75	18894	>>H007 UP	11937	Atp2a1	1	>>H007 DOWN			0	>>Metf UP	11937;432530	Atp2a1;Adcy1	2	>>Metf DOWN			0	>>A76 UP	12873	Cpa3	1	>>A76 DOWN			0	Organismal Systems; Digestive system	mmu04972	Pancreatic secretion - Mus musculus (mouse)	mmu04972	1	285	75	18894	0.88393	1		mmu04972	2	456	75	18894	1.10491
Organismal Systems; Digestive system	mmu04973	Carbohydrate digestion and absorption - Mus musculus (mouse)	Dietary carbohydrate in humans and omnivorous animals is a major nutrient.&nbsp;&nbsp;The carbohydrates that we ingest vary from the lactose in milk to complex carbohydrates. These carbohydrates are digested to monosaccharides, mostly glucose, galactose and fructose, prior to absorption in the small intestine. Glucose and galactose are initially transported into the enterocyte by SGLT1 located in…	11722;100043684;109959;100043688;100043686;226413;232714;69983;20537;11928;98660;232975;27222;67821;11931;11932;11933;11936;20526;15277;212032;15275;216019;14385;14377;14378;68401;56485;18709;18708;320207;18710;30955;18706;18707;74769;11651;11652;23797;12289;18751;83770;83771;242851;18796	45	11722;226413;232714;69983;20537;11928;232975;27222;67821;11931;11932;11933;11936;20526;15277;212032;15275;216019;14385;14377;68401;56485;18709;18708;320207;18710;30955;18706;18707;74769;11651;11652;23797;12289;18751;83771;242851;18796	38	18894	>>H007 UP	56485	Slc2a5	1	>>H007 DOWN			0	>>Metf UP	83771	Tas1r3	1	>>Metf DOWN			0	>>A76 UP	56485	Slc2a5	1	>>A76 DOWN			0	Organismal Systems; Digestive system	mmu04973	Carbohydrate digestion and absorption - Mus musculus (mouse)	mmu04973	1	285	38	18894	1.7446	0.443083		mmu04973	1	456	38	18894	1.09037
Organismal Systems; Digestive system	mmu04975	Fat digestion and absorption - Mus musculus (mouse)	Fat is an important energy source from food. More than 95% of dietary fat is long-chain triacylglycerols (TAG), the remaining being phospholipids (4.5%) and sterols. In the small intestine lumen, dietary TAG is hydrolyzed to fatty acids (FA) and monoacylglycerols (MAG) by pancreatic lipase. These products are then emulsified with the help of phospholipids (PL) and bile acids (BA) present in bile …	67717;69060;18946;18947;12613;26971;18778;18781;18784;18782;26970;66350;69836;26565;18780;237625;109791;12491;14719;14079;14080;55979;67512;19012;50784;67916;233549;13350;67800;20778;237636;27409;67470;11808;238055;17777;11806;11303;110460;26569	40	18946;12613;26971;18784;18782;66350;69836;237625;12491;14719;14080;55979;19012;50784;67916;233549;13350;67800;20778;237636;27409;67470;11808;238055;17777;11806;11303;110460;26569	29	18894	>>H007 UP			0	>>H007 DOWN			0	>>Metf UP			0	>>Metf DOWN			0	>>A76 UP	233549	Mogat2	1	>>A76 DOWN			0	Organismal Systems; Digestive system	mmu04975	Fat digestion and absorption - Mus musculus (mouse)	mmu04975	0	285	29	18894	0	1		mmu04975	0	456	29	18894	0
Organismal Systems; Digestive system	mmu04976	Bile secretion - Mus musculus (mouse)	Bile is a vital secretion, essential for digestion and absorption of fats and fat-soluble vitamins in the small intestine. Moreover, bile is an important route of elimination for excess cholesterol and many waste product, bilirubin, drugs and toxic compounds. Bile secretion depends on the function of membrane transport systems in hepatocytes and cholangiocytes and on the structural and functional…	13849;28250;28248;108096;28254;28253;20493;108114;19879;20517;15357;20778;16835;320024;13122;20186;20181;23957;20859;629203;26459;12012;64008;11833;27409;67470;27413;12780;26357;12349;20535;18671;18669;18670;20544;232156;76408;239273;106407;330962;140492;11928;98660;232975;27222;67821;11931;11932;11933;11936;319229;14683;432530;210044;104111;104110;224129;11512;11513;11514;11515;18747;18749;12638…	71	13849;28250;28248;28253;20493;108114;20517;15357;20778;16835;320024;13122;20186;20181;23957;26459;12012;64008;11833;27409;67470;27413;12780;26357;12349;20535;18671;18669;18670;20544;232156;76408;239273;106407;330962;140492;11928;232975;27222;67821;11931;11932;11933;11936;319229;14683;432530;210044;104111;104110;224129;11512;11513;11514;11515;18747;18749;12638;54403;11829;11826;20494;20537;20525	64	18894	>>H007 UP			0	>>H007 DOWN			0	>>Metf UP	432530	Adcy1	1	>>Metf DOWN			0	>>A76 UP			0	>>A76 DOWN			0	Organismal Systems; Digestive system	mmu04976	Bile secretion - Mus musculus (mouse)	mmu04976	0	285	64	18894	0	1		mmu04976	1	456	64	18894	0.64741
Organismal Systems; Digestive system	mmu04977	Vitamin digestion and absorption - Mus musculus (mouse)	Vitamins are a diverse and chemically unrelated group of organic substances that share a common feature of being essential for normal health and well-being. They catalyze numerous biochemical reactions. Because humans and other mammals cannot synthesize these compounds (except for some synthesis of niacin), they must obtain them from exogenous sources via intestinal absorption. Vitamins&nbsp;&nbs…	53320;26363;14603;65969;68421;67096;17250;21452;80721;116914;69698;330064;20509;20778;69060;665270;19660;245532;79235;11808;238055;11806;20522;52466	24	53320;26363;14603;65969;68421;67096;17250;21452;80721;116914;69698;330064;20509;20778;245532;11808;238055;11806;20522;52466	20	18894	>>H007 UP			0	>>H007 DOWN			0	>>Metf UP			0	>>Metf DOWN			0	>>A76 UP			0	>>A76 DOWN			0	Organismal Systems; Digestive system	mmu04977	Vitamin digestion and absorption - Mus musculus (mouse)	mmu04977	0	285	20	18894	0	1		mmu04977	0	456	20	18894	0
Organismal Systems; Digestive system	mmu04978	Mineral absorption - Mus musculus (mouse)	Minerals are one of the five fundamental groups of nutrients needed to sustain life. Of the minerals, calcium plays innumerable roles in our bodies, serving as a main component of bone as well as an intracellular messenger in muscle contraction/relaxation, neural networks, the immune system, and endocrine/exocrine cells. Iron, copper, and other metals are required for redox reactions (as cofactor…	22337;225997;58800;64177;12309;13487;171429;320718;12724;105243;20537;74338;11928;98660;232975;27222;67821;11931;11932;11933;11936;15368;15369;73649;18173;18174;14319;100862446;14325;53945;15203;22041;71775;72027;22782;20529;70358;74051;17750;17748;11927;11977;20531;20541;52466;67972	46	22337;225997;58800;13487;171429;320718;12724;20537;11928;232975;27222;67821;11931;11932;11933;11936;15368;15369;73649;18173;18174;14319;14325;53945;15203;22041;71775;72027;22782;20529;70358;74051;17750;17748;11927;11977;20531;20541;52466;67972	40	18894	>>H007 UP	17750;17748	Mt2;Mt1	2	>>H007 DOWN			0	>>Metf UP	17750;17748	Mt2;Mt1	2	>>Metf DOWN			0	>>A76 UP	17750;17748	Mt2;Mt1	2	>>A76 DOWN			0	Organismal Systems; Digestive system	mmu04978	Mineral absorption - Mus musculus (mouse)	mmu04978	2	285	40	18894	3.31474	0.129816		mmu04978	2	456	40	18894	2.07171
Organismal Systems; Endocrine system	mmu03320	PPAR signaling pathway - Mus musculus (mouse)	Peroxisome proliferator-activated receptors (PPARs) are nuclear hormone receptors that are activated by fatty acids and their derivatives. PPAR has three subtypes (PPARalpha, beta/delta, and gamma) showing different expression patterns in vertebrates. Each of them is encoded in a separate gene and binds fatty acids and eicosanoids. PPARalpha plays a role in the clearance of circulating or cellula…	12491;26457;26569;26458;26459;225579;14080;14079;14077;11770;16592;16204;12140;19013;20181;20182;20183;19015;19016;11806;11807;11814;66113;18830;56473;20249;20250;30049;329065;13122;13124;22259;104086;13167;16956;14081;50790;216739;74205;433256;328845;94180;78625;108078;74147;13118;13117;13119;435802;230639;666168;100040843;277753;113868;235674;20280;80911;11430;93732;12894;12895;78070;12896;1136…	85	12491;26457;26569;26458;26459;225579;14080;14077;11770;16592;12140;19013;20181;20182;20183;19015;19016;11806;11807;11814;66113;18830;56473;20249;20250;30049;329065;13122;13124;22259;104086;13167;16956;14081;50790;216739;74205;433256;328845;94180;78625;108078;74147;13118;13117;13119;666168;100040843;277753;235674;20280;80911;11430;93732;12894;12895;78070;12896;11363;11364;57875;20411;103968;11520;…	77	18894	>>H007 UP	14077	Fabp3	1	>>H007 DOWN			0	>>Metf UP	14077;103968	Fabp3;Plin1	2	>>Metf DOWN			0	>>A76 UP	108078	Olr1	1	>>A76 DOWN			0	Organismal Systems; Endocrine system	mmu03320	PPAR signaling pathway - Mus musculus (mouse)	mmu03320	1	285	77	18894	0.860971	1		mmu03320	2	456	77	18894	1.07621
Organismal Systems; Endocrine system	mmu04614	Renin-angiotensin system - Mus musculus (mouse)	The renin-angiotensin system (RAS) is a peptidergic system with endocrine characteristics regarding to the regulation of the blood pressure and hydro-electrolytic balance.&nbsp;&nbsp;In the classical RAS, the enzyme renin cleaves its substrate angiotensinogen (Agt) forming the decapeptide angiotensin I that is in turn cleaved by angiotensin-converting enzyme (ACE) to produce the angiotensin II (A…	11606;19702;19701;102643057;11421;217246;17228;13035;16612;16622;16618;13648;16613;16623;16624;16616;16617;13646;18050;13809;16790;19072;70008;19025;12873;17380;50492;75805;72461;17171;211578;11607;11608;11609;240028;70495	36	11606;19701;11421;17228;13035;16612;16622;13809;16790;19072;70008;19025;12873;17380;50492;75805;72461;211578;11607;11609;240028;70495	22	18894	>>H007 UP			0	>>H007 DOWN			0	>>Metf UP	13035	Ctsg	1	>>Metf DOWN			0	>>A76 UP	17228;12873	Cma1;Cpa3	2	>>A76 DOWN			0	Organismal Systems; Endocrine system	mmu04614	Renin-angiotensin system - Mus musculus (mouse)	mmu04614	0	285	22	18894	0	1		mmu04614	1	456	22	18894	1.88337
Organismal Systems; Endocrine system	mmu04911	Insulin secretion - Mus musculus (mouse)	Pancreatic beta cells are specialised endocrine cells that continuously sense the levels of blood sugar and other fuels and, in response, secrete insulin to maintain normal fuel homeostasis. Glucose-induced insulin secretion and its potentiation constitute the principal mechanism of insulin release. Glucose is transported by the glucose transporter (GLUT) into the pancreatic beta-cell. Metabolism…	20525;20526;103988;68667;11928;98660;232975;27222;67821;11931;11932;11933;11936;20927;16514;12288;12289;54652;12292;108058;12325;12323;12322;16531;16532;16533;72413;100502876;58802;84036;140492;140493;16534;14526;14652;14607;236781;11516;11517;14683;432530;210044;104111;104110;224129;11512;11513;11514;11515;18747;18749;12912;11909;102641666;11911;12913;26427;208647;208677;78284;231991;12915;18609…	86	20525;20526;103988;68667;11928;232975;27222;67821;11931;11932;11933;11936;16514;12288;12289;54652;12292;108058;12325;12323;12322;16531;16532;84036;140492;140493;16534;14526;14652;14607;11517;14683;432530;210044;104111;104110;224129;11512;11513;11514;11515;18747;18749;12912;11909;11911;12913;26427;208647;208677;78284;231991;12915;18609;56508;116838;26875;19339;12671;233081;14682;14672;18795;18797;…	72	18894	>>H007 UP	12292;231991	Cacna1s;Creb5	2	>>H007 DOWN			0	>>Metf UP	12292;12322;432530;231991	Cacna1s;Camk2a;Adcy1;Creb5	4	>>Metf DOWN			0	>>A76 UP			0	>>A76 DOWN	20907	Stx1a	1	Organismal Systems; Endocrine system	mmu04911	Insulin secretion - Mus musculus (mouse)	mmu04911	2	285	72	18894	1.84152	0.302446		mmu04911	4	456	72	18894	2.3019
Organismal Systems; Endocrine system	mmu04912	GnRH signaling pathway - Mus musculus (mouse)	Gonadotropin-releasing hormone (GnRH) secretion from the hypothalamus acts upon its receptor in the anterior pituitary to regulate the production and release of the gonadotropins, LH and FSH. The GnRHR is coupled to Gq/11 proteins to activate phospholipase C which transmits its signal to diacylglycerol (DAG) and inositol 1,4,5-trisphosphate (IP3). DAG activates the intracellular protein kinase C …	14714;14715;14683;432530;210044;104111;104110;224129;11512;11513;11514;11515;18747;18749;11911;14682;14672;18795;18797;18798;18796;16438;16439;16440;12313;80796;12315;12314;70405;494124;108058;12325;12323;12322;18750;18751;18753;12288;12289;54652;12292;26401;26405;26406;26407;26397;26399;26416;19094;29857;26415;23939;329502;18783;211429;232889;78390;271844;18806;18805;20779;12540;26398;26400;2641…	88	14714;14715;14683;432530;210044;104111;104110;224129;11512;11513;11514;11515;18747;18749;11911;14682;14672;18795;18797;18798;18796;16438;16439;16440;12313;80796;12315;12314;70405;108058;12325;12323;12322;18750;18751;18753;12288;12289;54652;12292;26401;26405;26406;26407;26397;26399;26416;19094;29857;26415;23939;329502;18783;232889;78390;271844;18806;18805;20779;12540;26398;26400;26419;26420;26414;…	85	18894	>>H007 UP	12292	Cacna1s	1	>>H007 DOWN			0	>>Metf UP	432530;12322;12292	Adcy1;Camk2a;Cacna1s	3	>>Metf DOWN			0	>>A76 UP			0	>>A76 DOWN			0	Organismal Systems; Endocrine system	mmu04912	GnRH signaling pathway - Mus musculus (mouse)	mmu04912	1	285	85	18894	0.779938	1		mmu04912	3	456	85	18894	1.46238
Organismal Systems; Endocrine system	mmu04914	Progesterone-mediated oocyte maturation - Mus musculus (mouse)	Xenopus oocytes are naturally arrested at G2 of meiosis I. Exposure to either insulin/IGF-1 or the steroid hormone progesterone breaks this arrest and induces resumption of the two meiotic division cycles and maturation of the oocyte into a mature, fertilizable egg. This process is termed oocyte maturation. The transition is accompanied by an increase in maturation promoting factor (MPF or Cdc2/c…	18667;18709;18708;320207;18710;30955;18706;18707;74769;26419;26420;26414;26416;19094;29857;26415;14677;14679;14678;432530;210044;104111;104110;224129;11512;11513;11514;11515;18747;18749;12877;208922;231207;67579;70891;74673;241634;330228;12566;12534;12428;12427;17451;15519;15516;26395;26413;26417;110651;20111;20112;67071;268930;268697;12442;209091;18817;12530;12531;12532;16334;16333;16000;16001;1…	90	18667;18709;18708;320207;18710;30955;18706;18707;74769;26419;26420;26414;26416;19094;29857;26415;14677;14679;14678;432530;210044;104111;104110;224129;11512;11513;11514;11515;18747;18749;12877;208922;231207;67579;70891;74673;12566;12534;12428;15519;15516;26395;26413;26417;110651;20111;20112;67071;268930;268697;12442;209091;18817;12530;12531;12532;16000;16001;11651;11652;23797;18576;16653;11836;109…	83	18894	>>H007 UP			0	>>H007 DOWN	268697;18817	Ccnb1;Plk1	2	>>Metf UP	432530	Adcy1	1	>>Metf DOWN			0	>>A76 UP			0	>>A76 DOWN			0	Organismal Systems; Endocrine system	mmu04914	Progesterone-mediated oocyte maturation - Mus musculus (mouse)	mmu04914	2	285	83	18894	1.59746	0.362121		mmu04914	1	456	83	18894	0.499207
Organismal Systems; Endocrine system	mmu04915	Estrogen signaling pathway - Mus musculus (mouse)	Estrogens are steroid hormones that regulate a plethora of physiological processes in mammals, including reproduction, cardiovascular protection, bone integrity, cellular homeostasis, and behavior. Estrogen mediates its cellular actions through two signaling pathways classified as	13982;13983;15519;15516;22027;14228;14229;15481;15482;193740;15512;15511;14281;16476;20683;76854;14683;20779;17390;17395;15200;432530;210044;104111;104110;224129;11512;11513;11514;11515;18747;18749;12912;11909;102641666;11911;12913;26427;208647;208677;78284;231991;12915;13649;20416;216148;20418;271849;14784;20662;20663;15461;16653;18176;110157;26395;26396;26413;26417;30955;18706;18707;74769;18709…	98	13982;13983;15519;15516;22027;14228;14229;15481;15482;193740;15512;15511;14281;16476;20683;14683;20779;17390;17395;15200;432530;210044;104111;104110;224129;11512;11513;11514;11515;18747;18749;12912;11909;11911;12913;26427;208647;208677;78284;231991;12915;13649;20416;216148;20418;271849;14784;20662;20663;15461;16653;18176;110157;26395;26396;26413;26417;30955;18706;18707;74769;18709;18708;320207;18…	94	18894	>>H007 UP	231991	Creb5	1	>>H007 DOWN	193740;15511	Hspa1a;Hspa1b	2	>>Metf UP	432530;231991	Adcy1;Creb5	2	>>Metf DOWN	193740;15511	Hspa1a;Hspa1b	2	>>A76 UP	14229	Fkbp5	1	>>A76 DOWN	193740;15511;16521	Hspa1a;Hspa1b;Kcnj5	3	Organismal Systems; Endocrine system	mmu04915	Estrogen signaling pathway - Mus musculus (mouse)	mmu04915	3	285	94	18894	2.11579	0.177143		mmu04915	4	456	94	18894	1.76316
Organismal Systems; Endocrine system	mmu04916	Melanogenesis - Mus musculus (mouse)	Cutaneous melanin pigment plays a critical role in camouflage, mimicry, social communication, and protection against harmful effects of solar radiation. Melanogenesis is under complex regulatory control by multiple agents. The most important positive regulator of melanogenesis is the MC1 receptor with its ligands melanocortic peptides. MC1R activates the cyclic AMP (cAMP) response-element binding…	18976;50518;17199;14683;432530;210044;104111;104110;224129;11512;11513;11514;11515;18747;18749;12912;12913;26427;208647;208677;78284;12914;328572;17342;22408;22413;22414;22415;22416;22417;22418;22419;22420;22421;22422;20890;22423;216795;22412;22410;22409;22411;93735;14362;14369;57265;14365;14366;14367;14370;14368;93897;14371;14681;14682;13544;13542;13543;56637;12387;21414;21415;21416;16842;17311;…	99	18976;50518;14683;432530;210044;104111;104110;224129;11512;11513;11514;11515;18747;18749;12912;12913;26427;208647;208677;78284;12914;328572;17342;22413;22414;22415;22417;22418;22419;22420;22421;22422;216795;22412;22409;22411;14362;14369;57265;14365;14366;14367;14370;14368;93897;14371;14681;14682;13544;13542;13543;56637;12387;21414;21415;21416;16842;17311;16590;15461;16653;18176;110157;26395;26396…	90	18894	>>H007 UP			0	>>H007 DOWN	22412	Wnt9b	1	>>Metf UP	432530;12322	Adcy1;Camk2a	2	>>Metf DOWN			0	>>A76 UP			0	>>A76 DOWN			0	Organismal Systems; Endocrine system	mmu04916	Melanogenesis - Mus musculus (mouse)	mmu04916	1	285	90	18894	0.736608	1		mmu04916	2	456	90	18894	0.92076
Organismal Systems; Endocrine system	mmu04917	Prolactin signaling pathway - Mus musculus (mouse)	Prolactin (PRL) is a polypeptide hormone known to be involved in a wide range of biological functions including osmoregulation, lactation, reproduction, growth and development, endocrinology and metabolism, brain and behavior, and immunomodulation. PRL mediates its action through PRLR, a transmembrane protein of the hematopoietin cytokine receptor superfamily. At the protein level, the long PRLR …	19109;19116;16452;20416;216148;20418;271849;20779;30955;18706;18707;74769;18709;18708;320207;18710;11651;11652;23797;56484;14430;14784;20662;20663;15461;16653;18176;110157;26395;26396;26413;26417;14281;26419;26420;26414;26416;19094;29857;26415;12443;56637;12700;12703;216233;12702;67296;56468;192157;54607;20846;20848;20850;20851;21943;21934;18033;19697;22373;13711;12991;12640;16866;16867;13074;139…	74	19116;16452;20416;216148;20418;271849;20779;30955;18706;18707;74769;18709;18708;320207;18710;11651;11652;23797;56484;14784;20662;20663;15461;16653;18176;110157;26395;26396;26413;26417;14281;26419;26420;26414;26416;19094;29857;26415;12443;56637;12700;12703;216233;12702;67296;56468;192157;54607;20846;20848;20850;20851;21934;18033;19697;13711;12640;13074;13982;13983;16362;21823;20526;103988;12444	65	18894	>>H007 UP	13074	Cyp17a1	1	>>H007 DOWN			0	>>Metf UP	216233;13074	Socs2;Cyp17a1	2	>>Metf DOWN			0	>>A76 UP	13074	Cyp17a1	1	>>A76 DOWN			0	Organismal Systems; Endocrine system	mmu04917	Prolactin signaling pathway - Mus musculus (mouse)	mmu04917	1	285	65	18894	1.01992	0.628376		mmu04917	2	456	65	18894	1.2749
Organismal Systems; Endocrine system	mmu04918	Thyroid hormone synthesis - Mus musculus (mouse)	Thyroid hormones triiodothyronine (T3) and thyroxine (T4) are essential for normal development, growth and metabolic homeostasis in all vertebrates, and synthesized in the thyroid gland. The functional unit of the thyroid gland is the follicle, delimited by a monolayer of thyrocytes. Polarized thyrocytes surround the follicular lumen; with their basal and apical surfaces facing the bloodstream an…	22094;12640;22095;14683;432530;210044;104111;104110;224129;11512;11513;11514;11515;18747;18749;14682;18795;18797;18798;18796;18750;18751;18752;22130;74044;18510;12912;11909;102641666;11911;12913;26427;208647;208677;78284;231991;12915;21819;14828;22027;12330;12304;11889;11890;16438;16439;16440;114479;23985;22018;11928;98660;232975;27222;67821;11931;11932;11933;11936;70337;66811;14775;14776;14778;1…	71	12640;22095;14683;432530;210044;104111;104110;224129;11512;11513;11514;11515;18747;18749;14682;18795;18797;18798;18796;18750;18751;18752;22130;74044;18510;12912;11909;11911;12913;26427;208647;208677;78284;231991;12915;14828;22027;12330;12304;11889;11890;16438;16439;16440;114479;23985;11928;232975;27222;67821;11931;11932;11933;11936;70337;66811;14775;14778;14780;67305;75512;14782;14725;214593	64	18894	>>H007 UP	231991	Creb5	1	>>H007 DOWN			0	>>Metf UP	432530;231991	Adcy1;Creb5	2	>>Metf DOWN			0	>>A76 UP			0	>>A76 DOWN			0	Organismal Systems; Endocrine system	mmu04918	Thyroid hormone synthesis - Mus musculus (mouse)	mmu04918	1	285	64	18894	1.03586	0.62277		mmu04918	2	456	64	18894	1.29482
Organismal Systems; Endocrine system	mmu04919	Thyroid hormone signaling pathway - Mus musculus (mouse)	The thyroid hormones (THs) are important regulators of growth, development and metabolism. The action of TH is mainly mediated by T3 (3,5,3'-triiodo-L-thyronine). Thyroid hormones, L-thyroxine (T4) and T3 enter the cell through transporter proteins. Although the major form of TH in the blood is T4, it is converted to the more active hormone T3 within cells. T3 binds to nuclear thyroid hormone rec…	18747;18749;16410;16416;15461;16653;18176;110157;26395;26396;26413;26417;20846;22059;13982;21834;20185;20466;15182;433759;15183;21833;20181;20182;20183;14534;18519;17977;17978;17979;12914;328572;67381;329650;59024;327987;76199;26896;216154;234959;23989;68975;69790;19014;12443;14463;54720;15251;17869;18821;22417;12387;18128;18129;18131;18132;18795;18797;18798;18796;18799;72469;18802;74055;18803;23…	117	18747;18749;16410;16416;15461;16653;18176;110157;26395;26396;26413;26417;20846;22059;13982;21834;20185;20466;15182;433759;15183;21833;20181;20182;20183;14534;18519;17977;17978;17979;12914;328572;67381;329650;59024;327987;76199;26896;216154;234959;23989;68975;69790;19014;12443;14463;54720;15251;17869;22417;12387;18128;18129;18131;18132;18795;18797;18798;18796;18799;72469;18802;74055;18803;234779;1…	113	18894	>>H007 UP			0	>>H007 DOWN			0	>>Metf UP			0	>>Metf DOWN			0	>>A76 UP			0	>>A76 DOWN			0	Organismal Systems; Endocrine system	mmu04919	Thyroid hormone signaling pathway - Mus musculus (mouse)	mmu04919	0	285	113	18894	0	0.418907		mmu04919	0	456	113	18894	0
Organismal Systems; Endocrine system	mmu04920	Adipocytokine signaling pathway - Mus musculus (mouse)	Increased adipocyte volume and number are positively correlated with leptin production, and negatively correlated with production of adiponectin.	21926;21937;71609;105242493;21938;22030;56717;26419;26420;26414;12675;16150;16151;18035;18036;18037;18033;19697;12702;16367;384783;16369;16370;11651;11652;23797;12491;14081;50790;216739;74205;433256;328845;94180;78625;18761;16846;16847;16452;20848;18976;105787;108079;19079;108097;19082;241113;108099;11604;109648;19017;18534;74551;14377;14378;68401;19247;19013;20181;20182;20183;11450;72674;68465;2…	73	21926;21937;71609;21938;22030;56717;26419;26420;26414;12675;16150;16151;18035;18036;18037;18033;19697;12702;16367;384783;16369;16370;11651;11652;23797;12491;14081;50790;216739;74205;433256;328845;94180;78625;18761;16846;16847;16452;20848;18976;105787;108079;19079;108097;241113;108099;11604;109648;19017;18534;74551;14377;68401;19247;19013;20181;20182;20183;11450;72674;68465;20869;55984;207565;1007…	70	18894	>>H007 UP	20528	Slc2a4	1	>>H007 DOWN	384783;16370	Irs2;Irs4	2	>>Metf UP	20528	Slc2a4	1	>>Metf DOWN			0	>>A76 UP			0	>>A76 DOWN			0	Organismal Systems; Endocrine system	mmu04920	Adipocytokine signaling pathway - Mus musculus (mouse)	mmu04920	3	285	70	18894	2.8412	0.0962581		mmu04920	1	456	70	18894	0.591917
Organismal Systems; Endocrine system	mmu04924	Renin secretion - Mus musculus (mouse)	The aspartyl-protease renin is the key regulator of the renin-angiotensin-aldosterone system, which is critically involved in extracellular fluid volume and blood pressure homeostasis of the body.&nbsp;&nbsp;Renin is synthesized, stored in, and released&nbsp;&nbsp;into circulation by the juxtaglomerular (JG) cells of the kidney. Secretion of renin from JG cells at the organ level is controlled by…	11554;11555;11556;11516;11517;11826;19217;19219;14683;224129;11512;18747;18749;12912;16531;18573;18574;18575;54611;18576;19702;19701;102643057;11539;14677;14679;14678;109305;23844;229933;99663;99709;12288;12289;54652;12292;16518;13617;11607;11608;14682;18795;18797;18798;18796;16438;16439;16440;12313;80796;12315;12314;70405;494124;19057;19055;19056;19058;19059;60596;234889;239134;54195;18160;19092…	69	11554;11555;11556;11517;11826;19219;14683;224129;11512;18747;18749;12912;16531;18573;18574;18575;54611;18576;19701;11539;14677;14679;14678;109305;229933;12288;12289;54652;12292;16518;11607;14682;18795;18797;18798;18796;16438;16439;16440;12313;80796;12315;12314;70405;19057;19055;19056;19058;60596;234889;54195;18160;19092;13030;11606;11421	56	18894	>>H007 UP	12292	Cacna1s	1	>>H007 DOWN			0	>>Metf UP	12292	Cacna1s	1	>>Metf DOWN			0	>>A76 UP			0	>>A76 DOWN			0	Organismal Systems; Endocrine system	mmu04924	Renin secretion - Mus musculus (mouse)	mmu04924	1	285	56	18894	1.18383	0.574756		mmu04924	1	456	56	18894	0.739897
Organismal Systems; Immune system	mmu04062	Chemokine signaling pathway - Mus musculus (mouse)	Inflammatory immune response requires the recruitment of leukocytes to the site of inflammation upon foreign insult. Chemokines are small chemoattractant peptides that provide directional cues for the cell trafficking and thus are vital for protective host response. In addition, chemokines regulate plethora of biological processes of hematopoietic cells to lead cellular activation, differentiatio…	14825;20310;330122;20311;57349;17329;15945;56066;20315;55985;66102;20309;56744;57266;16963;20312;20296;20293;105242482;20302;20303;20304;20305;20308;20306;20307;20292;24047;100039053;20297;100862177;100504346;100504239;100042493;100041593;100041504;65956;100504362;18829;20300;20301;100040048;100041579;100039863;100861978;100039939;100862247;621580;56838;20290;20299;56221;20295;541307;12765;227288…	198	14825;20310;330122;20311;57349;17329;20315;55985;66102;20309;56744;57266;20312;20293;20302;20303;20304;20308;20306;20307;20292;20297;20300;20301;100041579;100039863;56838;20290;20299;56221;20295;12765;12766;12767;12145;23832;13051;12458;12769;12773;12775;12772;12774;12768;12771;16452;16453;20846;20847;20848;20851;14677;14679;14678;432530;210044;104111;104110;224129;11512;11513;11514;11515;18747;1…	163	18894	>>H007 UP	57349	Ppbp	1	>>H007 DOWN			0	>>Metf UP	57349;432530	Ppbp;Adcy1	2	>>Metf DOWN			0	>>A76 UP	55985;20307	Cxcl13;Ccl8	2	>>A76 DOWN			0	Organismal Systems; Immune system	mmu04062	Chemokine signaling pathway - Mus musculus (mouse)	mmu04062	1	285	163	18894	0.406716	0.73755		mmu04062	2	456	163	18894	0.508395
Organismal Systems; Immune system	mmu04610	Complement and coagulation cascades - Mus musculus (mouse)	The complement system is a proteolytic cascade in blood plasma and a mediator of innate immunity, a nonspecific defense mechanism against pathogens. There are three pathways of complement activation: the classical pathway, the lectin pathway, and the alternative pathway. All of these pathways generate a crucial enzymatic activity that, in turn, generates the effector molecules of complement. The …	14066;14068;14058;14067;14061;58992;109821;14071;22371;14069;21824;19124;19123;14062;14064;14065;74145;14060;56373;14161;110135;99571;16621;16644;385643;12061;12062;18815;21788;11905;15160;268591;19128;18787;18788;18791;18792;18793;20700;20701;20702;20703;20704;18816;232345;14962;11537;12266;15139;12274;109828;230558;110382;69379;12279;12259;12260;12262;50909;317677;50908;17194;17195;17174;17175;…	87	14066;14068;14058;14067;14061;58992;109821;14071;22371;14069;21824;19124;19123;14062;74145;14060;56373;14161;110135;99571;16621;16644;385643;12061;12062;18815;21788;11905;268591;19128;18787;18788;18791;18792;18793;20700;20701;20702;20704;18816;232345;14962;11537;12266;15139;12274;109828;230558;110382;69379;12279;12259;12260;12262;50909;317677;50908;17194;17195;17174;17175;12263;12268;12267;278180…	82	18894	>>H007 UP			0	>>H007 DOWN	11537	Cfd	1	>>Metf UP	74145	F13a1	1	>>Metf DOWN			0	>>A76 UP	74145;232345	F13a1;A2m	2	>>A76 DOWN			0	Organismal Systems; Immune system	mmu04610	Complement and coagulation cascades - Mus musculus (mouse)	mmu04610	1	285	82	18894	0.808472	1		mmu04610	1	456	82	18894	0.505295
Organismal Systems; Immune system	mmu04611	Platelet activation - Mus musculus (mouse)	Platelets play a key and beneficial role for primary hemostasis on the disruption of the integrity of vessel wall. Platelet adhesion and activation at sites of vascular wall injury is initiated by adhesion to adhesive macromolecules, such as collagen and von Willebrand factor (vWF), or by soluble platelet agonists, such as ADP, thrombin, and thromboxane A2. Different receptors are stimulated by v…	21390;14062;14065;14674;16801;69632;11848;67653;19877;19878;19045;19046;19047;434233;17931;67938;67268;18436;109305;16438;16439;16440;20866;107589;213435;228785;238564;18441;14682;18795;18797;18798;18796;18762;18759;19419;19395;109905;215449;54519;21894;70549;16399;16416;108101;14161;110135;99571;70839;14677;14679;14678;432530;210044;104111;104110;224129;11512;11513;11514;11515;19222;14683;30955;…	123	21390;14062;14674;16801;69632;11848;67653;19877;19878;19045;19046;19047;17931;18436;109305;16438;16439;16440;20866;107589;213435;228785;238564;18441;14682;18795;18797;18798;18796;18762;18759;19419;19395;109905;215449;54519;21894;70549;16399;16416;108101;14161;110135;99571;14677;14679;14678;432530;210044;104111;104110;224129;11512;11513;11514;11515;19222;14683;30955;18706;18707;74769;18709;18708;3…	114	18894	>>H007 UP	228785;238564	Mylk2;Mylk4	2	>>H007 DOWN			0	>>Metf UP	228785;238564;432530;16398	Mylk2;Mylk4;Adcy1;Itga2	4	>>Metf DOWN			0	>>A76 UP			0	>>A76 DOWN			0	Organismal Systems; Immune system	mmu04611	Platelet activation - Mus musculus (mouse)	mmu04611	2	285	114	18894	1.16307	0.691828		mmu04611	4	456	114	18894	1.45383
Organismal Systems; Immune system	mmu04612	Antigen processing and presentation - Mus musculus (mouse)	-	15978;21926;19186;19188;621823;19192;15481;15482;193740;15512;15511;15525;15519;15516;14990;14991;14997;15006;15007;15013;15018;15019;15039;15040;15042;15043;15051;224753;224754;224756;224761;333715;399549;15024;110557;110696;14963;14964;14972;14985;547349;101056305;102641613;15033;110558;667977;14980;69717;102641657;15015;667803;100862431;100529082;240095;630294;105242487;102642035;102642086;123…	98	15978;21926;19186;19188;19192;15481;15482;193740;15512;15511;15525;15519;15516;14990;14991;15006;15007;15013;15018;15039;15043;110557;14963;14964;14972;667977;69717;15015;667803;12330;14827;12317;21356;21354;21355;12525;12526;16641;16642;16643;65972;19141;13030;14960;14961;14969;14998;14999;15000;15002;16149;13039;13040;12504;12265;53970;19727;170767;12912;18044;18045;18046;14828	63	18894	>>H007 UP			0	>>H007 DOWN	193740;15511	Hspa1a;Hspa1b	2	>>Metf UP	15013	H2-Q2	1	>>Metf DOWN	193740;15511	Hspa1a;Hspa1b	2	>>A76 UP	14963	H2-Bl	1	>>A76 DOWN	193740;15511	Hspa1a;Hspa1b	2	Organismal Systems; Immune system	mmu04612	Antigen processing and presentation - Mus musculus (mouse)	mmu04612	2	285	63	18894	2.10459	0.252862		mmu04612	3	456	63	18894	1.97306
Organismal Systems; Immune system	mmu04620	Toll-like receptor signaling pathway - Mus musculus (mouse)	Specific families of pattern recognition receptors are responsible for detecting microbial pathogens and generating innate immune responses. Toll-like receptors (TLRs) are membrane-bound receptors identified as homologs of Toll in Drosophila. Mammalian TLRs are expressed on innate immune cells, such as macrophages and dendritic cells, and respond to the membrane components of Gram-positive or Gra…	21897;24088;21899;16803;12475;17087;142980;21898;53791;170743;170744;13038;81897;19353;30955;18706;18707;74769;18709;18708;320207;18710;11651;11652;23797;54473;17874;117149;14082;12370;266632;16179;22034;66513;68652;26409;16151;12675;16150;18035;18033;19697;26410;26395;26396;26413;26417;26397;26399;26398;26400;26416;19094;29857;26415;26419;26420;26414;16476;14281;21926;16176;16193;16159;16160;203…	101	21897;24088;21899;16803;12475;17087;142980;21898;53791;170743;170744;13038;81897;19353;30955;18706;18707;74769;18709;18708;320207;18710;11651;11652;23797;54473;117149;14082;12370;266632;16179;22034;66513;68652;26409;16151;12675;16150;18035;18033;19697;26410;26395;26396;26413;26417;26397;26399;26398;26400;26416;19094;29857;26415;26419;26420;26414;16476;14281;21926;16176;16193;16159;16160;20304;203…	85	18894	>>H007 UP			0	>>H007 DOWN			0	>>Metf UP			0	>>Metf DOWN			0	>>A76 UP			0	>>A76 DOWN			0	Organismal Systems; Immune system	mmu04620	Toll-like receptor signaling pathway - Mus musculus (mouse)	mmu04620	0	285	85	18894	0	0.639847		mmu04620	0	456	85	18894	0
Organismal Systems; Immune system	mmu04621	NOD-like receptor signaling pathway - Mus musculus (mouse)	Specific families of pattern recognition receptors are responsible for detecting various pathogens and generating innate immune responses. The intracellular NOD-like receptor (NLR) family contains more than 20 members in mammals and plays a pivotal role in the recognition of intracellular ligands. NOD1 and NOD2, two prototypic NLRs, sense the cytosolic presence of the bacterial peptidoglycan frag…	107607;257632;22051;192656;22034;16151;12675;16150;18036;18035;18033;19697;20296;20293;105242482;20304;21926;16193;26409;66513;68652;66724;26413;26417;26419;26420;26414;26416;19094;29857;26415;332579;12370;67955;59079;239319;11797;11796;21929;195046;637515;66824;12362;216799;54483;19200;15519;15516;22027;268973;17940;17951;17952;53880;17948;16176;16173;14825;20310	59	107607;257632;22051;192656;22034;16151;12675;16150;18036;18035;18033;19697;20293;20304;21926;16193;26409;66513;68652;66724;26413;26417;26419;26420;26414;26416;19094;29857;26415;332579;12370;67955;59079;239319;11797;11796;21929;195046;637515;66824;12362;216799;54483;19200;15519;15516;22027;268973;17940;17951;17952;17948;16176;16173;14825;20310	56	18894	>>H007 UP			0	>>H007 DOWN	268973	Nlrc4	1	>>Metf UP			0	>>Metf DOWN			0	>>A76 UP			0	>>A76 DOWN			0	Organismal Systems; Immune system	mmu04621	NOD-like receptor signaling pathway - Mus musculus (mouse)	mmu04621	1	285	56	18894	1.18383	0.574756		mmu04621	0	456	56	18894	0
Organismal Systems; Immune system	mmu04622	RIG-I-like receptor signaling pathway - Mus musculus (mouse)	Specific families of pattern recognition receptors are responsible for detecting viral pathogens and generating innate immune responses. Non-self RNA appearing in a cell as a result of intracellular viral replication is recognized by a family of cytosolic RNA helicases termed RIG-I-like receptors (RLRs). The RLR proteins include RIG-I, MDA5, and LGP2 and are expressed in both immune and nonimmune…	230073;71586;228607;80861;22031;21353;27215;73174;16151;56480;56489;54131;54123;15962;15965;15967;15968;15969;15970;15972;15964;242519;230396;404549;15974;242517;15977;230405;387510;71609;105242493;14082;19766;12370;12675;16150;18036;18035;18033;19697;22030;26409;22034;26401;26419;26420;26414;26416;19094;29857;26415;21926;16159;16160;15945;217069;74256;67664;100038882;11793;67526;270151;72512;546…	69	230073;71586;228607;80861;22031;21353;27215;73174;16151;56480;56489;54131;54123;404549;71609;14082;19766;12370;12675;16150;18036;18035;18033;19697;22030;26409;22034;26401;26419;26420;26414;26416;19094;29857;26415;21926;16159;16160;217069;74256;67664;100038882;11793;67526;270151;72512;54644;66641;13205;23988;225913	51	18894	>>H007 UP			0	>>H007 DOWN			0	>>Metf UP			0	>>Metf DOWN			0	>>A76 UP			0	>>A76 DOWN			0	Organismal Systems; Immune system	mmu04622	RIG-I-like receptor signaling pathway - Mus musculus (mouse)	mmu04622	0	285	51	18894	0	1		mmu04622	0	456	51	18894	0
Organismal Systems; Immune system	mmu04623	Cytosolic DNA-sensing pathway - Mus musculus (mouse)	Specific families of pattern recognition receptors are responsible for detecting foreign DNA from invading microbes or host cells and generating innate immune responses. DAI is the first identified sensor of cytosolic DNA which activates the IRF and NF-{kappa}B transcription factors, leading to production of type I interferon and other cytokines. The second type of cytoplasmic DNA sensor is AIM2.…	218832;70428;74414;67065;26939;20016;67005;20018;78929;67486;69870;70408;66420;69833;245841;100862456;102641086;66491;230073;228607;18033;19697;16193;214763;72512;56480;56489;54131;54123;15962;15965;15967;15968;15969;15970;15972;15964;242519;230396;404549;15974;242517;15977;58203;19766;56532;16151;12675;16150;18036;18035;20303;20304;15945;383619;66824;12362;16176;16173;77125;22040;56417;26388;100…	64	218832;70428;74414;67065;26939;20016;67005;20018;78929;67486;69870;70408;66420;69833;245841;66491;230073;228607;18033;19697;16193;214763;72512;56480;56489;54131;54123;404549;58203;19766;56532;16151;12675;16150;18036;18035;20303;20304;383619;66824;12362;16176;16173;77125;22040;56417	46	18894	>>H007 UP			0	>>H007 DOWN			0	>>Metf UP			0	>>Metf DOWN			0	>>A76 UP	77125	Il33	1	>>A76 DOWN			0	Organismal Systems; Immune system	mmu04623	Cytosolic DNA-sensing pathway - Mus musculus (mouse)	mmu04623	0	285	46	18894	0	1		mmu04623	0	456	46	18894	0
Organismal Systems; Immune system	mmu04640	Hematopoietic cell lineage - Mus musculus (mouse)	Blood-cell development progresses from a hematopoietic stem cell (HSC), which can undergo either self-renewal or differentiation into a multilineage committed progenitor cell: a common lymphoid progenitor (CLP) or a common myeloid progenitor (CMP). A CLP gives rise to the lymphoid lineage of white blood cells or leukocytes-the natural killer (NK) cells and the T and B lymphocytes. A CMP gives ris…	17311;16196;16189;12981;14256;16191;12985;16187;16193;16156;16175;16176;21926;12977;13856;21832;12490;14255;21673;12505;16590;16184;16197;22042;12516;12481;12507;12479;12480;12504;12525;12526;12500;12501;12502;17380;12527;12478;12483;12484;12482;12902;12493;102642252;105243590;14128;12982;16188;12489;233274;16190;16194;14129;12978;16790;16409;12475;16199;16177;16178;12986;16192;13857;12491;13136;…	88	17311;16196;16189;12981;16193;16156;16175;16176;21926;12977;13856;21832;12490;14255;21673;12505;16590;16184;16197;22042;12481;12507;12479;12480;12504;12525;12526;12500;12501;12502;17380;12527;12478;12483;12484;12902;12493;14128;12982;16188;12489;233274;16190;16194;14129;12978;16790;16409;12475;16199;16177;16178;12986;16192;13857;12491;13136;13137;12509;333883;16157;100042555;16416;16399;54368;147…	76	18894	>>H007 UP	12478	Cd19	1	>>H007 DOWN			0	>>Metf UP	12478;16398	Cd19;Itga2	2	>>Metf DOWN			0	>>A76 UP	16184;12478	Il2ra;Cd19	2	>>A76 DOWN			0	Organismal Systems; Immune system	mmu04640	Hematopoietic cell lineage - Mus musculus (mouse)	mmu04640	1	285	76	18894	0.872299	1		mmu04640	2	456	76	18894	1.09037
Organismal Systems; Immune system	mmu04650	Natural killer cell mediated cytotoxicity - Mus musculus (mouse)	Natural killer (NK) cells are lymphocytes of the innate immune system that are involved in early defenses against both allogeneic (nonself) cells and autologous cells undergoing various forms of stress, such as infection with viruses, bacteria, or parasites or malignant transformation. Although NK cells do not express classical antigen receptors of the immunoglobulin gene family, such as the anti…	15040;14964;14972;16641;16642;16643;15170;19247;15894;15896;16408;16414;16415;19229;22324;22325;57257;19353;19354;170758;18479;26395;26396;26413;26417;21926;12981;15978;22177;16818;102642252;105243590;246256;17086;14127;12503;22637;20963;16822;16797;18803;234779;24055;30955;18706;18707;74769;18709;18708;320207;18710;14360;20416;216148;20418;271849;14784;20662;20663;15461;16653;18176;11836;109880;…	121	14964;14972;16641;16642;16643;15170;19247;15894;15896;16408;16414;19229;22324;22325;57257;19353;19354;170758;18479;26395;26396;26413;26417;21926;12981;15978;22177;16818;246256;17086;14127;12503;22637;20963;16797;18803;234779;24055;30955;18706;18707;74769;18709;18708;320207;18710;14360;20416;216148;20418;271849;14784;20662;20663;15461;16653;18176;11836;109880;110157;77777;379043;27007;23900;12506;…	97	18894	>>H007 UP			0	>>H007 DOWN			0	>>Metf UP	16797	Lat	1	>>Metf DOWN			0	>>A76 UP			0	>>A76 DOWN			0	Organismal Systems; Immune system	mmu04650	Natural killer cell mediated cytotoxicity - Mus musculus (mouse)	mmu04650	0	285	97	18894	0	0.408334		mmu04650	1	456	97	18894	0.427157
Organismal Systems; Immune system	mmu04660	T cell receptor signaling pathway - Mus musculus (mouse)	Activation of T lymphocytes is a key event for an efficient response of the immune system. It requires the involvement of the T-cell receptor (TCR) as well as costimulatory molecules such as CD28. Engagement of these receptors through the interaction with a foreign antigen associated with major histocompatibility complex molecules and CD28 counter-receptors B7.1/B7.2, respectively, results in a s…	12500;12501;12502;12503;12504;12525;12526;19264;16818;14360;22637;16822;16797;16428;21682;17973;17974;22324;22325;57257;17444;14784;18479;224105;18481;70584;214230;241656;11848;67653;12540;13383;26416;19094;29857;26415;18803;19057;19055;19056;19058;19059;18018;18019;18021;20662;20663;19419;15461;16653;18176;110157;26395;26396;26413;26417;14281;16476;18761;108723;12042;240354;26409;26400;12675;161…	105	12500;12501;12502;12503;12504;12525;12526;19264;16818;14360;22637;16797;16428;21682;17973;17974;22324;22325;57257;17444;14784;18479;224105;18481;70584;214230;241656;11848;67653;12540;13383;26416;19094;29857;26415;18803;19057;19055;19056;19058;18018;18019;18021;20662;20663;19419;15461;16653;18176;110157;26395;26396;26413;26417;14281;16476;18761;108723;12042;240354;26409;26400;12675;16150;16151;180…	101	18894	>>H007 UP			0	>>H007 DOWN			0	>>Metf UP	16797;18566;12477	Lat;Pdcd1;Ctla4	3	>>Metf DOWN			0	>>A76 UP	12477	Ctla4	1	>>A76 DOWN			0	Organismal Systems; Immune system	mmu04660	T cell receptor signaling pathway - Mus musculus (mouse)	mmu04660	0	285	101	18894	0	0.40943		mmu04660	3	456	101	18894	1.23072
Organismal Systems; Immune system	mmu04662	B cell receptor signaling pathway - Mus musculus (mouse)	B cells are an important component of adaptive immunity. They produce and secrete millions of different antibody molecules, each of which recognizes a different (foreign) antigen. The B cell receptor (BCR) is an integral membrane protein complex that is composed of two immunoglobulin (Ig) heavy chains, two Ig light chains and two heterodimers of Ig-alpha and Ig-beta. After BCR ligation by antigen…	102642252;105243590;12518;15985;17096;666513;20963;12229;26377;17060;22324;22325;57257;19353;19354;170758;234779;19057;19055;19056;19058;19059;18018;18019;18021;14784;20662;20663;240168;15461;16653;18176;110157;26395;26396;26413;26417;14281;16476;18751;108723;12042;240354;12675;16150;16151;18033;19697;18035;18036;18037;68713;12520;12478;12902;18709;18708;320207;18710;30955;18706;18707;74769;11651…	75	12518;15985;17096;20963;12229;26377;17060;22324;22325;57257;19353;19354;170758;234779;19057;19055;19056;19058;18018;18019;18021;14784;20662;20663;240168;15461;16653;18176;110157;26395;26396;26413;26417;14281;16476;18751;108723;12042;240354;12675;16150;16151;18033;19697;18035;18036;18037;68713;12520;12478;12902;18709;18708;320207;18710;30955;18706;18707;74769;11651;11652;23797;56637;14130;16331;16…	71	18894	>>H007 UP	12478	Cd19	1	>>H007 DOWN			0	>>Metf UP	12518;15985;12478	Cd79a;Cd79b;Cd19	3	>>Metf DOWN			0	>>A76 UP	12478	Cd19	1	>>A76 DOWN			0	Organismal Systems; Immune system	mmu04662	B cell receptor signaling pathway - Mus musculus (mouse)	mmu04662	1	285	71	18894	0.933729	1		mmu04662	3	456	71	18894	1.75074
Organismal Systems; Immune system	mmu04664	Fc epsilon RI signaling pathway - Mus musculus (mouse)	Fc epsilon RI-mediated signaling pathways in mast cells are initiated by the interaction of antigen (Ag) with IgE bound to the extracellular domain of the alpha chain of Fc epsilon RI. The activation pathways are regulated both positively and negatively by the interactions of numerous signaling molecules. Mast cells that are thus activated release preformed granules which contain biogenic amines …	102642252;105243590;14125;14126;14127;20963;17096;666513;12229;16331;18803;234779;18750;30955;18706;18707;74769;18709;18708;320207;18710;18607;11651;11652;23797;19353;19354;170758;26398;26400;26397;26399;26419;26420;26414;26416;19094;29857;26415;16189;16163;16187;16191;12981;21926;16822;22324;22325;57257;14360;14389;16797;14784;20662;20663;15461;16653;18176;110157;26395;26396;26413;26417;329502;1…	69	14125;14126;14127;20963;17096;12229;16331;18803;234779;18750;30955;18706;18707;74769;18709;18708;320207;18710;18607;11651;11652;23797;19353;19354;170758;26398;26400;26397;26399;26419;26420;26414;26416;19094;29857;26415;16189;16163;12981;21926;22324;22325;57257;14360;14389;16797;14784;20662;20663;15461;16653;18176;110157;26395;26396;26413;26417;329502;18783;232889;78390;271844	62	18894	>>H007 UP			0	>>H007 DOWN			0	>>Metf UP	16797	Lat	1	>>Metf DOWN			0	>>A76 UP			0	>>A76 DOWN			0	Organismal Systems; Immune system	mmu04664	Fc epsilon RI signaling pathway - Mus musculus (mouse)	mmu04664	0	285	62	18894	0	1		mmu04664	1	456	62	18894	0.668294
Organismal Systems; Immune system	mmu04666	Fc gamma R-mediated phagocytosis - Mus musculus (mouse)	Phagocytosis plays an essential role in host-defense mechanisms through the uptake and destruction of infectious pathogens. Specialized cell types including macrophages, neutrophils, and monocytes take part in this process in higher organisms. After opsonization with antibodies (IgG), foreign extracellular materials are recognized by Fc gamma receptors. Cross-linking of Fc gamma receptors initiat…	102642252;105243590;14129;19264;15162;17096;666513;20963;30955;18706;18707;74769;18709;18708;320207;18710;11651;11652;23797;58988;72508;18803;234779;18753;18754;110157;26395;26413;26417;17118;17357;18806;18805;19012;50784;67916;56632;20698;18750;18751;18752;17969;227753;20259;22324;22325;57257;12540;22376;73178;22323;67771;74192;68089;56378;11867;56443;76709;19353;19354;83767;242687;245880;18479;…	90	14129;19264;15162;17096;20963;30955;18706;18707;74769;18709;18708;320207;18710;11651;11652;23797;58988;72508;18803;234779;18753;18754;110157;26395;26413;26417;17118;17357;18806;18805;19012;50784;67916;56632;20698;18750;18751;18752;17969;227753;20259;22324;22325;57257;12540;22376;73178;22323;67771;74192;68089;56378;11867;56443;76709;19353;19354;83767;242687;245880;18479;16885;16886;12631;12632;187…	87	18894	>>H007 UP			0	>>H007 DOWN			0	>>Metf UP	16797	Lat	1	>>Metf DOWN			0	>>A76 UP			0	>>A76 DOWN			0	Organismal Systems; Immune system	mmu04666	Fc gamma R-mediated phagocytosis - Mus musculus (mouse)	mmu04666	0	285	87	18894	0	0.642198		mmu04666	1	456	87	18894	0.476255
Organismal Systems; Immune system	mmu04672	Intestinal immune network for IgA production - Mus musculus (mouse)	The intestine is the largest lymphoid tissue in the body. One striking feature of intestinal immunity is its ability to generate great amounts of noninflammatory immunoglobulin A (IgA) antibodies that serve as the first line of defense against microorganisms. The basic map of IgA production includes induction of mucosal B cells in the Peyer's patches, circulation through the bloodstream and homin…	12519;12524;14960;14961;14969;14998;14999;15000;15001;15002;100504404;12487;16183;16189;16191;16193;16153;21803;69583;24099;57916;21935;72049;102642252;105243590;11628;21939;21947;54167;50723;12769;16401;16421;20315;12767;56838;12777;20300;17123;17000;53859;16168;16169;18703	44	12519;12524;14960;14961;14969;14998;14999;15000;15002;12487;16189;16193;16153;21803;24099;57916;21935;72049;21939;21947;54167;50723;12769;16401;16421;20315;12767;56838;20300;17123;17000;53859;16168;16169;18703	35	18894	>>H007 UP	72049	Tnfrsf13c	1	>>H007 DOWN			0	>>Metf UP	72049	Tnfrsf13c	1	>>Metf DOWN			0	>>A76 UP			0	>>A76 DOWN			0	Organismal Systems; Immune system	mmu04672	Intestinal immune network for IgA production - Mus musculus (mouse)	mmu04672	1	285	35	18894	1.89414	0.417459		mmu04672	1	456	35	18894	1.18383
[truncated: 10 more columns]
